# Supplementary material for: Upregulation of the ESCRT pathway and multivesicular bodies accelerates degradation of proteins associated with neurodegeneration
Source: Autophagy Rep. 2023 Jan 22;2(1):2166722. doi: 10.1080/27694127.2023.2166722 (PMC10101321; doi:10.1080/27694127.2023.2166722)
Supplement: Supplemental Material [file KAUO_A_2166722_SM3545.zip]

Archive with 11 entries (11 files):
- Figure_S1 (1).jpg
- Figure_S2 (1).jpg
- Figure_S3 (1).jpg
- Figure_S4.jpg
- Figure_S5.jpg
- Figure_S6.jpg
- Figure_S7.jpg
- Table_S1.xlsx
- Table_S2.xlsx
- Table_S3.xlsx
- Table_S4.xlsx
