# Supplementary material for: Upregulation of the ESCRT pathway and multivesicular bodies accelerates degradation of proteins associated with neurodegeneration
Source: Autophagy Rep. 2023 Jan 22;2(1):2166722. doi: 10.1080/27694127.2023.2166722 (PMC10101321; doi:10.1080/27694127.2023.2166722)
Supplement: Supplemental Material [file KAUO_A_2166722_SM3545.zip › Table_S2.xlsx]

## Sheet: ProteinsPvalsFoldChange_inDMSOv
First Gene Name	Pval	log2FC
P0DPI2	0.42248	-0.436864
UBA6	0.202646	0.405368
ESYT2	0.817582	-0.145455
MED19	0.424856	-0.58131
KIAA1598	0.484175	0.440812
TMEM223	0.172505	1.14477
ILVBL	0.120939	-0.447081
ELOVL7	0.966827	-0.0354443
SH3PXD2B	0.0872256	0.752429
PIPSL	0.227358	-1.48916
NBAS	0.830621	0.244441
VWA8	0.971287	0.106275
SBNO1	0.214381	1.55281
GTPBP10	0.0396554	-0.53519
WDR91	0.508623	0.440267
TMEM189	0.156745	2.43916
TRAPPC13	0.038504	0.568823
CNOT1	0.16203	0.460478
MAP1LC3B	0.165787	-0.931732
PGP	0.124486	2.24457
C5orf51	0.575327	-0.511636
TUBAL3	0.399351	-0.632047
FBLL1	0.478907	0.48794
SMCHD1	0.063303	1.04168
UNC119B	0.117827	2.43859
RTL1	0.63477	0.90633
RGPD3	0.0837533	0.534261
POM121C	0.331497	-0.839175
DDX11L8	0.133672	0.238208
SNRPG	0.151698	-0.250396
NUDT19	0.157403	-0.413639
GPR89B	0.565727	-0.48143
NACA	0.680157	0.0532723
C11orf98	0.096224	0.431569
DNASE2	0.612852	2.55699
AGPS	0.585816	-0.0752968
UBXN8	0.863633	0.480019
KIF2A	0.222852	0.550043
DDX39A	0.936648	0.0626185
PDLIM1	0.418788	0.284501
ACOT7	0.910712	-0.0619648
MYO1C	0.295132	0.238955
SNAP23	0.605907	0.160193
HAX1	0.217113	0.865461
AIP	0.628662	-0.0440053
GTPBP1	0.658593	0.143956
STXBP3	0.275671	0.185849
AP4M1	0.573288	0.365166
SMAP	0.684654	0.302394
AP3B1	0.203126	0.692318
LGALS8	0.222449	0.490145
NDUFS8	0.529674	0.229167
PSMD11	0.483802	0.0889465
PSMD12	0.351239	0.0848829
PSMD9	0.198732	0.181394
ATOX1	0.502802	1.40893
MEN1	0.244403	0.604247
PGRMC1	0.851782	0.0178884
SUPT5H	0.593959	0.0280144
DFFA	0.477868	0.164933
HIP1	0.534908	-0.356371
CLIC1	0.707288	-0.0148029
EIF3F	0.912407	-0.0740505
WWP2	0.473754	-0.518921
PDHX	0.217898	-1.04916
DCTN6	0.891562	-0.585475
SLC33A1	0.447269	0.257557
WASL	0.256513	0.34384
IPO5	0.42809	0.368502
POLRMT	0.0593809	1.74086
EEF2K	0.0662648	1.33754
SAP18	0.561177	-0.17599
EML1	0.219254	0.833238
IGF2BP3	0.44736	0.106
DNM1L	0.0376037	0.331673
RTCA	0.433689	-0.0909075
IFRD1	0.0892861	-0.496128
GOLIM4	0.292518	0.880916
PLOD2	0.128719	0.479536
EXOC5	0.958822	-0.130658
HMGN4	0.149151	0.240632
NDUFA4	0.731351	0.245104
PSMD14	0.666404	0.123919
ZNF593	0.0819064	2.14572
BIN1	0.207403	0.397672
KPNA3	0.28394	0.348078
PES1	0.824596	0.133971
SDCBP	0.381102	0.125052
MPHOSPH10	0.87758	0.0899958
NOP56	0.317491	0.119861
DDX3X	0.107913	0.31991
PODXL	0.143603	-1.62375
CYR61	0.68841	-0.0475212
PIR	0.590361	-0.0126986
KPNA4	0.645357	0.140037
NFIB	0.0996994	0.854841
E2F3	0.0614462	0.917347
PPP6C	0.0130537	1.48585
MAN2B1	0.0353233	1.05579
PDXK	0.536505	0.425997
SCD	0.715887	1.11716
PPAP2A	0.00119591	1.95129
ARID1A	0.424745	0.313243
SDHD	0.278903	0.159759
TMEM194A	0.326177	0.506598
TXNDC9	0.921255	0.16341
TRAFD1	0.620715	0.493204
UBFD1	0.562413	0.171
CYB561D2	0.06187	0.277193
DYNC1I1	0.192463	-0.946703
COPE	0.421268	0.199531
AP3D1	0.360408	0.168154
CCS	0.213092	2.97023
DVL2	0.0526955	0.690553
CHD1	0.00803881	0.462173
CHD2	0.573995	1.43875
GOSR2	0.306121	1.17093
TOR1A	0.62959	-0.0224313
TOR1B	0.188057	-0.672421
ADAM10	0.102022	0.60198
TP53I11	0.765368	0.275055
APAF1	0.381291	4.10564
ACOT8	0.117015	-0.734093
CDIPT	0.925361	0.002476
PDCD5	0.233391	0.560529
PRMT5	0.328361	0.387047
SLC9A3R1	0.466928	0.0385283
CHEK1	0.257298	0.891534
TNFRSF10B	0.179862	1.22698
MEIS2	0.0168262	2.53077
TPP1	0.612788	-0.0908323
TCERG1	0.50633	0.368672
NDC80	0.0101332	2.49169
KIF3C	0.945237	-0.126198
NRP1	0.206201	1.37128
TNPO2	0.456551	-0.965218
POLR3A	0.00446067	1.95368
PSMA7	0.854047	-0.146602
SCAMP3	0.418004	0.358218
BCKDK	0.166188	1.06401
IFIT3	0.419021	0.507139
MGST3	0.491457	-0.211721
GEMIN2	0.396207	0.603464
TAX1BP3	0.756594	0.013458
GIPC1	0.0327523	0.673204
IKBKB	0.820698	-0.592472
TIMM23	0.541768	0.224944
HAT1	0.76699	-0.215884
UBE2L6	0.937264	0.387083
CASK	0.851611	0.0571956
UQCRQ	0.358581	-0.213155
MYL12A	0.863337	-0.187628
HGS	0.488054	0.361146
AURKA	0.0542853	1.05156
CLGN	0.472168	-0.0993105
DSCR3	0.989083	0.104528
PPP1R12A	0.067033	0.385068
GAK	0.0934176	1.19041
HNRNPDL	0.697158	0.161342
XPO1	0.269886	0.250502
BTAF1	0.0619418	1.91851
SEC16A	0.422963	0.327294
PLXNB2	0.289581	0.747955
TECPR2	0.635095	-0.594859
U2SURP	0.0358249	0.486499
SYNJ2	0.111348	1.12356
SYNM	0.993553	-0.0443731
KIF3B	0.0309831	0.902577
PFAS	0.742325	0.0697091
DCLK1	0.21636	1.69917
CEP290	0.943978	-0.631601
ANKRD28	0.989102	0.302433
KIAA0391	0.000754406	1.31476
CHUK	0.230241	1.52917
LSM1	0.247821	-0.682864
NPC1	0.372058	-0.555988
DEGS1	0.965868	-0.241108
SCAMP1	0.364073	0.245059
SCAMP2	0.512278	-0.329536
ARPC1B	0.532827	0.187225
ARPC2	0.324899	0.35299
ARPC3	0.136448	0.391584
POLR1C	0.412001	0.188192
PLSCR1	0.0200875	1.27028
TRIM24	0.21116	1.3693
PGRMC2	0.243596	0.326643
WDR46	0.337471	0.396297
NKRF	0.104593	0.872235
GNPAT	0.956376	0.528085
ZNF185	0.57902	-0.554077
CASC3	0.00641799	2.36226
MRPS12	0.751813	0.162467
RER1	0.431568	0.275844
SURF4	0.879778	-0.108993
SPTLC1	0.185744	0.570667
SPTLC2	0.821387	-0.0646848
OGT	0.104855	0.727049
PMM2	0.839661	0.076157
TM9SF1	0.149344	1.46859
MID1	0.896345	0.0680009
HMGB3	0.602804	0.0521448
PPM1G	0.454869	0.26537
INPPL1	0.248703	1.43955
EIF3D	0.620965	0.115795
EIF3H	0.355868	-0.0929882
HDAC3	0.400399	1.00226
NVL	0.554029	0.41823
BCAT2	0.789426	0.140476
IPO8	0.134625	0.744586
STX7	0.190392	-0.864312
SLC16A3	0.550362	0.0934578
SLC31A1	0.388203	0.631157
ABCC4	0.973732	0.227239
CD3EAP	0.0253043	0.66286
P4HA2	0.40839	0.414991
MAGEB2	0.80891	0.0963619
YKT6	0.786253	-0.0496755
NUPL2	0.781076	0.357882
ARPC5	0.968249	0.0970891
PDPK1	0.0377163	1.13782
TAPBP	0.915087	0.0901592
RNF113A	0.137959	0.670719
DHX15	0.301736	0.218621
RNMT	0.103736	-0.485155
ZZEF1	0.574335	0.253264
TTI1	0.0438696	1.50098
RRP8	0.138714	0.470743
CYB5B	0.629397	-0.0849981
PRPF4	0.821168	0.0653038
PHGDH	0.364483	0.229337
NDUFS4	0.256342	-0.184853
DYNC1LI2	0.343057	0.10171
PSMD3	0.94957	-0.15539
RBFOX2	0.596313	0.230536
PAPSS1	0.608594	-0.0644998
ZW10	0.0361861	0.907507
B4GALT5	0.101527	0.433701
SART1	0.132837	0.534549
GPAA1	0.710747	0.335462
DAPK3	0.959573	0.0841201
TGFB1I1	0.325581	-0.257587
HSPA12A	0.285983	1.63554
MAP3K7	0.903608	-0.0470424
EEF1E1	0.249282	0.538416
MSI1	0.586299	-0.632407
HNRNPR	0.795698	-0.162957
PRPF3	0.609174	0.00862426
TXNL1	0.176731	0.715772
TPD52L2	0.143291	0.54465
EMC8	0.931671	-0.0773575
GRID2	0.738124	-0.429252
SYNJ1	0.777221	1.95603
EIF4G3	0.606812	0.554766
PPIH	0.680836	0.309186
HTRA2	0.339776	0.416333
AKR7A2	0.926276	-0.0158753
EPB41L2	0.150212	0.321214
TGOLN2	0.113091	0.495992
LAMTOR5	0.859737	-0.212556
B4GAT1	0.105352	0.749644
DENR	0.496251	0.139464
XPOT	0.758974	0.0630916
TIMM44	0.954889	-0.227867
TRAPPC3	0.740108	0.245325
TSPAN6	0.411742	-0.624304
PLRG1	0.940241	0.0385655
PRC1	0.0188218	1.17288
ZNF207	0.0173366	0.442044
NDUFB5	0.874421	1.71088
NDUFB3	0.277984	0.372224
ASNA1	0.825125	-0.117428
BUB3	0.322149	0.169956
PPAP2C	0.883364	0.322208
ACTN4	0.511863	0.102095
GSTZ1	0.282135	1.1553
WBSCR22	0.0995115	0.796738
HTATSF1	0.650201	0.0342065
AP1G1	0.490357	-0.353835
SYNGR1	0.145543	0.483057
SYNGR2	0.839975	-0.580264
SGTA	0.645419	-0.117816
ENSA	0.323118	1.02088
SLC25A20	0.51203	0.13728
NARS	0.95148	-0.0836299
MYO1B	0.273933	0.183332
SLC25A17	0.536157	0.00444557
NUDT21	0.752583	0.00233391
LANCL1	0.0981537	0.456284
STRN	0.528456	0.173511
RRP9	0.613093	-0.0445283
SCO2	0.529338	-0.876916
AKAP8	0.584867	0.12362
IDH3B	0.328482	-0.367214
NRD1	0.0884726	0.960726
CALU	0.0288118	-0.212008
EDIL3	0.108981	0.337785
AHCYL1	0.0245914	0.744272
ORC5	0.992108	-0.00158367
NDUFS5	0.00538057	2.3493
PDE6D	0.319144	0.256191
ORC4	0.205193	0.351076
RAD21	0.19392	0.429484
DHX16	0.699103	0.0459366
MED14	0.571924	2.60409
PRPSAP2	0.0574918	0.459092
SMARCA5	0.321714	0.272086
SPAG9	0.23226	0.431141
KIF5C	0.255119	2.00092
URB1	0.00170682	3.42264
ZFC3H1	0.752849	0.463659
LCMT2	0.0652796	1.87936
AQR	0.463448	0.0646646
OPA1	0.31642	0.325052
MCM3AP	0.49783	0.928581
KIF1B	0.502104	-0.27227
KDM1A	0.47391	0.499224
DFNA5	0.164602	0.363694
NRP2	0.776315	-0.00601093
MAN1A2	0.856383	-0.0449472
ACSL4	0.543858	0.126359
SNX3	0.755222	0.0594799
MGEA5	0.163693	0.784302
SYNCRIP	0.479632	0.107014
TPST1	0.10872	0.437328
CDC40	0.146903	0.318283
RANBP6	0.149372	3.64145
NEMF	0.0562956	0.551445
GMDS	0.257335	-0.553446
NMT2	0.283291	2.38753
CCNT1	0.567391	0.239621
BUB1B	0.0707617	1.77563
PLOD3	0.237777	0.388772
EIF4E2	0.450756	-0.405331
DIAPH1	0.236897	0.739923
SEP15	0.312945	-0.704164
EXOC3	0.140616	1.07396
PLIN3	0.227405	0.179648
RAD1	0.779657	1.90084
PRMT3	0.431315	0.0861185
KPNA6	0.688085	0.287569
UGDH	0.402887	-0.201526
LPXN	0.838969	0.323782
CTNND1	0.15216	0.240744
ICMT	0.683702	0.17029
MAGEC1	0.858207	0.157357
SNX2	0.169167	0.46753
DPM1	0.737215	-0.0919719
USO1	0.666726	0.218993
MRPS14	0.840718	0.00374756
TOM1	0.529703	-0.182648
CCDC22	0.987595	0.608724
PQBP1	0.522001	0.318932
TIMM17B	0.423986	-0.23576
PRAF2	0.941036	0.300457
DKC1	0.73077	0.0868093
EIF5B	0.50673	0.0320658
EDF1	0.143165	0.397761
KIN	0.0901748	1.80081
DNAJA2	0.36338	0.293073
BRD4	0.869513	-0.0232327
CUTA	0.923258	-0.182335
PFDN1	0.391748	0.701595
PPP1R11	0.264033	0.543456
NBN	0.170117	0.779709
RNGTT	0.718346	0.310489
ABCB7	0.822246	-0.00764549
SRGAP2	0.30282	1.12079
FAM20B	0.926928	-0.125457
WDR1	0.934015	-0.045373
FZD7	0.364184	0.262592
ROCK2	0.0689631	1.03112
CLASP2	0.0142327	1.52931
CPNE3	0.209127	0.214917
HIP1R	0.270911	0.260351
OBSL1	0.399202	-1.60849
RNF40	0.0270254	1.085
PHF2	0.0589951	0.37935
ZC3H11A	0.267346	0.468452
CLUH	0.0682499	1.27211
TSC22D2	0.835334	0.715673
DNAJC13	0.24339	0.461615
PPP6R2	0.382498	0.62625
CNOT3	0.0295025	0.972152
ANKRD17	0.277729	2.3743
DNAJB6	0.781171	0.0871014
GGCT	0.335961	0.223014
NDUFS7	0.0378328	1.34663
NDUFS2	0.810332	0.180702
ZPR1	0.516676	0.319833
GBAS	0.94178	2.34955
SEMA7A	0.0437527	0.785545
HMMR	0.251064	-0.519295
PDCD6	0.0215683	-0.764608
TBCA	0.141198	0.866562
ATP6V1G1	0.554436	1.5134
VPS4B	0.592397	0.0766583
MPDU1	0.941383	-0.0411223
H2AFY	0.735769	-0.163391
SH3BGRL	0.402617	-0.138093
FLNB	0.517782	0.102162
NCOR1	0.429581	-1.6438
NDUFS6	0.58827	0.14577
PEX14	0.950271	0.68737
CS	0.60924	0.0526
SPAG7	0.00652225	1.488
SEC22B	0.389123	-0.0484578
PRPF40A	0.772927	-0.203917
TACC1	0.00170101	2.86378
CDC45	0.0675107	4.18372
GIGYF1	0.156955	1.75028
MTX2	0.400818	-0.474057
VPS26A	0.590491	-0.0109559
PMPCB	0.173939	0.781631
MED24	0.620046	-0.376606
PSIP1	0.265665	0.218504
ERLIN1	0.282742	-0.384202
SUPT3H	0.555091	-0.279397
NDUFS3	0.0625646	0.520487
SRSF10	0.108873	-0.311696
GMNN	0.25039	-0.797568
ECI2	0.322086	-0.254365
EED	0.846763	-0.236804
BANF1	0.834256	-0.01616
SF3B1	0.363224	0.208461
CSDE1	0.00376762	0.682415
WBP4	0.0335478	0.803394
PRKRA	0.762872	0.101906
NPM3	0.565261	0.0495753
LYPLA1	0.0149235	0.85055
ERAL1	0.00929752	1.84218
SNRNP200	0.429835	0.100972
TIPRL	0.200306	0.44174
SURF6	0.506346	-0.354024
PPM1B	0.0865084	0.968412
UTP20	0.279293	0.357669
NUP155	0.28419	0.39839
RP2	0.532313	0.207667
WDHD1	0.728597	0.275787
CRTAP	0.211359	0.249046
SLC25A12	0.509753	-0.205869
ATP6AP2	0.0987989	0.201403
RNASEH2A	0.490173	0.75429
CDC123	0.432666	0.264495
BCAR3	0.236111	3.09852
POP7	0.706373	0.0849536
RPP40	0.885056	0.278397
EIF3G	0.657645	-0.0085955
EIF3J	0.932682	-0.00892012
CBR3	0.415673	0.327636
PSMD10	0.313169	1.35895
ZMPSTE24	0.815841	0.148192
IDH1	0.325292	0.297394
SCO1	0.982624	0.050973
RBBP9	0.524445	-0.57983
STAM2	0.037035	1.0418
CCNK	0.291273	0.821319
DHRS3	0.604986	0.216225
ARL6IP5	0.873119	-0.199593
PIAS1	0.029035	0.983188
BCAS2	0.0160124	1.28786
DNAJC8	0.356635	-0.41562
SMNDC1	0.157711	0.307306
ATP5H	0.0352746	0.489992
FLOT1	0.113089	-0.288687
TRIO	0.166544	2.20647
ATP5L	0.666919	0.532761
MPDZ	0.000943664	1.2931
CPD	0.0205616	3.19404
GLRX3	0.0808613	0.451127
RSL1D1	0.17555	0.492503
WFS1	0.0142598	0.63924
CLPX	0.634569	0.222212
SEC14L2	0.0855442	0.804653
CIAO1	0.375936	0.534455
SRP72	0.78647	0.33078
DDAH1	0.680684	-0.088645
URI1	0.0718866	0.731685
B3GAT3	0.899377	0.00940223
MTA2	0.121039	0.281886
STK10	0.0668962	0.883058
GFPT2	0.989896	-0.108783
LTN1	0.0668926	0.829752
TOMM70A	0.594216	0.235557
IPO13	0.989608	1.03362
MYO1D	0.409361	0.654657
TOX4	0.49485	0.607975
MICAL2	0.364463	0.229981
SEC24D	0.455978	0.153703
UFL1	0.535142	0.142489
PHF14	0.895662	-0.0360526
UBXN7	0.193117	0.219977
SUN1	0.830607	0.14505
PROSC	0.708543	-0.141223
ERLIN2	0.319165	0.224138
PRPF6	0.158906	0.513903
PCF11	0.152274	-1.01468
FRYL	0.870745	0.509643
ENDOD1	0.714882	0.0369865
GLS	0.0963196	0.573632
FBXO21	0.356414	0.797257
USP19	0.7501	2.80173
WDR47	0.0357948	2.06478
AP2A2	0.151493	0.745608
SEC31A	0.0171232	0.383056
HEXIM1	0.64912	0.189907
RPP14	0.454731	-1.07146
YIF1A	0.0272731	-1.20831
UBR5	0.321649	0.800014
SCAF4	0.432993	0.116399
NDUFB6	0.12429	-0.512502
MFN2	0.03481	3.51881
SNUPN	0.0286653	2.82007
UBE4B	0.0727971	1.75431
ZFPL1	0.0514347	1.42961
IKBKAP	0.346955	0.473611
GABARAP	0.329633	-0.631672
NDUFA7	0.767633	0.106716
RTN3	0.575012	0.114309
LETM1	0.0697577	0.674965
EPN2	0.0761636	2.80954
ZRANB2	0.383152	-0.0487553
SNX4	0.460923	0.133855
LUC7L3	0.58337	0.234508
KIF20A	0.0238234	5.35196
KIF4A	0.0060094	1.42935
GOSR1	0.4023	0.913306
KAT7	0.0416835	1.04316
ATE1	0.845239	-0.0322315
VAPB	0.0425193	0.602487
MPZL1	0.180643	0.798189
NDUFA10	0.294664	-0.730711
FKBP9	0.268559	-0.590715
PGLS	0.0111611	0.721922
PAPSS2	0.647615	0.31811
SMC2	0.234817	0.21437
ATG7	0.207876	0.32748
TACC2	0.47707	-0.543793
TRIM16	0.735731	-0.0539445
FARS2	0.03142	1.15267
LYPLA2	0.361889	0.176813
IPO7	0.375818	0.250272
ARIH2	0.580859	0.132615
SLU7	0.97592	-0.282906
PGM3	0.300234	0.175558
UTS2	0.0253862	-0.250835
CD2BP2	0.462067	0.320437
SVIL	0.551919	0.379562
AHSA1	0.911113	0.0212924
PARN	0.241926	1.16715
PSMG1	0.568615	0.223703
SGPL1	0.0196347	-0.503292
NSA2	0.831628	-0.159666
H6PD	0.93983	-0.16392
SEC24A	0.762482	0.15502
SEC24B	0.729358	0.153569
LPHN2	0.187987	1.65343
TDP2	0.000399794	2.12387
SFT2D2	0.967765	0.315823
MPC2	0.465651	-0.535107
ETHE1	0.160087	2.12924
ACSL3	0.822358	0.0116704
POLR1A	0.429912	0.454656
STAMBP	0.381547	-0.340089
CPSF4	0.480318	-0.762621
CDS2	0.230456	1.26431
EYA4	0.448357	0.614087
FGFR1OP	0.768763	-0.0677965
POP4	0.318858	0.822337
HERC2	0.0289977	2.17859
OXSR1	0.482065	0.0610824
HSPA4L	0.308338	1.23726
PTBP3	0.20096	0.422996
STARD3NL	0.394	0.083128
LSM8	0.776573	0.0759803
AP2A1	0.175965	0.395991
WIZ	0.0154568	0.632853
DDX58	0.258632	1.36197
STAU1	0.154662	0.349571
TTC4	0.431408	1.09526
TMEM50A	0.376711	0.270146
BAG2	0.699618	-0.383683
BAG3	0.0977413	-0.379287
MAP4K4	0.0806777	0.459213
MLYCD	0.577266	0.56851
CRYZL1	0.155547	0.794088
AIFM1	0.951456	-0.152943
EML2	0.413505	0.528271
BPNT1	0.24712	0.176854
FADS2	0.0121037	3.56762
DDAH2	0.0245695	0.730093
ABHD16A	0.894146	0.213244
GPANK1	0.916844	-0.139283
TXNDC12	0.214334	0.426229
ECD	0.548571	1.50272
SYF2	0.258026	0.845876
MBD3	0.652229	0.30389
NUDT3	0.215476	0.60281
BCL10	0.905172	0.0124631
NDUFB10	0.826105	-0.072286
CLPTM1	0.0522284	0.722368
MOCS2	0.819952	-0.185985
TOMM40	0.758235	0.00180592
PEX11B	0.296351	0.941919
PAK4	0.12176	0.618205
ACTL6A	0.792817	0.0939537
CYB5A	0.207464	0.694944
LDHA	0.490515	0.0916865
GLUD1	0.768969	0.0927583
DHFR	0.874547	-0.191093
CYB5R3	0.977348	-0.0933615
GSR	0.112619	0.464336
MT-CO1	0.364971	-0.668718
MT-CO2	0.498586	0.149764
MT-CO3	0.8867	-0.116428
SOD1	0.0124779	-0.497314
PNP	0.837095	-0.0305039
HPRT1	0.709895	-0.307498
GOT2	0.235876	-0.16438
EGFR	0.0729308	0.450101
PGK1	0.96362	0.0335339
AK1	0.342978	0.0821029
PLAU	0.0245019	0.824943
MT-ATP6	0.532752	0.244452
CA2	0.262168	-0.633835
ASS1	0.674009	0.185509
TIMP1	0.440662	0.530976
NRAS	0.570771	-0.284031
HRAS	0.492514	-0.718043
KRAS	0.446744	-1.26664
TGFB1	0.440082	-0.384346
HLA-B	0.306333	0.125333
COL1A1	0.00199599	1.87411
COL4A1	0.216904	0.497255
LMNA	0.862093	0.0505989
FABP4	0.192827	0.653642
FN1	0.0292078	1.17604
TFRC	0.371774	-0.397511
FTH1	0.500439	-0.451643
MT2A	0.351492	0.21839
MT-ND1	0.162052	-1.0022
MT-ND2	0.660218	0.129581
MT-ND4	0.293564	-0.700657
MT-ND5	0.688001	0.0900019
CAT	0.428917	0.196673
RAF1	0.0816778	1.00198
GBA	0.671477	0.0900478
FUCA1	0.11513	-0.483754
ALDOA	0.882223	0.022226
CSTB	0.364272	-0.504279
ANXA1	0.631235	-0.0265974
NR3C1	0.0196094	1.04376
PRNP	0.293932	0.870198
SOD2	0.0823617	0.151556
OAT	0.315375	0.141939
TK1	0.50501	0.11948
THY1	0.585761	-0.335889
TUBB4A	0.5386	-0.142305
GAPDH	0.565862	0.341502
ASL	0.0729935	0.971985
HLA-A	0.32058	0.316717
CAPNS1	0.601879	-0.00414058
TP53	0.57822	0.00892056
HSPB1	0.435482	0.113895
TYMS	0.0351644	1.10162
RPN1	0.292936	-0.232055
RPN2	0.858513	-0.150804
GNAI2	0.734971	-0.0450052
SLC4A2	0.819351	0.274477
ATP1A1	0.423613	0.0768227
ATP1B1	0.32139	0.410276
APP	0.846796	0.086058
ALDH2	0.152791	0.467409
ITGB3	0.842835	0.0400377
HMGN1	0.486798	-0.569815
SERPINE1	0.121621	-1.08875
SLC25A5	0.902904	-0.064915
ISG15	0.8877	0.510038
PCCA	0.865437	-0.297446
PCCB	0.195174	1.0526
EIF2S1	0.332835	-0.249876
HMGN2	0.722858	-0.231296
ICAM1	0.897191	0.00205634
RPLP1	0.611587	0.120238
RPLP2	0.161845	0.319899
RPLP0	0.470209	0.0765376
POLR3D	0.06855	2.5577
SSB	0.653546	-0.189543
ITGB1	0.490278	0.202635
KRT18	0.567827	0.215373
MYL1	0.245184	0.270916
COL5A2	0.236927	2.01646
UROD	0.976934	-0.163638
GLA	0.0238173	-0.480991
RB1	0.492876	0.148419
PTMA	0.162366	0.544926
CDK1	0.414123	0.0606495
ATP5B	0.835776	-0.10939
S100A6	0.171717	0.758659
EIF4E	0.257628	0.251518
ENO1	0.702148	0.153771
PYGL	0.147498	0.329198
GPI	0.902662	0.00191466
POLB	0.939977	0.613104
NPM1	0.140609	-0.349131
TPM3	0.153723	0.212074
ITGAV	0.777547	-0.00348401
HEXA	0.635744	-0.005194
EPHX1	0.547218	-0.0995955
DBI	0.422484	0.656813
LDHB	0.988186	-0.0303272
NEFL	0.312549	0.0791543
CENPB	0.107083	0.891085
GPX1	0.136765	0.463964
P4HB	0.682884	-0.160003
H1F0	0.959707	0.353391
ACYP1	0.886439	-0.18061
CTSD	0.751799	0.0566283
ANXA2	0.116071	0.251913
CAPN1	0.0873004	0.302734
TUBB	0.588241	0.21419
PSAP	0.862252	-0.07408
HEXB	0.451351	0.189963
CTSL	0.452781	-0.440299
PFN1	0.629539	0.159146
BPGM	0.66853	-0.0198259
APRT	0.28006	0.300665
EPRS	0.358526	0.143003
CTSB	0.991397	0.192868
HSP90AA1	0.879683	-0.0337522
HNRNPC	0.633271	-0.188304
LAMB1	0.472231	0.228012
YES1	0.0665573	0.54993
LYN	0.263435	-0.682336
TPM2	0.0820514	1.21344
FH	0.895077	-0.107625
SP1	0.250913	0.23746
IGF1R	0.461035	0.222891
COL1A2	0.00496898	2.64217
ANXA6	0.303028	0.152538
RHOC	0.758809	-0.275777
ABCB1	0.698837	0.198935
SLC3A2	0.0806127	-0.448739
GUSB	0.296174	0.688501
PFKM	0.642376	0.143259
HSP90AB1	0.707732	0.0176724
SRPR	0.59781	0.138199
ASNS	0.878502	-0.127153
HMBS	0.441622	-0.312185
INHBA	0.0140846	-2.2377
PDHA1	0.148149	0.846859
COL4A2	0.740416	0.463746
CYC1	0.791572	0.12396
SNRPB2	0.64796	-0.105209
MET	0.0816095	2.5582
SNRNP70	0.625572	-0.0760122
ITGA5	0.883586	0.126586
NFIC	0.295994	0.689764
VIM	0.662608	0.0061311
RPS17	0.57889	0.353354
GNAI3	0.856169	0.016996
ANXA5	0.509904	0.0465231
RPSA	0.365014	0.163292
CD63	0.963877	0.0143476
MRPL3	0.114847	0.425979
SNRPA	0.890215	0.0175969
ENO2	0.256369	-0.521176
ACAA1	0.0809658	0.534157
SRP19	0.392573	0.362279
GSTP1	0.445107	0.112655
SNRPC	0.462062	0.051685
LGALS1	0.994322	-0.0435969
QDPR	0.413626	-0.389125
HMGB1	0.775419	0.0423889
GNAO1	0.764003	-0.0575902
SPARC	0.599628	0.446616
TPM1	0.995667	0.0527632
CLTA	0.649918	0.184258
CLTB	0.28977	0.358462
ANXA4	0.291226	0.144336
CNP	0.846543	0.30453
HMOX1	0.00291486	-6.03727
DLD	0.805698	-0.0300906
HNRNPA1	0.57019	-0.0513676
SNRPA1	0.520352	0.0310801
PARP1	0.360349	0.177145
POLA1	0.0818011	1.71457
IFIT2	0.0818756	-1.39457
IFIT1	0.836478	0.136094
UCHL1	0.846162	-0.0769535
LTA4H	0.415271	0.16745
ALDOC	0.531011	0.288082
H2AFV	0.676711	-0.263315
HIST1H2AJ	0.802937	-0.00995578
CHTF8	0.474814	0.835266
SMIM13	0.163485	-1.9878
HSPA1B	0.00197897	-1.47515
U2AF1	0.440626	-0.0914006
CBS	0.450669	1.7638
P0DP25	0.0988322	0.484315
P0DPB6	0.827111	0.0679025
P0DPD7	0.0841282	0.848216
FDX1	0.589422	0.283137
TROVE2	0.1741	0.436452
GAA	0.125823	1.34274
RRAS	0.996931	0.101538
HLA-C	0.321168	0.219669
ARAF	0.640784	-0.0664423
HIST1H1E	0.45653	0.0533432
DLAT	0.370102	-0.0976381
TXN	0.789389	0.133948
COX5B	0.0535769	1.65811
CTSA	0.928671	0.232196
MGST1	0.240778	0.233225
MAPT	0.0398934	0.553286
PRKAR1A	0.715355	-0.044778
ESD	0.915811	0.0298718
HSPD1	0.844309	0.0117109
HSPA5	0.861685	0.0194628
LAMC1	0.995372	-0.00231116
ACP2	0.997806	1.20542
HSPA8	0.718478	0.0106591
SLC2A1	0.640381	-0.205986
SLC2A3	0.353285	0.650339
EPB41	0.341526	0.832634
UMPS	0.76985	-0.266387
PDHB	0.173801	0.270309
DBT	0.253452	-0.384738
PYGB	0.428187	0.457825
RALA	0.915982	-0.107179
RALB	0.777015	-0.249293
LAMP1	0.836833	0.0183872
ACADM	0.373415	0.109696
TOP1	0.331644	-0.196619
TOP2A	0.144082	0.28366
G6PD	0.872134	0.169055
UBL4A	0.442266	0.288165
PC	0.552668	0.537712
DMD	4.3149e-05	4.21667
MTHFD1	0.272717	0.28787
IGF2R	0.25209	0.336125
ADH5	0.920203	0.014575
CDK4	0.00383232	3.0619
PRPS2	0.697113	0.0858994
PABPC1	0.149957	0.290394
PCNA	0.123007	0.170562
HARS	0.160586	0.551818
COL6A1	0.0211587	0.9169
COL6A2	0.045996	0.682645
COL6A3	0.0482232	0.675548
SLC25A4	0.791962	0.536075
SLC25A6	0.308118	-0.372478
IMPDH2	0.324444	0.25209
TPR	0.254769	0.841184
CKB	0.453422	0.277814
ANXA3	0.708036	-0.136236
CKMT1A	0.532002	0.0784651
BCKDHA	0.0122892	1.44781
ACTN1	0.660723	0.0302925
SRC	0.365561	0.47131
PEPD	0.249696	0.669589
XRCC6	0.482322	0.108711
XRCC5	0.368014	0.261633
COX4I1	0.16427	0.235899
LAMP2	0.574839	-0.268182
RNH1	0.389498	0.221047
NCAM1	0.116183	0.459781
EEF2	0.0515461	0.553166
PDIA4	0.818699	0.0700989
P4HA1	0.961303	0.000615865
TPT1	0.538441	0.0176811
ALAD	0.677045	0.369996
F3	0.248346	-0.490318
LCP1	0.0911603	1.73854
PLS3	0.420098	0.168539
APEH	0.940847	-0.0156917
ETFA	0.983276	0.011467
GYS1	0.488452	0.370622
PRKAR2A	0.5833	0.0187942
GTF2F2	0.89861	-0.22016
CD59	0.690572	-0.573487
MTHFD2	0.168147	0.684497
MIF	0.369635	0.273457
CD99	0.729096	-0.122143
PRKCSH	0.956437	0.035508
FDPS	0.223235	0.261635
TRIM27	0.571573	0.560353
COX7A2	0.120663	-0.999861
AKR1A1	0.593444	-0.0296092
PKM	0.909019	-0.0316851
HSP90B1	0.552999	-0.14984
CCNB1	0.941806	-0.139133
MYL6B	0.330137	0.636493
SNRPB	0.835971	0.174029
IDE	0.164178	0.40152
COX6B1	0.95403	0.0964511
POU2F1	0.168673	1.81932
HNRNPL	0.872735	-0.0691272
DARS	0.579943	0.289254
JUP	0.128341	0.258472
UQCRB	0.873988	-0.0975781
GLUL	0.141475	2.14658
AKR1B1	0.181166	0.158407
ANPEP	0.696902	-0.0183919
PVR	0.960394	-0.262098
RAC2	0.822996	-0.356989
GSPT1	0.490482	0.130144
B4GALT1	0.311982	1.03466
EZR	0.338895	0.193802
UCHL3	0.331232	0.152618
FOSL2	0.0291949	-2.99893
NME1	0.611532	-0.263095
NQO1	0.23477	0.359892
GNS	0.844536	0.103521
PHKG2	0.824414	0.273817
ARSB	0.37313	1.47048
RPS2	0.415106	0.155886
DSP	0.0119322	3.64216
RPA2	0.864823	0.0183178
TIMP2	0.1067	-0.74725
CD44	0.558269	-0.296408
H2AFX	0.925615	0.273813
CBR1	0.997343	0.030732
CREB1	0.577206	0.0776542
GLB1	0.394025	0.358582
NCK1	0.0252291	0.518391
HIST1H1B	0.408001	0.303632
HIST1H1D	0.68351	-0.0303546
HIST1H1C	0.595763	0.0259325
POR	0.824673	-0.215289
GNB3	0.975301	-0.251181
ATP2A2	0.868907	-0.107554
FAH	0.209508	0.228248
STMN1	0.491504	0.175869
YBX3	0.181025	0.422606
ZNF22	0.957804	-0.24399
ZNF24	0.851627	0.361978
ZKSCAN1	0.444876	-1.19495
HSPA6	0.0527521	-0.296871
HMGA1	0.910929	-0.101381
TMEM11	0.332092	-1.16242
GOT1	0.600361	0.0610215
PRKCA	0.0368423	0.58518
JUNB	0.0838118	-3.23941
ITGA2	0.628773	0.332624
GJA1	0.181366	0.610454
UBTF	0.250851	0.513816
PRKACA	0.918781	-0.0945343
CAPN2	0.242885	0.234389
HLA-G	0.208158	0.560578
PTPN2	0.141289	1.02118
CTPS1	0.869761	-0.0564824
ENG	0.0471363	0.790263
DDX5	0.306739	0.205322
PFKL	0.42244	0.373556
GM2A	0.884344	-0.24795
LGALS3	0.496902	0.486786
PSMC3	0.986754	-0.0932087
TCP1	0.350776	0.148134
PTPN1	0.238465	0.161752
ERCC2	0.523407	0.343826
RPL35A	0.198482	0.480809
ITGB5	0.668816	-0.281069
ARF4	0.954924	-0.190553
RPL7	0.350435	0.288958
VCL	0.0818588	0.368372
SON	0.267709	0.183943
NELFE	0.16361	1.60886
RPL17	0.906277	0.00558165
PGAM1	0.988599	-0.0181871
RCC1	0.762763	-0.21687
ATF1	0.143259	2.27256
LIG1	0.049107	0.503013
XRCC1	0.610193	0.148514
CDH2	0.145902	0.992261
PLCG1	0.243195	-0.732808
CD58	0.878908	0.363495
NCL	0.882259	0.0555237
HK1	0.824052	-0.00240858
POLR2C	0.00737704	1.04827
POLR2E	0.527157	0.102173
NDUFV2	0.0657331	0.736766
ERCC3	0.00887398	2.48795
EIF2AK2	0.312482	0.272599
SRM	0.342783	0.108343
SLC9A1	0.445738	-1.07655
CSNK2A2	0.0614181	-0.33826
NFKB1	0.443061	0.232502
ATP2B1	0.87343	0.0842093
EIF2S2	0.845099	0.0431898
ANXA7	0.0338396	0.48665
BTF3	0.801108	-0.0990258
RAB3A	0.46771	0.145019
RAB4A	0.171212	0.510468
RAB5A	0.589754	-0.0938309
RAB6A	0.4978	0.476222
MSH3	0.105166	0.885009
MX1	0.23843	1.02398
PSMB1	0.666068	-0.0216166
M6PR	0.211385	0.133887
COX5A	0.358229	-0.305123
LMNB1	0.402129	0.193786
CAST	0.0450467	0.707616
IMPDH1	0.353884	0.254841
COL5A1	0.0395674	1.18077
RASA1	0.376037	0.415582
PTMS	0.222672	0.495418
CDK11B	0.330248	0.304033
GSTM3	0.258731	0.193826
ATP6V1B2	0.508561	0.115858
ATP6V1C1	0.167896	0.544999
CSRP1	0.967054	0.211939
FLNA	0.452873	0.163366
ACO1	0.49405	0.067322
NT5E	0.63139	0.0292788
VDAC1	0.164614	-0.416558
SDHB	0.203265	0.660093
CD9	0.786357	-0.205424
COMT	0.288895	-0.638383
TGM2	0.119449	0.418814
MUT	0.154875	0.864811
OSBP	0.112162	0.388177
PCMT1	0.810228	-0.228191
FBL	0.585734	0.0458673
GART	0.403268	0.178381
PAICS	0.275088	0.617307
SCP2	0.0418461	-0.577284
UBA1	0.441694	0.204847
NME2	0.323056	0.321496
FDXR	0.129201	1.93491
PRKACG	0.485073	-0.224599
HNRNPA2B1	0.090435	-0.238416
RFX1	0.484644	0.581201
CBL	0.66204	-0.0977305
PRKACB	0.301859	0.449037
UQCRC2	0.939278	-0.0808194
FECH	0.798693	0.0895236
TCEA1	0.254764	0.177396
ITGA6	0.958858	-0.0954842
SFPQ	0.466276	0.1217
TUBG1	0.720788	0.15862
PPIB	0.824479	0.0776028
ME2	0.36437	0.258931
WARS	0.900835	0.14904
RPS3	0.362664	0.0919551
GCSH	0.286905	0.189875
SP100	0.368312	0.795124
NFYA	0.0592916	0.907521
AHCY	0.2201	0.246073
HIST1H2BO	0.368955	-0.194338
CFL1	0.350823	0.0832612
EIF4B	0.283884	0.410725
ATP2B4	0.319998	0.253449
CPT2	0.354623	0.111049
DTYMK	0.722986	0.00181269
RRM1	0.0908814	0.540156
CHM	0.462818	0.713294
KDELR1	0.793736	-0.0356983
EEF1B2	0.488495	0.154423
ATP5F1	0.255511	1.03377
IGFBP5	0.0458371	3.11695
ACP1	0.276454	2.15044
ACAT1	0.842856	-0.0388839
TNC	0.00131322	3.08784
MYL9	0.584436	0.143212
POLR2A	0.0925431	0.743084
CDK2	0.452561	-0.414816
MCM3	0.140787	0.208247
NFYB	0.445266	0.107971
MPST	0.169384	1.35842
RPS12	0.408537	0.286071
BRD2	0.232298	0.454983
FAS	0.670948	-0.125243
YY1	0.367484	0.339902
DNAJB1	0.00256117	-0.751256
ATP5A1	0.410398	-0.176081
PSMA1	0.64467	0.0306944
PSMA2	0.560468	-0.432155
PSMA3	0.865474	0.0268878
PSMA4	0.56683	0.144393
ITGA3	0.404922	0.495677
MSN	0.452515	0.073531
DDX6	0.5983	0.0123934
CTNNA2	0.839381	-0.141921
DNMT1	0.0243861	0.422129
U2AF2	0.455848	-0.378454
RPL13	0.277064	0.169029
IVD	0.821834	0.540515
MGAT1	0.309694	0.141251
HMGB2	0.132466	0.242934
PTBP1	0.471295	0.33353
TARS	0.0567453	0.299971
VARS	0.195342	0.255482
EEF1G	0.387862	0.120375
ZFP36	0.678555	-0.0148861
FKBP2	0.805016	0.0561571
STOM	0.413284	0.868549
AK4	0.699358	1.33291
YWHAQ	0.773116	0.0210489
MAPK3	0.898395	0.00607858
MARK3	0.0993556	1.08519
ATP6V0C	0.269913	-1.79705
RPL10	0.351485	0.187779
RPA1	0.948798	0.0925473
APEX1	0.477741	-0.303782
CD82	0.761998	-0.252828
DCK	0.144669	1.17532
CAD	0.33371	0.156354
CALR	0.857661	0.0265103
MAP4	0.0976499	0.67017
CANX	0.24507	-0.220017
PIK3R1	0.613592	0.576636
PSMB8	0.450013	0.0579051
PSMB9	0.713779	-0.0628164
PSMA5	0.789701	-0.0193045
PSMB4	0.282696	0.252131
PSMB6	0.680248	-0.083391
PSMB5	0.261193	0.486188
GSTM2	0.448602	0.607975
ABCD3	0.569257	-0.142659
TMOD1	5.389e-05	4.21099
LOX	0.198839	-0.599837
NDUFS1	0.0247188	0.472047
POLD1	0.00783254	1.20672
TEAD1	0.273247	0.409624
SMARCA1	0.0149211	0.707395
MAPK1	0.0362994	0.414341
DUSP1	0.260389	-0.985086
GCA	0.207547	1.06696
RXRB	0.48979	0.229303
ERCC5	0.471555	-0.24144
GRN	0.867982	-0.457474
LAP3	0.023999	0.47269
S100A2	0.268427	1.83069
GTF2E1	0.210831	0.479185
GTF2E2	0.366808	0.585121
TPP2	0.273393	0.147828
IMPA1	0.301156	-1.75626
EPHA2	0.938802	0.604114
EPHB2	0.179736	0.555594
SHC1	0.91835	-0.0175604
MPG	0.0322602	1.70565
CRABP2	0.534688	0.0176459
TKT	0.390691	0.215972
RBMS1	0.0494481	1.8525
PML	0.0239001	1.03346
EEF1D	0.335589	0.118625
MARCKS	0.0162044	0.356247
GNA11	0.579232	0.1756
ALDH4A1	0.377902	-0.379485
ERP29	0.865299	0.00808356
PRDX6	0.996532	-0.107881
BLVRB	0.75326	0.169307
PRDX5	0.820542	0.000637805
DDT	0.979346	0.25363
PRDX3	0.652666	0.198094
ATP5D	0.958538	-0.0640621
RPL12	0.85545	0.0529064
ECHS1	0.180901	0.279997
CMPK1	0.461165	0.0814248
PEBP1	0.946704	-0.0657969
PDIA3	0.930595	-0.0571503
PPP2R1A	0.724912	-0.0933182
PPP2R1B	0.0746189	1.24169
CDC27	0.00731021	0.810259
CDC25C	0.039449	1.34561
PPIF	0.908066	0.104687
NMT1	0.602848	0.132897
HMOX2	0.841324	0.0750887
ADSS	0.623983	0.0926449
LRPAP1	0.371252	-0.511578
ADSL	0.683337	0.026493
CLIP1	0.411569	0.196173
SRI	0.540519	-0.325377
SERPINB1	0.349269	0.241585
SLC7A1	0.630592	0.868583
ALDH1B1	0.202683	0.225592
POLR2B	0.0251317	0.75622
SDHA	0.814116	-0.0612669
CORO1A	0.772826	-0.170474
GDI1	0.29751	0.413399
MAT2A	0.623395	0.127639
PRKAR1B	0.111985	-1.56859
PRKAR2B	0.155692	2.66484
CPS1	0.490661	1.16588
RRM2	0.0380718	1.91963
TIA1	0.574522	0.198526
SLC6A6	0.630858	1.14749
DNAJA1	0.264926	-0.126463
AKT1	0.570747	0.202842
AKT2	0.120118	0.78849
UQCRC1	0.895018	-0.0971314
HIBADH	0.255726	-0.313303
ATIC	0.533064	0.183436
HNRNPH3	0.924332	0.0246732
HNRNPH1	0.704998	0.0569582
YWHAB	0.126842	0.399448
SFN	0.178597	0.290569
STIP1	0.750937	-0.0809809
S100A11	0.54004	0.456002
PRDX2	0.761328	-0.0876888
ARRB2	0.862403	0.698842
DCTD	0.740967	0.0828516
PYCR1	0.445986	0.22925
GBP1	0.357285	0.178387
GTF2H1	0.295228	2.39828
CTH	0.107507	0.887645
RPL9	0.742529	0.173214
CD70	0.945813	-0.0355708
ACSL1	0.296466	-0.617287
KIF5B	0.0831894	0.443983
CSTF2	0.136939	0.453009
DUT	0.92143	-0.145432
ABCC1	0.629286	0.679319
CKS2	0.618241	0.736792
TTK	0.0724587	3.40513
MCM4	0.511882	0.369844
MCM5	0.378782	-0.344798
MCM7	0.903784	0.00680869
GALNS	0.169964	1.11592
CD68	0.60036	0.059502
SHMT1	0.747155	-0.0184145
SHMT2	0.684012	-0.150284
HSPA4	0.460868	0.159788
MPI	0.112196	2.332
PFN2	0.140899	0.22243
CTNNA1	0.146936	0.373322
CTNNB1	0.142347	0.525836
BMI1	0.0446855	0.498513
PHB	0.692808	-0.207091
SERPINB6	0.836116	0.019067
NF2	0.245632	-0.823446
RDX	0.215227	0.55904
RPA3	0.697268	-0.265942
RFC4	0.620595	-0.181968
RFC2	0.429857	0.304789
RFC1	0.436254	1.47998
RPL22	0.329205	0.220498
GTF2F1	0.205706	0.111608
SPR	0.517533	0.0610275
PTGS2	0.997173	0.325682
FBN1	0.397012	1.14622
AGL	0.79814	0.227271
MYH9	0.288009	0.421352
MYH10	0.23372	0.44703
COPB2	0.215586	0.383257
SOAT1	0.506713	-0.442096
ADD1	0.120037	0.474701
ADD2	0.17064	-0.725481
BSG	0.599413	0.135544
FUS	0.465467	0.170556
NUP214	0.146194	0.570129
DEK	0.353827	-0.129886
PPM1A	0.197904	0.305431
AHR	0.251426	0.583602
HMGCL	0.279013	0.86547
PSMC2	0.991179	-0.14361
ARL2	0.0610747	0.792678
ARL3	0.664755	-0.253847
TRIM23	0.642112	0.453842
MAP2K2	0.0115626	1.18758
ATP5C1	0.776111	-0.1225
ATP6V1E1	0.805997	0.192564
CPOX	0.271482	0.176316
RPL4	0.315035	0.218424
NUDT1	0.466343	-0.416987
LONP1	0.890213	-0.116649
PGM1	0.158774	0.267923
PPP1CC	0.925221	-0.071662
GNL1	0.629747	0.0697738
POLR2I	0.37718	0.859615
DLST	0.752704	-0.195163
GPX4	0.176961	0.575532
SRP14	0.666217	0.0757854
NUP62	0.441003	0.40873
HPCAL1	0.757537	-0.0728813
FDFT1	0.0890243	2.34552
TAGLN2	0.342681	0.248924
TALDO1	0.347212	0.197478
SNCA	0.85632	0.0822984
ETFB	0.895141	-0.0908404
RBMX	0.753824	0.102913
COIL	0.815729	-0.138137
GGCX	0.901988	0.111234
LIPA	0.714727	0.131497
ATP6V1A	0.430983	0.178832
HSPA9	0.938761	-0.0106768
EIF4A3	0.563971	0.01989
RPS19	0.742837	0.00619014
RPL3	0.661381	-0.00830494
DDOST	0.477762	-0.388496
ANP32A	0.94399	0.012806
FEN1	0.930019	-0.0904122
CUX1	0.559306	2.28644
CAPG	0.855669	0.311254
CAP2	0.637498	-0.0205704
TXLNA	0.0216378	0.51077
CCT6A	0.184998	0.193764
NNMT	0.433579	0.509201
PSMB10	0.463951	0.0401915
PBX1	0.00224114	1.92503
RPL13A	0.261115	0.259055
ARL1	0.968739	-0.166602
MLH1	0.703838	1.29225
STAT3	0.0316291	1.58562
USP8	0.0108835	1.0282
MDH1	0.476583	0.150353
MDH2	0.869781	-0.0515241
RFC5	0.853694	-0.028732
RFC3	0.459352	0.378442
HADHA	0.208514	0.317898
EIF2S3	0.4199	0.0567548
EIF2D	0.158562	0.332455
WNT5A	0.623541	3.22841
BUD31	0.0690768	-0.377548
NAA10	0.136497	0.321051
PPP1R2	0.0124629	1.154
CSK	0.357495	0.192102
GARS	0.997912	-0.0865552
IARS	0.368941	0.252174
EIF1	0.799469	0.129333
PRKCI	0.00401498	1.12516
ACTR1B	0.416138	0.549894
ECI1	0.150234	0.807266
TMPO	0.0699645	0.576823
TMPO	0.678769	-0.0857615
GFP	0.963282	-0.121709
STAT1	0.0686746	0.564857
STAT6	0.0888093	0.490494
STAT5A	0.770915	0.113839
SKIV2L2	0.22995	0.418235
PIK3CA	0.427841	-0.782381
MTOR	0.396028	1.0143
PI4KA	0.207959	0.597414
EPS15	0.115057	0.81293
CASP3	0.528936	0.0293422
RPS27	0.170831	0.479311
ABL2	0.836679	1.04449
NCAPD3	0.853508	-0.161754
RBM34	0.836599	-0.269446
LRPPRC	0.169342	0.394436
ACAA2	0.0497724	0.125159
RPL35	0.867858	0.043949
PRCP	0.573307	-0.229489
HTT	0.447692	4.76359
ECE1	0.332803	0.221555
SLC1A4	0.223052	0.878461
PAFAH1B1	0.369917	0.158824
MCAM	0.597784	-0.124587
CRAT	0.655631	0.499694
MATR3	0.684759	0.0368813
MSH2	0.0426174	0.684444
GPD2	0.876137	-0.143188
SSR1	0.681133	-0.054478
MAGEA3	0.022834	-1.25643
MAGEA6	0.516939	-0.174417
MAGEA11	0.082229	0.617353
MAGEB1	0.226623	1.15241
PTPN9	0.867409	-0.142113
RANBP1	0.366881	0.434691
NAMPT	0.385852	0.124218
PSMC4	0.607863	0.119522
TSFM	0.982876	-0.0883942
PPIC	0.72847	-0.425909
VDAC2	0.925757	-0.112075
ACADSB	0.933073	-0.531556
CBX5	0.642325	0.225613
USP5	0.519487	0.232389
MAPK8	0.861732	-0.154105
MAPK9	0.359033	-1.18402
MAP2K4	0.448699	0.698596
MKI67	0.0108959	1.19329
PHKA1	0.0123295	0.747805
RANGAP1	0.135563	0.65278
RECQL	0.274231	0.380332
NOP2	0.212951	0.118394
ATRX	0.0230857	0.916145
CRK	0.807657	-0.0358934
CRKL	0.359434	0.204394
MTIF2	0.811108	-0.55126
BAG6	0.137098	1.01759
NSF	0.848265	0.0902094
MAP2K3	0.787884	0.0564671
BRCC3	0.952709	0.146102
RPL27A	0.716183	0.0205972
RPL5	0.285597	0.15679
RPL21	0.216962	0.468422
RPL28	0.188386	0.31978
RPS9	0.561449	0.113974
RPS5	0.122134	0.738833
RPS10	0.637287	-0.112411
MAP1B	0.185445	0.305005
GNPDA1	0.557793	0.168327
NEDD4	0.267458	0.37569
YAP1	0.0449909	0.725918
UTRN	0.277001	5.58031
IQGAP1	0.292671	0.525794
GYG1	0.700002	0.0182739
STT3A	0.41812	0.198869
RABIF	0.224273	0.515853
PLA2G4A	0.0801777	1.21735
CAPZA2	0.54774	-0.099928
CAPZB	0.0480155	0.493824
EIF1AX	0.586516	0.0562271
ALDH1A3	0.109873	0.750091
QARS	0.216802	0.184766
RPL29	0.387797	0.311552
UQCRFS1	0.952936	0.103813
ATP5O	0.79233	0.00660604
LIMS1	0.520304	0.304986
GLIPR1	0.581093	0.410534
PREP	0.586715	0.316216
ME1	0.87565	0.111555
PIP4K2A	0.36374	0.472894
ARCN1	0.505969	0.16377
LSS	0.658186	0.145697
GCLC	0.116162	-0.5303
GCLM	0.490461	-0.51442
CD151	0.723795	0.311204
TRAPPC10	0.870949	0.736257
PSMD8	0.70794	-0.135706
PRRC2A	0.249143	1.73081
GSS	0.48429	0.403422
CCT5	0.792676	-0.0404671
PTDSS1	0.325244	-0.251982
HSPA13	0.212571	-0.868407
CSNK1A1	0.47994	0.44673
CSNK1D	0.089004	0.649252
IDH2	0.660794	-0.0531522
PITPNB	0.897198	0.115856
CD97	0.52316	0.152838
POLD2	0.0983599	1.36331
MARCKSL1	0.452087	0.196082
PXN	0.0361476	0.993447
CAMLG	0.338376	0.358217
MAPKAPK2	0.00788216	1.42109
ALDH9A1	0.167745	0.23926
RPL34	0.860667	0.0192514
RPIA	0.606399	1.10596
LMAN1	0.755949	0.0146596
NASP	0.955098	-0.0364472
FASN	0.175403	0.436238
FNTA	0.220694	0.465958
FNTB	0.270826	1.22286
DHPS	0.48211	0.46821
CCT3	0.583003	0.11118
MRPL19	0.01327	1.12451
TUFM	0.590065	0.0647591
AMPH	0.255286	1.03338
ALDH7A1	0.505342	0.136493
INPP1	0.322138	0.310329
CENPF	0.73735	0.3677
SRP9	0.24605	0.409808
UBE2A	0.33579	-0.94701
PCYT1A	0.00108984	-0.798512
AARS	0.0162391	1.96835
CARS	0.0742207	0.591505
HARS2	0.42951	0.297231
SARS	0.632326	-0.0186519
PPM1F	0.74738	-0.026612
PRIM1	0.07568	0.743179
PRIM2	0.0926529	1.20684
CASP4	0.857972	0.364825
CTCF	0.855169	0.167413
PSMB3	0.812576	-0.0554257
PSMB2	0.767569	-0.0165371
MCM2	0.897359	-0.0914183
ACADVL	0.493163	0.16701
YLPM1	0.0943012	0.386354
VPS41	0.0606302	1.01986
TMED10	0.111962	-0.500309
RBM25	0.0860377	0.393249
NUMB	0.181124	-0.259381
CLK3	0.270511	-0.887168
PSEN1	0.838736	0.166229
EIF2B2	0.453711	-0.106146
HINT1	0.0253283	-0.552581
NUP153	0.0118753	0.547635
RANBP2	0.266707	0.375349
TSC2	0.00488394	3.3432
NDUFV1	0.439835	-0.2456
GSK3A	0.0325446	0.723141
GSK3B	0.0264851	0.441531
TAF6	0.377777	0.940995
NT5C2	0.61322	0.0597541
SEPHS1	0.903	0.102332
MTHFS	0.0756953	-1.31725
GMPS	0.190824	0.179356
LIG3	0.0295604	0.556826
LIG4	0.172736	0.567572
MRE11A	0.897182	0.0385928
GNAQ	0.0405447	1.01145
IDH3A	0.111136	0.266905
MMP14	0.0699601	-0.289249
PPOX	0.0662506	1.25641
GDI2	0.814733	-0.0540778
EMD	0.327892	0.595228
CPT1A	0.26415	-0.267268
GATM	0.199751	6.19364
SERPINB8	0.381652	-0.236152
SERPINH1	0.292575	-0.213672
PDLIM4	0.256943	0.104158
ST13	0.824658	-0.0387964
VASP	0.640595	0.127947
DNM2	0.228544	0.403095
METAP2	0.108025	0.524837
CDK7	0.453254	0.182015
HLCS	0.852772	-0.0845252
KNTC1	0.12396	0.67142
CDK9	0.687675	0.0240903
LRBA	0.954905	0.237726
PPT1	0.829328	-0.297937
RPL14	0.887949	-0.0465513
CCT8	0.39373	0.201166
CCT4	0.552181	0.126955
ANXA11	0.708232	0.0546123
PAPOLA	0.223494	0.292721
FXR1	0.301137	0.307042
FXR2	0.585419	0.208684
RAB5C	0.52972	0.0312674
RAB7A	0.458356	-0.245288
RAB13	0.444469	-0.392807
RAB27A	0.354873	0.518114
DAP3	0.267792	0.372823
DUSP3	0.563548	-0.102432
NOVA1	0.630415	0.492788
SMARCA2	0.147526	0.384795
SMARCA4	0.329613	0.297983
IDH3G	0.598875	0.486821
GALK1	0.0494605	0.474658
SSR4	0.104991	-0.473622
BCAP31	0.951021	-0.143698
TPMT	0.764979	-0.0656658
MECP2	0.232308	-0.453069
HCFC1	0.163825	0.34576
CAV2	0.42423	-1.10173
ALDH3A2	0.200992	0.124484
ALDH5A1	0.226486	0.678799
HSD17B4	0.568891	-0.095308
PSMD7	0.296909	-0.0963471
UBE2D1	0.450454	0.983256
SUOX	0.158397	0.393639
STAT5B	0.0576168	1.05769
USP11	0.277823	0.311506
CLCN7	0.0100746	2.0154
DYNLT3	0.585025	0.542409
VAMP7	0.312405	-1.07527
RPS6KA3	0.210162	0.38982
HDGF	0.48843	0.093864
CCNH	0.000868339	2.58208
MNAT1	0.984068	0.675132
UBE2E1	0.177271	2.1796
NDUFA8	0.568136	0.0996395
HNRNPA3	0.66097	-0.0438721
PGD	0.396323	0.103035
HNRNPM	0.333281	0.122819
KPNA2	0.220727	0.353401
KPNA1	0.734855	0.470711
NCBP2	0.249327	0.133332
RAP1GDS1	0.261623	0.409936
POLR2H	0.287406	0.366851
ARHGDIA	0.400892	0.184865
ARHGDIB	0.879455	-0.103278
AGFG1	0.131348	0.509473
HNRNPF	0.912691	-0.0444642
STAT2	0.382547	1.4971
MSH6	0.164784	0.493155
KIF11	0.227338	0.602755
VAV2	0.00542866	1.94275
RBM5	0.00242634	1.05099
SMS	0.972886	0.126882
HK2	0.171567	-0.814489
MRPL12	0.12669	0.537116
THOP1	0.150583	0.45333
CAPZA1	0.876726	-0.255949
HMGA2	0.488397	-0.372257
CRIP2	0.850769	-0.0766689
NUP98	0.077139	0.446682
BLVRA	0.882465	0.0088016
SLC25A1	0.57912	-0.146079
PPP5C	0.105068	0.452373
PLK1	0.0432318	2.02023
ARFIP2	0.149166	0.467866
ARFIP1	0.996949	-0.0657366
NUBP1	0.109285	1.15831
ACLY	0.533042	0.0804424
METAP1	0.533582	-0.507485
SUCLG1	0.955461	0.127242
PGGT1B	0.274217	0.237132
RABGGTB	0.336224	2.60082
COPB1	0.670296	0.0545203
COPA	0.45788	0.163859
CTSC	0.83994	-0.148735
CLTCL1	0.0801161	-1.57108
AP3M2	0.935274	-0.203747
AP2S1	0.858813	-0.138726
HCCS	0.637367	-0.226735
PTTG1IP	0.653563	-0.00385924
SMTN	0.608786	0.150146
SLC16A1	0.962587	-0.0250962
IST1	0.74576	0.55048
SEC24C	0.578139	0.0799631
SUB1	0.0600463	0.249513
CLNS1A	0.97805	0.0145227
BLM	0.378032	0.277446
RARS	0.15393	0.432316
ATXN3	0.887535	-0.54499
CACNA2D1	0.386755	-1.58409
YARS	0.869331	-0.037464
USP14	0.123967	0.441008
PRKAG1	0.310487	0.276423
PRKAA2	0.115524	1.00642
HSPA2	0.557915	-0.48407
BCAT1	0.67227	0.252765
ATP1B3	0.25604	0.159417
RAD23A	0.14636	0.907473
RAD23B	0.207148	0.399955
GALC	0.00209137	1.23778
AK2	0.232568	0.307088
ALDH18A1	0.840081	0.0811436
NAPA	0.802892	-0.145478
EIF5	0.808571	0.00877148
SLC12A2	0.268929	0.524614
PSMD4	0.183284	0.190468
DRG2	0.475105	0.326709
GEM	0.0206361	-3.23921
RRAD	0.101675	1.31839
CSE1L	0.584469	1.61473
TMBIM6	0.00497411	2.34853
VCP	0.546596	0.180786
MFAP1	0.468485	0.0846629
HADHB	0.194088	0.429652
F2RL1	0.0830156	-0.918827
MANF	0.382737	0.235509
MLLT4	0.97527	0.124432
NAP1L1	0.50479	0.111302
CASP7	0.124151	0.83335
CASP6	0.897097	-0.185053
ADK	0.597129	-0.25736
ADAR	0.081149	0.547279
LAMB2	0.377282	5.9676
CDH11	0.469214	0.245533
TPD52	0.587822	0.0998194
SEC13	0.432785	0.184815
NHP2L1	0.614437	0.0256568
NPEPPS	0.436392	0.235874
HNRNPH2	0.626242	-0.121668
OXCT1	0.966737	-0.0633493
SUMO3	0.738123	0.186512
EIF3B	0.379216	0.290616
BID	0.36807	0.669739
ATP5J2	0.623338	-0.379611
RRP1	0.522967	-0.142618
MARS	0.496494	0.192286
ITGA1	0.547273	-0.355876
ATP5EP2	0.851915	-0.184638
EIF6	0.896872	0.130541
CTBP2	0.368165	-0.824252
NDUFA6	0.677567	0.87717
TMEM50B	0.359667	0.0953635
PEX3	0.285803	0.860782
BCAR1	0.105161	1.25583
STX17	0.861598	0.536928
RWDD2B	0.0145175	0.90353
C21orf59	0.389003	0.164165
WDR4	0.430626	0.488986
TMEM33	0.428922	-0.343729
SYNJ2BP	0.688496	-0.133399
GEMIN4	0.520697	0.242605
PCBP3	0.986877	0.266689
CORO7	0.175904	0.47756
NUP107	0.174854	0.587313
GSDMD	0.549334	0.36578
EEFSEC	0.831619	0.222686
EPPK1	0.99258	-0.388149
LOXL3	0.474034	0.457607
MTPN	0.117321	0.5029
ARPC4	0.219709	0.172842
ELOF1	0.191321	1.00895
CD81	0.825154	0.288755
SEC61G	0.817469	0.092965
TPI1	0.994001	0.124068
EIF3E	0.155778	0.495006
SEC61B	0.569693	0.133473
PPP4C	0.0136233	1.48166
GABARAPL2	0.642323	0.254995
ROMO1	0.913522	0.518113
UBE2G2	0.151254	0.978449
MYL6	0.521777	0.0819875
PFN3	0.599352	-0.0883816
ACTB	0.296631	0.254597
EIF4A1	0.501095	0.0745135
RPS20	0.209106	0.155282
PRPS1	0.981891	0.0413896
PSMA6	0.880336	0.0978096
S100A10	0.988137	-0.0721459
CDC42	0.0440519	-0.20096
DSTN	0.00410238	1.52016
GMFB	0.393033	0.334724
RAB8A	0.551814	-0.201592
SPCS3	0.723321	0.0218812
SRP54	0.830873	-0.0553392
RAB4B	0.692554	0.185013
RAB2A	0.976151	-0.0620254
RAB5B	0.396295	-0.416435
CKS1B	0.0354129	0.707523
RAB10	0.717391	-0.0290686
UBE2M	0.87595	-0.150274
UBE2K	0.2337	0.171373
UBE2N	0.395793	0.255902
RAB14	0.886879	-0.198345
ACTR3	0.987972	-0.048953
ACTR2	0.565558	0.00193969
ACTR1A	0.861021	-0.110726
TMEM258	0.336453	0.253872
COPS2	0.175623	0.35831
ABCE1	0.264091	0.226977
RAP1B	0.795367	0.0667914
RAP2B	0.0951867	-0.634529
MAX	0.734138	0.068841
RPS3A	0.715586	0.0662256
RPL26	0.226939	0.344713
PSME3	0.398116	0.519842
RPL15	0.165005	0.330033
MAGOH	0.629553	-0.218382
RPL27	0.373884	0.164648
ATP6V0D1	0.957415	-0.0189235
PCBD1	0.301111	0.897711
RPL37A	0.348073	0.208855
RHOA	0.60788	0.147677
RND3	0.0215825	-3.09979
NAA20	0.586411	-0.246782
HSPE1	0.295547	-0.29301
SEC61A1	0.943676	-0.049624
VBP1	0.0967164	0.770111
STXBP1	0.520388	0.128746
B2M	0.698083	0.0105303
DAD1	0.55218	0.450795
NPC2	0.515631	-0.20868
COPZ1	0.432351	0.144894
RPL37	0.316048	0.383624
SUMO2	0.1088	-0.281686
UFM1	0.577232	-0.20084
DCAF7	0.447806	-0.540269
WDR5	0.793656	-0.0759033
AP1S1	0.434478	0.542311
NUTF2	0.606184	-0.0603595
HNRNPK	0.956626	-0.111858
YWHAG	0.446217	0.250472
RRAS2	0.433135	-0.122819
RPS7	0.880424	0.120181
PPP1CA	0.088674	0.249332
PPP1CB	0.896452	-0.0487883
PSMC1	0.420027	0.166342
PSMC5	0.89445	-0.051446
RPS8	0.423862	0.230923
RPS15A	0.863435	-0.0904167
RPS16	0.378937	0.0917202
UBE2G1	0.287571	0.664405
UBE2H	0.227388	-0.470047
YWHAE	0.151168	0.598505
RPS14	0.239806	0.368789
RPS23	0.48112	-0.111129
RPS18	0.616142	0.064589
RPS29	0.00524154	3.44637
RPS13	0.859733	-0.0940697
RPS11	0.295152	0.268006
SNRPE	0.200096	-0.351482
SNRPF	0.136261	0.756415
LSM3	0.969182	-0.161813
LSM6	0.66168	-0.153898
SNRPD1	0.158102	-0.3103
SNRPD2	0.806798	-0.223589
SNRPD3	0.97352	-0.266212
TMSB4X	0.484346	0.356166
ARF6	0.976395	0.0789199
PSMC6	0.633616	0.0231628
SELT	0.399685	0.499519
TBPL1	0.73195	-0.0374444
RPL7A	0.54474	0.123276
POLR2G	0.915033	0.153952
ETF1	0.347044	0.246983
CNBP	0.970267	-0.0485574
YPEL5	0.495053	0.173179
RPS4X	0.274087	0.204956
PPP2CB	0.942516	-0.114369
RHOB	0.351518	0.408213
RPL23A	0.378332	0.229993
RPS6	0.396979	0.266312
HIST1H4A	0.574111	0.322507
RAB1A	0.496017	0.0548658
RAN	0.366556	-0.100118
RPL23	0.401664	0.322592
RAP1A	0.0411814	0.701769
UBE2D2	0.887068	-0.125863
RPS15	0.512532	0.0943891
RPS24	0.989259	0.136147
RPS25	0.579427	0.172244
RPS26	0.510808	0.15502
RPS28	0.875211	0.0209007
FAU	0.224652	0.429594
GNB1	0.733962	0.0783046
RBX1	0.622706	0.51279
GNB2	0.643652	-0.151462
RPL30	0.304428	0.206407
RPL39P5	0.244953	-0.399986
RPL31	0.446674	0.123434
RPL10A	0.190713	0.168335
RPL32	0.224717	0.231581
RPL11	0.0697107	0.399174
RPL8	0.356787	0.17672
PPIA	0.83344	-0.0172268
FKBP1A	0.165468	0.496426
RPS27A	0.90931	0.0915847
GRB2	0.714468	-0.0337227
TRA2B	0.638941	0.0192791
RAC1	0.730101	-0.0812788
AP2B1	0.112471	0.430416
GNAS	0.62384	0.0890023
GNAI1	0.681014	0.539814
PPP3R1	0.671404	0.27251
YWHAZ	0.218578	0.242847
PPP2R2A	0.7721	-0.0694035
SUMO1	0.238237	0.504629
DYNLL1	0.392867	1.04657
DYNLT1	0.426423	0.232202
RPL38	0.154182	0.154578
SKP1	0.169078	0.403411
RPS21	0.417923	0.269279
EIF5A	0.0634658	0.33678
GNB2L1	0.180853	0.192369
ACTG1	0.73553	0.109956
SUPT4H1	0.23647	2.26711
UBE2I	0.948168	-0.257655
TMSB10	0.152483	0.745881
PPP2CA	0.863344	-0.237854
YBX1	0.147082	0.274924
SEC11A	0.19105	-0.309722
CSNK2B	0.552928	-0.172553
TPM4	0.587631	0.0214438
ACTC1	0.588807	0.0382209
UBE2L3	0.32519	-0.368883
EEF1A1	0.618323	0.026837
TUBA1B	0.423811	0.11717
TUBA4A	0.221466	0.94977
TUBB4B	0.647067	-0.121855
CSNK2A1	0.402331	-0.224142
PAFAH1B2	0.687637	-0.100694
NOMO3	0.443893	0.387002
CXADR	0.0646092	2.13549
NOP14	0.43441	0.284874
IGBP1	0.858934	-0.278603
SIRPA	0.753031	0.3197
PSPH	0.512564	0.241985
RBM6	0.614402	0.278583
EIF4G2	0.129673	0.31842
RPP30	0.0173762	0.608501
GTF2I	0.175689	0.406767
PIP4K2B	0.294925	1.01936
SRPK2	0.0673578	0.332302
CCT2	0.70954	-0.0602137
SLC35A2	0.603494	0.0785629
PRAME	0.00903722	1.26059
RAE1	0.998967	0.0911872
GSTO1	0.612706	0.0707261
PRKDC	0.186415	0.393554
ADAM17	0.986368	-0.0105257
ARG2	0.387197	0.578679
IFI35	0.0790839	-0.624624
NUCB2	0.315517	0.79175
BASP1	0.156173	0.474384
TMF1	0.196046	2.08094
MRPS22	0.213596	0.199763
MRPS25	0.0982628	-0.589351
MRPS35	0.827948	0.010581
MRPS5	0.0498113	0.615962
MRPS36	0.665205	0.208119
MRPS11	0.492231	0.633275
MRPS15	0.110126	1.1766
MRPS21	0.111653	1.20517
MRPS34	0.150148	0.436135
MRPS6	0.668799	0.136159
MRPS9	0.376101	0.201831
HMGN5	0.938391	-0.0476541
SARNP	0.197081	0.327801
LACTB	0.92804	-0.124642
COG7	0.353359	0.958081
RPL24	0.510225	0.115308
RPL36A	0.173432	0.753082
CBX1	0.113959	-0.419222
SMAD3	0.0611805	1.5392
ARF1	0.903416	-0.0971885
ARF5	0.585346	0.0842303
ERH	0.183323	0.271042
RHOG	0.654955	-0.024271
RPL19	0.165088	0.36485
SERF2	0.632725	-0.618835
SRSF3	0.563095	-0.256092
FOXK1	0.107993	1.17773
CCZ1	0.0538437	0.816265
XIAP	0.115624	1.77075
RBM10	0.128206	-0.0799301
RBM3	0.830313	-0.205306
ATP2C1	0.674392	0.132716
CYCS	0.387576	0.321955
MPP1	0.272078	0.693018
TFAM	0.571232	0.518462
PITPNA	0.252805	-0.415925
SLC25A3	0.840877	0.0415492
HDLBP	0.235312	0.376951
GTF2B	0.0708155	1.09098
CDK6	0.242855	0.257132
CDK5	0.2463	0.655049
PURA	0.908924	0.105166
CLTC	0.329483	0.219778
HSF1	0.0436041	1.46058
NFKB2	0.186861	0.722359
FKBP3	0.650089	0.013464
REEP5	0.136048	0.450645
SORD	0.165609	0.479903
HNRNPU	0.631393	0.083166
B4GALNT1	0.561974	0.658153
SPTBN1	0.289457	0.513415
TIAL1	0.267135	-0.628752
SET	0.850177	-0.00552361
SRSF2	0.603479	0.0886791
RUNX1	0.363444	0.221769
RELB	0.682167	0.29545
AMPD2	0.0150869	0.567085
FABP5	0.736408	0.101374
CAP1	0.447548	0.0830304
HMGCS1	0.808585	0.590965
IFITM3	0.59039	0.62998
SLC7A5	0.270905	0.47567
DR1	0.32885	0.356054
EXOSC10	0.206467	0.295041
PFKP	0.524347	0.20201
XPC	0.0475546	1.89559
EWSR1	0.312346	0.16916
OCRL	0.0314291	1.3876
PLCB3	0.174337	2.42688
TAGLN	0.435405	0.376541
AKAP17A	0.50626	0.171046
DHODH	0.847541	0.0282846
OGDH	0.242554	0.172746
CENPE	0.207444	3.31214
KIF23	0.668473	0.758136
BDH1	0.0632287	1.106
APBA1	0.187976	1.83422
SP3	0.800412	0.058634
RPL18A	0.593431	0.0409134
MAP2K1	0.641745	0.286156
FKBP4	0.427474	0.0515606
PLOD1	0.977459	0.146804
NUCB1	0.612975	0.771535
RPL6	0.134088	0.239423
TOP2B	0.880145	-0.00328612
AKAP12	0.155114	0.629651
SLC25A11	0.441008	-0.202857
DST	0.905272	0.0689791
GSTM4	0.813645	0.0520511
MLLT1	0.100096	2.33642
CAV1	0.139872	-0.24291
ACY1	0.559307	1.46257
KMT2A	0.497632	0.932048
TNFAIP2	0.869511	0.649682
LMNB2	0.386734	0.131974
PLAUR	0.124751	-0.566493
MVK	0.401446	0.765793
TAP1	0.645329	0.533906
TAP2	0.207828	0.109079
CEBPZ	0.380911	0.21218
RELA	0.0242591	0.895313
UBXN1	0.230823	0.531703
GBE1	0.542258	0.150971
EIF4G1	0.196224	0.633659
NOTCH2	0.0604376	1.09232
TLE3	0.0746292	0.359924
GLO1	0.242125	0.364912
SSBP1	0.96436	-0.0700248
YWHAH	0.0206168	0.575259
PLP2	0.307277	0.357025
CSTF1	0.523311	-0.103694
UBE3A	0.14983	0.651885
DNM1	0.328582	0.247523
PTPN12	4.50454e-05	1.18428
PTK2	0.150999	0.987157
SRSF11	0.855768	-0.0810734
EEF1A2	0.749902	0.133442
PRKCD	0.128417	0.60055
CALD1	0.487167	0.287234
CTDSPL2	0.977885	-0.26601
PTPN11	0.511174	0.12493
KDSR	0.406739	-1.41139
PPAT	0.0159036	0.371334
GFPT1	0.878546	0.0244958
EXOSC9	0.783234	0.231761
PSME1	0.369016	0.2976
RBPJ	0.511689	-0.47018
GABPA	0.0364224	-0.313191
[truncated: 2,950 more rows]
