# Supplementary material for: Upregulation of the ESCRT pathway and multivesicular bodies accelerates degradation of proteins associated with neurodegeneration
Source: Autophagy Rep. 2023 Jan 22;2(1):2166722. doi: 10.1080/27694127.2023.2166722 (PMC10101321; doi:10.1080/27694127.2023.2166722)
Supplement: Supplemental Material [file KAUO_A_2166722_SM3545.zip › Table_S3.xlsx]

## Sheet: RNAseq NCT-DMSO
GeneID	Length	mHTT_12_Control-Expression	mHTT_12_NCT-Expression	log2FoldChange(mHTT_12_NCT/mHTT_12_Control)	Padj	Up/Down-Regulation	Pvalue	Symbol	Cellular Component	Molecular Function	Biological Process	Kegg Orthology	Nr Description	Desc
ENSMUSG00000036469	3953	1.28724	2.07708	0.690274	0.768605	*	0.430469	36951	GO:0005765//lysosomal membrane;GO:0031902//late endosome membrane;GO:0005764//lysosome;GO:0005768//endosome;GO:0032588//trans-Golgi network membrane;GO:0031901//early endosome membrane;GO:0016021//integral component of membrane;GO:0005789//endoplasmic reticulum membrane;GO:0005886//plasma membrane;GO:0030659//cytoplasmic vesicle membrane	GO:0042287//MHC protein binding;GO:0061630//ubiquitin protein ligase activity;GO:0008270//zinc ion binding;GO:0004842//ubiquitin-protein transferase activity	GO:0006955//immune response;GO:0002495//antigen processing and presentation of peptide antigen via MHC class II;GO:0000209//protein polyubiquitination	K10656//E3 ubiquitin-protein ligase MARCH1/8 [EC:2.3.2.27]	EDL28691.1//mCG21061, isoform CRA_a, partial [Mus musculus];XP_017455664.1//PREDICTED: E3 ubiquitin-protein ligase MARCH1 isoform X1 [Rattus norvegicus];XP_011240631.1//PREDICTED: E3 ubiquitin-protein ligase MARCH1 isoform X4 [Mus musculus];XP_017168466.1//PREDICTED: E3 ubiquitin-protein ligase MARCH1 isoform X3 [Mus musculus];EDL28689.1//mCG145458, partial [Mus musculus];NP_780397.2//E3 ubiquiti…	cdna chromosome:GRCm38:8:66121742:66471625:1 gene:ENSMUSG00000036469.16 gene_biotype:protein_coding transcript_biotype:protein_coding gene_symbol:March1 description:membrane-associated ring finger (C3HC4) 1 [Source:MGI Symbol;Acc:MGI:1920175];cdna chromosome:GRCm38:8:66386301:66470431:1 gene:ENSMUSG00000036469.16 gene_biotype:protein_coding transcript_biotype:protein_coding gene_symbol:March1 des…
ENSMUSG00000000486	1182	32.0029	23.5784	-0.44074	0.617393	*	0.282309	37135	GO:0005815//microtubule organizing center;GO:0072687//meiotic spindle;GO:0005737//cytoplasm;GO:0030496//midbody	GO:0042802//identical protein binding;GO:0005525//GTP binding	GO:0007056//spindle assembly involved in female meiosis;GO:0051311//meiotic metaphase plate congression;GO:0051301//cell division	K16943//septin 4;K13737//septin 1	XP_011240165.1//PREDICTED: septin-1 isoform X3 [Mus musculus];XP_006508092.1//PREDICTED: septin-1 isoform X1 [Mus musculus];XP_008151127.1//PREDICTED: septin-1 [Eptesicus fuscus];NP_059489.2//septin-1 [Mus musculus];XP_003227737.1//PREDICTED: septin-1 [Anolis carolinensis];EDL17514.1//septin 1, isoform CRA_a [Mus musculus];XP_005351344.1//PREDICTED: septin-1 isoform X1 [Microtus ochrogaster];XP_0…	cdna chromosome:GRCm38:7:127216765:127218426:-1 gene:ENSMUSG00000000486.13 gene_biotype:protein_coding transcript_biotype:retained_intron gene_symbol:Sept1 description:septin 1 [Source:MGI Symbol;Acc:MGI:1858916];cdna chromosome:GRCm38:7:127216728:127232646:-1 gene:ENSMUSG00000000486.13 gene_biotype:protein_coding transcript_biotype:protein_coding gene_symbol:Sept1 description:septin 1 [Source:MG…
ENSMUSG00000073481	1406	1390.66	1098.82	-0.339815	0.440751	*	0.157461	37316	GO:0070062//extracellular exosome;GO:0016021//integral component of membrane;GO:0005743//mitochondrial inner membrane;GO:0005777//peroxisome;GO:0005739//mitochondrion;GO:0005741//mitochondrial outer membrane	GO:0043546//molybdopterin cofactor binding;GO:0008940//nitrate reductase activity;GO:0030151//molybdenum ion binding;GO:0003824//catalytic activity;GO:0030170//pyridoxal phosphate binding	GO:0042126//nitrate metabolic process;GO:0055114//oxidation-reduction process	K15631//molybdenum cofactor sulfurtransferase [EC:2.8.1.9]	XP_003752325.1//PREDICTED: mitochondrial amidoxime reducing component 2 [Rattus norvegicus];NP_598445.1//mitochondrial amidoxime reducing component 2 precursor [Mus musculus];XP_008683903.1//PREDICTED: mitochondrial amidoxime reducing component 2 [Ursus maritimus];XP_004670171.1//PREDICTED: mitochondrial amidoxime-reducing component 1 [Jaculus jaculus]	cdna chromosome:GRCm38:1:184813692:184827267:-1 gene:ENSMUSG00000073481.9 gene_biotype:protein_coding transcript_biotype:processed_transcript gene_symbol:Marc2 description:mitochondrial amidoxime reducing component 2 [Source:MGI Symbol;Acc:MGI:1914497];cdna chromosome:GRCm38:1:184813694:184819443:-1 gene:ENSMUSG00000073481.9 gene_biotype:protein_coding transcript_biotype:retained_intron gene_symb…
ENSMUSG00000079557	1415	977.1	1030.79	0.0771733	0.857169	*	0.685676	37316	GO:0005765//lysosomal membrane;GO:0010008//endosome membrane;GO:0005783//endoplasmic reticulum;GO:0031410//cytoplasmic vesicle;GO:0016021//integral component of membrane;GO:0005789//endoplasmic reticulum membrane	GO:0008270//zinc ion binding;GO:0016874//ligase activity;GO:0004842//ubiquitin-protein transferase activity	GO:0016567//protein ubiquitination;GO:0006897//endocytosis	K10657//E3 ubiquitin-protein ligase MARCH2 [EC:2.3.2.27]	XP_021041586.1//E3 ubiquitin-protein ligase MARCH2 isoform X4 [Mus caroli];XP_021041585.1//E3 ubiquitin-protein ligase MARCH2 isoform X3 [Mus caroli];XP_021041588.1//E3 ubiquitin-protein ligase MARCH2 isoform X6 [Mus caroli];XP_021041583.1//E3 ubiquitin-protein ligase MARCH2 isoform X1 [Mus caroli]	cdna chromosome:GRCm38:17:33685712:33718645:-1 gene:ENSMUSG00000079557.10 gene_biotype:protein_coding transcript_biotype:protein_coding gene_symbol:March2 description:membrane-associated ring finger (C3HC4) 2 [Source:MGI Symbol;Acc:MGI:1925915];cdna chromosome:GRCm38:17:33685692:33718670:-1 gene:ENSMUSG00000079557.10 gene_biotype:protein_coding transcript_biotype:nonsense_mediated_decay gene_symb…
ENSMUSG00000116048	3226	7672.05	8314.25	0.115973	0.776758	*	0.442401	37500	GO:0060170//ciliary membrane;GO:0097227//sperm annulus;GO:0042995//cell projection;GO:0005938//cell cortex;GO:0035869//ciliary transition zone;GO:0005737//cytoplasm;GO:0097730//non-motile cilium;GO:0030496//midbody;GO:0005730//nucleolus;GO:0005829//cytosol;GO:0015629//actin cytoskeleton;GO:0000777//condensed chromosome kinetochore;GO:0045202//synapse;GO:0005886//plasma membrane;GO:0005876//spindl…	GO:0032947//protein complex scaffold activity;GO:0042802//identical protein binding;GO:0030234//enzyme regulator activity;GO:0005525//GTP binding;GO:0003924//GTPase activity;GO:0045296//cadherin binding	GO:0051258//protein polymerization;GO:0060271//cilium assembly;GO:0030154//cell differentiation;GO:0032880//regulation of protein localization;GO:0002036//regulation of L-glutamate transport;GO:0000910//cytokinesis;GO:0007224//smoothened signaling pathway;GO:0007283//spermatogenesis	K16942//septin 2	XP_011246236.1//PREDICTED: septin-2 isoform X1 [Mus musculus];XP_006529303.1//PREDICTED: septin-2 isoform X2 [Mus musculus]	cdna chromosome:GRCm38:1:93478993:93509733:1 gene:ENSMUSG00000116048.1 gene_biotype:protein_coding transcript_biotype:protein_coding gene_symbol:Sept2 description:septin 2 [Source:NCBI gene;Acc:18000];cdna chromosome:GRCm38:1:93479061:93509733:1 gene:ENSMUSG00000116048.1 gene_biotype:protein_coding transcript_biotype:protein_coding gene_symbol:Sept2 description:septin 2 [Source:NCBI gene;Acc:1800…
ENSMUSG00000026276	3558	1257.78	1360.54	0.113307	0.857169	*	0.664012	37500	GO:0060170//ciliary membrane;GO:0042995//cell projection;GO:0097227//sperm annulus;GO:0005938//cell cortex;GO:0035869//ciliary transition zone;GO:0005737//cytoplasm;GO:0097730//non-motile cilium;GO:0030496//midbody;GO:0005730//nucleolus;GO:0000145//exocyst;GO:0005829//cytosol;GO:0005819//spindle;GO:0015629//actin cytoskeleton;GO:0000777//condensed chromosome kinetochore;GO:0045202//synapse;GO:000…	GO:0032947//protein complex scaffold activity;GO:0042802//identical protein binding;GO:0030234//enzyme regulator activity;GO:0005525//GTP binding;GO:0003924//GTPase activity;GO:0045296//cadherin binding	GO:0030154//cell differentiation;GO:0002036//regulation of L-glutamate transport;GO:0000910//cytokinesis;GO:0007283//spermatogenesis;GO:0051258//protein polymerization;GO:0060271//cilium assembly;GO:0032880//regulation of protein localization;GO:0051301//cell division;GO:0031175//neuron projection development;GO:0007224//smoothened signaling pathway;GO:0007049//cell cycle	K16942//septin 2	XP_011246236.1//PREDICTED: septin-2 isoform X1 [Mus musculus];XP_006529303.1//PREDICTED: septin-2 isoform X2 [Mus musculus];EDL39947.1//septin 2, isoform CRA_b [Mus musculus];XP_019060469.1//PREDICTED: septin-2 isoform X3 [Fukomys damarensis];XP_668908.1//hypothetical protein [Plasmodium berghei strain ANKA], partial [Plasmodium berghei ANKA]	cdna chromosome:GRCm38:1:93478990:93499112:1 gene:ENSMUSG00000026276.20 gene_biotype:protein_coding transcript_biotype:protein_coding gene_symbol:Sept2 description:septin 2 [Source:MGI Symbol;Acc:MGI:97298];cdna chromosome:GRCm38:1:93478993:93500499:1 gene:ENSMUSG00000026276.20 gene_biotype:protein_coding transcript_biotype:protein_coding gene_symbol:Sept2 description:septin 2 [Source:MGI Symbol;…
ENSMUSG00000063446	3940	84.2646	3.01159	-4.80633	9.04722e-08	Down	1.16027e-09	Plppr1	GO:0005654//nucleoplasm;GO:0005887//integral component of plasma membrane	GO:0042577//lipid phosphatase activity;GO:0008195//phosphatidate phosphatase activity	GO:0007399//nervous system development;GO:0007165//signal transduction;GO:0046839//phospholipid dephosphorylation;GO:0006644//phospholipid metabolic process	K19581//lipid phosphate phosphatase-related protein type 1/2/5	BAD90332.1//mKIAA4247 protein, partial [Mus musculus]	cdna chromosome:GRCm38:4:49059273:49208600:1 gene:ENSMUSG00000063446.4 gene_biotype:protein_coding transcript_biotype:retained_intron gene_symbol:Plppr1 description:phospholipid phosphatase related 1 [Source:MGI Symbol;Acc:MGI:2445015];cdna chromosome:GRCm38:4:49059282:49340259:1 gene:ENSMUSG00000063446.4 gene_biotype:protein_coding transcript_biotype:protein_coding gene_symbol:Plppr1 description…
ENSMUSG00000022456	4185	40.4651	29.1716	-0.472115	0.569432	*	0.242099	37865	GO:0005856//cytoskeleton;GO:0030054//cell junction;GO:0045202//synapse;GO:0005737//cytoplasm	GO:0042802//identical protein binding;GO:0005525//GTP binding	GO:0051301//cell division;GO:0007049//cell cycle	K16938//septin 3/9/12	XP_021072339.1//neuronal-specific septin-3 isoform X1 [Mus pahari];XP_021543423.1//neuronal-specific septin-3 isoform X2 [Neomonachus schauinslandi];XP_021580051.1//neuronal-specific septin-3 isoform X1 [Ictidomys tridecemlineatus];EDL04520.1//septin 3, isoform CRA_c, partial [Mus musculus];BAD90520.1//mKIAA4169 protein, partial [Mus musculus];XP_012966833.1//neuronal-specific septin-3 [Mesocrice…	cdna chromosome:GRCm38:15:82275276:82293855:1 gene:ENSMUSG00000022456.16 gene_biotype:protein_coding transcript_biotype:protein_coding gene_symbol:Sept3 description:septin 3 [Source:MGI Symbol;Acc:MGI:1345148];cdna chromosome:GRCm38:15:82274993:82285816:1 gene:ENSMUSG00000022456.16 gene_biotype:protein_coding transcript_biotype:protein_coding gene_symbol:Sept3 description:septin 3 [Source:MGI Sym…
ENSMUSG00000039372	4553	1.45051	0.756298	-0.939531	0.608988	*	0.274828	38047	NA	NA	NA	K10659//E3 ubiquitin-protein ligase MARCH4/9/11 [EC:2.3.2.27]	BAC65784.1//mKIAA1399 protein, partial [Mus musculus]	cdna chromosome:GRCm38:1:72427112:72536930:-1 gene:ENSMUSG00000039372.5 gene_biotype:protein_coding transcript_biotype:protein_coding gene_symbol:March4 description:membrane-associated ring finger (C3HC4) 4 [Source:MGI Symbol;Acc:MGI:2683550]
ENSMUSG00000020486	1449	13.2619	6.27438	-1.07974	0.47777	*	0.179744	38231	GO:0005634//nucleus;GO:0097227//sperm annulus;GO:0005654//nucleoplasm;GO:0042995//cell projection;GO:0043209//myelin sheath;GO:0036126//sperm flagellum;GO:0031105//septin complex;GO:0031514//motile cilium;GO:0005739//mitochondrion	GO:0000287//magnesium ion binding;GO:0005198//structural molecule activity;GO:0005525//GTP binding;GO:0042803//protein homodimerization activity;GO:0003924//GTPase activity	GO:0030382//sperm mitochondrion organization;GO:0031398//positive regulation of protein ubiquitination;GO:0007286//spermatid development;GO:0051260//protein homooligomerization;GO:0007420//brain development;GO:0006915//apoptotic process;GO:0043065//positive regulation of apoptotic process;GO:2001244//positive regulation of intrinsic apoptotic signaling pathway;GO:0051301//cell division;GO:0048240…	K16943//septin 4	XP_006983274.1//PREDICTED: septin-4 isoform X4 [Peromyscus maniculatus bairdii];XP_021031231.1//uncharacterized protein C17orf47 homolog isoform X1 [Mus caroli];BAE23298.1//unnamed protein product [Mus musculus];NP_035259.1//septin-4 isoform 1 [Mus musculus];AAI26070.1//Sept4 protein [Rattus norvegicus];XP_019673169.1//PREDICTED: uncharacterized protein LOC101096522 isoform X1 [Felis catus];XP_00…	cdna chromosome:GRCm38:11:87578470:87590539:1 gene:ENSMUSG00000020486.18 gene_biotype:protein_coding transcript_biotype:retained_intron gene_symbol:Sept4 description:septin 4 [Source:MGI Symbol;Acc:MGI:1270156];cdna chromosome:GRCm38:11:87578401:87590539:1 gene:ENSMUSG00000020486.18 gene_biotype:protein_coding transcript_biotype:protein_coding gene_symbol:Sept4 description:septin 4 [Source:MGI Sy…
ENSMUSG00000111123	1738	1552.61	1278.9	-0.279799	0.461965	*	0.170026	38412	GO:0016020//membrane;GO:0005783//endoplasmic reticulum;GO:0016021//integral component of membrane;GO:0005739//mitochondrion;GO:0005789//endoplasmic reticulum membrane;GO:0005741//mitochondrial outer membrane	GO:0051020//GTPase binding;GO:0008270//zinc ion binding;GO:0016874//ligase activity;GO:0004842//ubiquitin-protein transferase activity	GO:0090344//negative regulation of cell aging;GO:0090141//positive regulation of mitochondrial fission;GO:0070585//protein localization to mitochondrion;GO:0090140//regulation of mitochondrial fission;GO:0051865//protein autoubiquitination;GO:0000209//protein polyubiquitination	K10660//E3 ubiquitin-protein ligase MARCH5 [EC:2.3.2.27]	XP_022355347.1//E3 ubiquitin-protein ligase MARCH5 [Enhydra lutris kenyoni];XP_008114975.1//PREDICTED: E3 ubiquitin-protein ligase MARCH5 isoform X2 [Anolis carolinensis]	cdna chromosome:GRCm38:CHR_MG65_PATCH:37207576:37217641:1 gene:ENSMUSG00000111123.1 gene_biotype:protein_coding transcript_biotype:retained_intron gene_symbol:March5 description:membrane-associated ring finger (C3HC4) 5 [Source:MGI Symbol;Acc:MGI:1915207];cdna chromosome:GRCm38:CHR_MG65_PATCH:37207568:37221076:1 gene:ENSMUSG00000111123.1 gene_biotype:protein_coding transcript_biotype:protein_codi…
ENSMUSG00000023307	1738	1552.61	1278.9	-0.279799	0.461965	*	0.170026	38412	GO:0016020//membrane;GO:0005783//endoplasmic reticulum;GO:0016021//integral component of membrane;GO:0005739//mitochondrion;GO:0005789//endoplasmic reticulum membrane;GO:0005741//mitochondrial outer membrane	GO:0051020//GTPase binding;GO:0008270//zinc ion binding;GO:0016874//ligase activity;GO:0004842//ubiquitin-protein transferase activity	GO:0090344//negative regulation of cell aging;GO:0090141//positive regulation of mitochondrial fission;GO:0070585//protein localization to mitochondrion;GO:0090140//regulation of mitochondrial fission;GO:0051865//protein autoubiquitination;GO:0000209//protein polyubiquitination	K10660//E3 ubiquitin-protein ligase MARCH5 [EC:2.3.2.27]	XP_022355347.1//E3 ubiquitin-protein ligase MARCH5 [Enhydra lutris kenyoni];XP_008114975.1//PREDICTED: E3 ubiquitin-protein ligase MARCH5 isoform X2 [Anolis carolinensis]	cdna chromosome:GRCm38:19:37207576:37217641:1 gene:ENSMUSG00000023307.13 gene_biotype:protein_coding transcript_biotype:retained_intron gene_symbol:March5 description:membrane-associated ring finger (C3HC4) 5 [Source:MGI Symbol;Acc:MGI:1915207];cdna chromosome:GRCm38:19:37207543:37222139:1 gene:ENSMUSG00000023307.13 gene_biotype:protein_coding transcript_biotype:protein_coding gene_symbol:March5 …
ENSMUSG00000072214	2154	2785.17	2257.12	-0.303279	0.463743	*	0.171177	38596	GO:0005856//cytoskeleton;GO:0005938//cell cortex;GO:0008021//synaptic vesicle;GO:0043195//terminal bouton;GO:0005887//integral component of plasma membrane;GO:0016021//integral component of membrane;GO:0043679//axon terminus;GO:0005886//plasma membrane;GO:0045202//synapse	GO:0042802//identical protein binding;GO:0005525//GTP binding	GO:0017157//regulation of exocytosis;GO:0007155//cell adhesion;GO:0007596//blood coagulation;GO:0051301//cell division;GO:0007049//cell cycle	K04557//septin 5;K06262//platelet glycoprotein Ib beta chain	XP_006994522.2//PREDICTED: platelet glycoprotein Ib beta chain isoform X1 [Peromyscus maniculatus bairdii];XP_013373410.1//PREDICTED: septin-5 isoform X1 [Chinchilla lanigera];XP_009215056.2//septin-5 isoform X2 [Papio anubis];AAH94347.1//Sept5 protein, partial [Mus musculus];XP_021064759.1//septin-5 isoform X1 [Mus pahari];XP_004843309.1//septin-5 isoform X1 [Heterocephalus glaber]	cdna chromosome:GRCm38:16:18624441:18629704:-1 gene:ENSMUSG00000072214.7 gene_biotype:protein_coding transcript_biotype:protein_coding gene_symbol:Sept5 description:septin 5 [Source:MGI Symbol;Acc:MGI:1195461];cdna chromosome:GRCm38:16:18620502:18626471:-1 gene:ENSMUSG00000072214.7 gene_biotype:protein_coding transcript_biotype:protein_coding gene_symbol:Sept5 description:septin 5 [Source:MGI Sym…
ENSMUSG00000039100	6041	2125.6	2171.05	0.030524	0.954363	*	0.881536	38777	GO:0016020//membrane;GO:0005783//endoplasmic reticulum;GO:0030176//integral component of endoplasmic reticulum membrane;GO:0016021//integral component of membrane	GO:0008270//zinc ion binding;GO:1990381//ubiquitin-specific protease binding;GO:1904264//ubiquitin protein ligase activity involved in ERAD pathway;GO:0019899//enzyme binding;GO:0004842//ubiquitin-protein transferase activity;GO:0031624//ubiquitin conjugating enzyme binding	GO:0070936//protein K48-linked ubiquitination;GO:0030433//ubiquitin-dependent ERAD pathway;GO:0010498//proteasomal protein catabolic process	K10661//E3 ubiquitin-protein ligase MARCH6 [EC:2.3.2.27]	NP_766194.2//E3 ubiquitin-protein ligase MARCH6 [Mus musculus];XP_006740985.1//PREDICTED: E3 ubiquitin-protein ligase MARCH6-like [Leptonychotes weddellii];XP_006900229.1//PREDICTED: LOW QUALITY PROTEIN: E3 ubiquitin-protein ligase MARCH6 [Elephantulus edwardii];XP_011243653.1//PREDICTED: E3 ubiquitin-protein ligase MARCH6 isoform X1 [Mus musculus]	cdna chromosome:GRCm38:15:31465251:31471991:-1 gene:ENSMUSG00000039100.10 gene_biotype:protein_coding transcript_biotype:retained_intron gene_symbol:March6 description:membrane-associated ring finger (C3HC4) 6 [Source:MGI Symbol;Acc:MGI:2442773];cdna chromosome:GRCm38:15:31455891:31531053:-1 gene:ENSMUSG00000039100.10 gene_biotype:protein_coding transcript_biotype:protein_coding gene_symbol:March…
ENSMUSG00000050379	3826	494.727	315.225	-0.650251	0.140755	*	0.0292553	38961	GO:0097227//sperm annulus;GO:0031105//septin complex;GO:0032173//septin collar;GO:0032154//cleavage furrow;GO:0008021//synaptic vesicle;GO:0005940//septin ring;GO:0043679//axon terminus	GO:0005525//GTP binding	NA	K16939//septin 6/8/11	XP_013363157.1//PREDICTED: septin-6 isoform X1 [Chinchilla lanigera];AAH09291.1//Septin 6 [Homo sapiens];BAD32172.1//mKIAA0128 protein, partial [Mus musculus]	cdna chromosome:GRCm38:X:36913446:36989656:-1 gene:ENSMUSG00000050379.15 gene_biotype:protein_coding transcript_biotype:protein_coding gene_symbol:Sept6 description:septin 6 [Source:MGI Symbol;Acc:MGI:1888939];cdna chromosome:GRCm38:X:36911326:36989656:-1 gene:ENSMUSG00000050379.15 gene_biotype:protein_coding transcript_biotype:protein_coding gene_symbol:Sept6 description:septin 6 [Source:MGI Sym…
ENSMUSG00000026977	3591	990.211	1130.5	0.191156	0.72348	*	0.380548	39142	NA	GO:0008270//zinc ion binding;GO:0016740//transferase activity	GO:0042130//negative regulation of T cell proliferation;GO:0016567//protein ubiquitination;GO:0002643//regulation of tolerance induction	K10662//E3 ubiquitin-protein ligase MARCH7 [EC:2.3.2.27]	EDL26957.1//membrane-associated ring finger (C3HC4) 7, isoform CRA_b [Mus musculus];XP_021494862.1//E3 ubiquitin-protein ligase MARCH7 isoform X6 [Meriones unguiculatus];NP_065600.1//E3 ubiquitin-protein ligase MARCH7 [Mus musculus];XP_008760066.1//PREDICTED: E3 ubiquitin-protein ligase MARCH7 isoform X4 [Rattus norvegicus];XP_008562137.1//PREDICTED: E3 ubiquitin-protein ligase MARCH7 isoform X1 …	cdna chromosome:GRCm38:2:60209913:60250676:1 gene:ENSMUSG00000026977.17 gene_biotype:protein_coding transcript_biotype:processed_transcript gene_symbol:March7 description:membrane-associated ring finger (C3HC4) 7 [Source:MGI Symbol;Acc:MGI:1931053];cdna chromosome:GRCm38:2:60236754:60247957:1 gene:ENSMUSG00000026977.17 gene_biotype:protein_coding transcript_biotype:protein_coding gene_symbol:Marc…
ENSMUSG00000001833	2568	9229.89	7450.15	-0.309044	0.303227	*	0.0886709	39326	GO:0016020//membrane;GO:0097227//sperm annulus;GO:0005938//cell cortex;GO:0032160//septin filament array;GO:0097730//non-motile cilium;GO:0030496//midbody;GO:0016021//integral component of membrane;GO:0005819//spindle;GO:0015629//actin cytoskeleton;GO:0043679//axon terminus;GO:0000777//condensed chromosome kinetochore;GO:0045202//synapse;GO:0070062//extracellular exosome;GO:0005634//nucleus;GO:00…	GO:0042802//identical protein binding;GO:0046982//protein heterodimerization activity;GO:0005525//GTP binding;GO:0045296//cadherin binding	GO:0051291//protein heterooligomerization;GO:0030154//cell differentiation;GO:0007283//spermatogenesis;GO:0060271//cilium assembly;GO:0060997//dendritic spine morphogenesis;GO:0000281//mitotic cytokinesis;GO:0048668//collateral sprouting;GO:1902857//positive regulation of non-motile cilium assembly;GO:0016476//regulation of embryonic cell shape;GO:0051301//cell division;GO:0031270//pseudopodium r…	K16944//septin 7	XP_021061837.1//septin-7 isoform X1 [Mus pahari];XP_016833203.1//PREDICTED: septin-7 isoform X1 [Cricetulus griseus];XP_021110251.1//septin-7 isoform X5 [Heterocephalus glaber];XP_019065556.1//PREDICTED: septin-7 isoform X3 [Fukomys damarensis];XP_668908.1//hypothetical protein [Plasmodium berghei strain ANKA], partial [Plasmodium berghei ANKA];NP_033989.2//septin-7 isoform 1 [Mus musculus];BAD90…	cdna chromosome:GRCm38:9:25252666:25308564:1 gene:ENSMUSG00000001833.17 gene_biotype:protein_coding transcript_biotype:retained_intron gene_symbol:Sept7 description:septin 7 [Source:MGI Symbol;Acc:MGI:1335094];cdna chromosome:GRCm38:9:25264064:25265781:1 gene:ENSMUSG00000001833.17 gene_biotype:protein_coding transcript_biotype:retained_intron gene_symbol:Sept7 description:septin 7 [Source:MGI Sym…
ENSMUSG00000025702	4443	1549.1	2100	0.438961	0.0757223	*	0.0126889	39508	GO:0005765//lysosomal membrane;GO:0005768//endosome;GO:0031901//early endosome membrane;GO:0016021//integral component of membrane;GO:0005764//lysosome;GO:0030659//cytoplasmic vesicle membrane	GO:0042289//MHC class II protein binding;GO:0061630//ubiquitin protein ligase activity;GO:0008270//zinc ion binding;GO:0016874//ligase activity;GO:0004842//ubiquitin-protein transferase activity	GO:0045347//negative regulation of MHC class II biosynthetic process;GO:0016567//protein ubiquitination;GO:0002495//antigen processing and presentation of peptide antigen via MHC class II;GO:0000209//protein polyubiquitination;GO:0002250//adaptive immune response	K10656//E3 ubiquitin-protein ligase MARCH1/8 [EC:2.3.2.27]	XP_005048381.1//PREDICTED: E3 ubiquitin-protein ligase MARCH8 isoform X2 [Ficedula albicollis];XP_017448136.1//PREDICTED: E3 ubiquitin-protein ligase MARCH8 isoform X2 [Rattus norvegicus];XP_006506711.1//PREDICTED: E3 ubiquitin-protein ligase MARCH8 isoform X4 [Mus musculus];NP_082196.1//E3 ubiquitin-protein ligase MARCH8 isoform 1 [Mus musculus];XP_021021542.1//E3 ubiquitin-protein ligase MARCH8…	cdna chromosome:GRCm38:6:116350385:116353491:1 gene:ENSMUSG00000025702.15 gene_biotype:protein_coding transcript_biotype:retained_intron gene_symbol:March8 description:membrane-associated ring finger (C3HC4) 8 [Source:MGI Symbol;Acc:MGI:1919029];cdna chromosome:GRCm38:6:116338056:116409538:1 gene:ENSMUSG00000025702.15 gene_biotype:protein_coding transcript_biotype:protein_coding gene_symbol:March…
ENSMUSG00000018398	4391	5186.43	3625.41	-0.516598	0.169411	*	0.0382055	39692	NA	NA	NA	K16939//septin 6/8/11	XP_019277580.1//PREDICTED: septin-8 isoform X4 [Panthera pardus];XP_017387925.1//PREDICTED: septin-8 isoform X1 [Cebus capucinus imitator];XP_010861912.1//PREDICTED: septin-8 isoform X5 [Bison bison bison];XP_021492991.1//septin-8 isoform X8 [Meriones unguiculatus];XP_017387929.1//PREDICTED: septin-8 isoform X5 [Cebus capucinus imitator];XP_017387928.1//PREDICTED: septin-8 isoform X4 [Cebus capuc…	cdna chromosome:GRCm38:11:53519257:53534616:1 gene:ENSMUSG00000018398.18 gene_biotype:protein_coding transcript_biotype:protein_coding gene_symbol:Sept8 description:septin 8 [Source:MGI Symbol;Acc:MGI:894310];cdna chromosome:GRCm38:11:53519908:53541898:1 gene:ENSMUSG00000018398.18 gene_biotype:protein_coding transcript_biotype:protein_coding gene_symbol:Sept8 description:septin 8 [Source:MGI Symb…
ENSMUSG00000040502	3037	272.949	178.27	-0.614567	0.506081	*	0.197439	39873	NA	NA	NA	K10659//E3 ubiquitin-protein ligase MARCH4/9/11 [EC:2.3.2.27]	XP_017391594.1//PREDICTED: E3 ubiquitin-protein ligase MARCH9 [Cebus capucinus imitator]	cdna chromosome:GRCm38:10:127055011:127060184:-1 gene:ENSMUSG00000040502.5 gene_biotype:protein_coding transcript_biotype:protein_coding gene_symbol:March9 description:membrane-associated ring finger (C3HC4) 9 [Source:MGI Symbol;Acc:MGI:2446144]
ENSMUSG00000059248	3303	5610.96	4542.82	-0.30466	0.74661	*	0.404618	40057	GO:0001725//stress fiber;GO:0031105//septin complex;GO:0005874//microtubule;GO:0015629//actin cytoskeleton;GO:0005930//axoneme;GO:0048471//perinuclear region of cytoplasm;GO:0097730//non-motile cilium	GO:0005525//GTP binding;GO:0045296//cadherin binding	GO:0051291//protein heterooligomerization;GO:1902857//positive regulation of non-motile cilium assembly;GO:0051301//cell division;GO:0007049//cell cycle	K16938//septin 3/9/12	NP_001106958.1//septin-9 isoform a [Mus musculus];XP_021067553.1//septin-9 isoform X2 [Mus pahari];XP_022279604.1//septin-9 [Canis lupus familiaris];BAC65697.2//mKIAA0991 protein, partial [Mus musculus];XP_006533807.1//PREDICTED: septin-9 isoform X1 [Mus musculus]	cdna chromosome:GRCm38:11:117266246:117362313:1 gene:ENSMUSG00000059248.13 gene_biotype:protein_coding transcript_biotype:protein_coding gene_symbol:Sept9 description:septin 9 [Source:MGI Symbol;Acc:MGI:1858222];cdna chromosome:GRCm38:11:117232285:117362313:1 gene:ENSMUSG00000059248.13 gene_biotype:protein_coding transcript_biotype:protein_coding gene_symbol:Sept9 description:septin 9 [Source:MGI…
ENSMUSG00000078627	2979	0.164679	0.148401	-0.150156	0.857169	*	0.694667	40238	NA	GO:0008270//zinc ion binding	NA	K10665//E3 ubiquitin-protein ligase MARCH10 [EC:2.3.2.27]	NP_001034331.1//probable E3 ubiquitin-protein ligase MARCH10 isoform 2 [Mus musculus];EDM06335.1//rCG32506, isoform CRA_b [Rattus norvegicus];EDL34242.1//mCG4822, isoform CRA_b [Mus musculus];NP_766156.2//probable E3 ubiquitin-protein ligase MARCH10 isoform 1 [Mus musculus]	cdna chromosome:GRCm38:11:105364091:105371900:-1 gene:ENSMUSG00000078627.9 gene_biotype:protein_coding transcript_biotype:processed_transcript gene_symbol:March10 description:membrane-associated ring finger (C3HC4) 10 [Source:MGI Symbol;Acc:MGI:2443469];cdna chromosome:GRCm38:11:105360798:105455294:-1 gene:ENSMUSG00000078627.9 gene_biotype:protein_coding transcript_biotype:protein_coding gene_sym…
ENSMUSG00000019917	2091	339.949	446.946	0.394779	0.38167	*	0.125273	40422	GO:0005856//cytoskeleton;GO:0005737//cytoplasm	GO:0005525//GTP binding	GO:0051301//cell division;GO:0007049//cell cycle	K16940//septin 10	XP_012807950.1//PREDICTED: septin-10 [Jaculus jaculus];XP_021029944.1//septin-10 isoform X1 [Mus caroli]	cdna chromosome:GRCm38:10:59164120:59221847:-1 gene:ENSMUSG00000019917.10 gene_biotype:protein_coding transcript_biotype:protein_coding gene_symbol:Sept10 description:septin 10 [Source:MGI Symbol;Acc:MGI:1918110];cdna chromosome:GRCm38:10:59166040:59178857:-1 gene:ENSMUSG00000019917.10 gene_biotype:protein_coding transcript_biotype:protein_coding gene_symbol:Sept10 description:septin 10 [Source:M…
ENSMUSG00000022269	702	6.29105	2.63309	-1.25654	0.42871	*	0.151143	40603	GO:0016021//integral component of membrane;GO:0030659//cytoplasmic vesicle membrane	GO:0008270//zinc ion binding;GO:0016740//transferase activity	GO:0016567//protein ubiquitination	K10659//E3 ubiquitin-protein ligase MARCH4/9/11 [EC:2.3.2.27]	BAC29270.1//unnamed protein product [Mus musculus];NP_001297703.1//E3 ubiquitin-protein ligase MARCH11 isoform 2 [Mus musculus];NP_808265.2//E3 ubiquitin-protein ligase MARCH11 isoform 1 [Mus musculus];XP_021039303.1//E3 ubiquitin-protein ligase MARCH11 isoform X1 [Mus caroli]	cdna chromosome:GRCm38:15:26309048:26312371:1 gene:ENSMUSG00000022269.13 gene_biotype:protein_coding transcript_biotype:protein_coding gene_symbol:March11 description:membrane-associated ring finger (C3HC4) 11 [Source:MGI Symbol;Acc:MGI:3608327];cdna chromosome:GRCm38:15:26309064:26409576:1 gene:ENSMUSG00000022269.13 gene_biotype:protein_coding transcript_biotype:protein_coding gene_symbol:March1…
ENSMUSG00000058013	4439	15655.5	9936.06	-0.655922	0.000745959	*	3.61369e-05	40787	NA	GO:0005525//GTP binding	NA	K16939//septin 6/8/11	XP_006535169.1//PREDICTED: septin-11 isoform X7 [Mus musculus];XP_007891355.1//PREDICTED: septin-6 [Callorhinchus milii];XP_021252953.1//septin-11 isoform X1 [Numida meleagris];XP_021525319.1//septin-11 isoform X6 [Aotus nancymaae];XP_020660866.1//septin-11 isoform X1 [Pogona vitticeps];XP_006106737.2//PREDICTED: septin-11 [Myotis lucifugus];XP_021081692.1//septin-11 isoform X3 [Mesocricetus aura…	cdna chromosome:GRCm38:5:93093536:93148543:1 gene:ENSMUSG00000058013.11 gene_biotype:protein_coding transcript_biotype:protein_coding gene_symbol:Sept11 description:septin 11 [Source:MGI Symbol;Acc:MGI:1277214];cdna chromosome:GRCm38:5:93093448:93161246:1 gene:ENSMUSG00000058013.11 gene_biotype:protein_coding transcript_biotype:protein_coding gene_symbol:Sept11 description:septin 11 [Source:MGI S…
ENSMUSG00000022542	1295	0.163038	0.147054	-0.14886	0.857169	*	0.696036	41153	GO:0097227//sperm annulus;GO:0031105//septin complex;GO:0015630//microtubule cytoskeleton;GO:0005819//spindle;GO:0048471//perinuclear region of cytoplasm;GO:0030496//midbody	GO:0042802//identical protein binding;GO:0005525//GTP binding;GO:0042803//protein homodimerization activity	GO:0097722//sperm motility	K16938//septin 3/9/12	EDK97268.1//RIKEN cDNA 4933413B09, isoform CRA_c, partial [Mus musculus];AAH97401.1//Sept12 protein, partial [Rattus norvegicus]	cdna chromosome:GRCm38:16:4987324:4997789:-1 gene:ENSMUSG00000022542.7 gene_biotype:protein_coding transcript_biotype:protein_coding gene_symbol:Sept12 description:septin 12 [Source:MGI Symbol;Acc:MGI:1918339];cdna chromosome:GRCm38:16:4987309:4997790:-1 gene:ENSMUSG00000022542.7 gene_biotype:protein_coding transcript_biotype:protein_coding gene_symbol:Sept12 description:septin 12 [Source:MGI Sym…
ENSMUSG00000034219	1381	0.342858	0.283303	-0.275268	0.855503	*	0.580677	41883	GO:0005856//cytoskeleton;GO:0005737//cytoplasm	GO:0005525//GTP binding	GO:0051301//cell division;GO:0007049//cell cycle	K16941//septin 14	Q9DA97.3//RecName: Full=Septin-14;NP_083102.1//septin-14 [Mus musculus]	cdna chromosome:GRCm38:5:129683391:129693232:-1 gene:ENSMUSG00000034219.15 gene_biotype:protein_coding transcript_biotype:processed_transcript gene_symbol:Sept14 description:septin 14 [Source:MGI Symbol;Acc:MGI:1921472];cdna chromosome:GRCm38:5:129683439:129708512:-1 gene:ENSMUSG00000034219.15 gene_biotype:protein_coding transcript_biotype:protein_coding gene_symbol:Sept14 description:septin 14 […
ENSMUSG00000007777	813	338.606	386.863	0.192216	0.7383	*	0.395173	0610009B22Rik	GO:0043231//intracellular membrane-bounded organelle;GO:0005634//nucleus;GO:0005654//nucleoplasm;GO:0005783//endoplasmic reticulum;GO:0005793//endoplasmic reticulum-Golgi intermediate compartment;GO:0005737//cytoplasm;GO:0030008//TRAPP complex;GO:0048471//perinuclear region of cytoplasm	GO:0044325//ion channel binding;GO:0008134//transcription factor binding	GO:0006355//regulation of transcription, DNA-templated;GO:0006351//transcription, DNA-templated;GO:0006888//ER to Golgi vesicle-mediated transport;GO:0001501//skeletal system development	K20301//trafficking protein particle complex subunit 2	NP_079595.1//uncharacterized protein LOC66050 [Mus musculus]	cdna chromosome:GRCm38:11:51685386:51688874:-1 gene:ENSMUSG00000007777.9 gene_biotype:protein_coding transcript_biotype:protein_coding gene_symbol:0610009B22Rik description:RIKEN cDNA 0610009B22 gene [Source:MGI Symbol;Acc:MGI:1913300];cdna chromosome:GRCm38:11:51685386:51688653:-1 gene:ENSMUSG00000007777.9 gene_biotype:protein_coding transcript_biotype:protein_coding gene_symbol:0610009B22Rik de…
ENSMUSG00000024442	2404	808.937	757.846	-0.0941233	0.864137	*	0.7069	0610009O20Rik	GO:0005739//mitochondrion	NA	GO:0043281//regulation of cysteine-type endopeptidase activity involved in apoptotic process;GO:0008625//extrinsic apoptotic signaling pathway via death domain receptors	K14026//SEL1 protein	BAD32178.1//mKIAA0141 protein, partial [Mus musculus]	cdna chromosome:GRCm38:18:38250249:38262629:1 gene:ENSMUSG00000024442.5 gene_biotype:protein_coding transcript_biotype:protein_coding gene_symbol:0610009O20Rik description:RIKEN cDNA 0610009O20 gene [Source:MGI Symbol;Acc:MGI:1914089]
ENSMUSG00000042208	4062	387.742	865.706	1.15878	4.1644e-05	Up	1.16513e-06	0610010F05Rik	NA	NA	NA	NA	XP_008070159.2//uncharacterized protein KIAA1841 isoform X1 [Carlito syrichta];BAC98264.1//mKIAA1841 protein, partial [Mus musculus];XP_006514873.1//PREDICTED: uncharacterized protein KIAA1841 isoform X2 [Mus musculus];XP_006514874.1//PREDICTED: uncharacterized protein KIAA1841 isoform X3 [Mus musculus]	cdna chromosome:GRCm38:11:23611830:23633631:-1 gene:ENSMUSG00000042208.15 gene_biotype:protein_coding transcript_biotype:protein_coding gene_symbol:0610010F05Rik description:RIKEN cDNA 0610010F05 gene [Source:MGI Symbol;Acc:MGI:1918925];cdna chromosome:GRCm38:11:23564961:23633549:-1 gene:ENSMUSG00000042208.15 gene_biotype:protein_coding transcript_biotype:nonsense_mediated_decay gene_symbol:06100…
ENSMUSG00000020831	680	635.874	661.144	0.0562242	0.920619	*	0.81099	0610010K14Rik	GO:0005654//nucleoplasm;GO:0071339//MLL1 complex;GO:0016589//NURF complex;GO:0005829//cytosol	GO:0003677//DNA binding	GO:0016569//covalent chromatin modification	NA	NP_001171074.1//chromatin complexes subunit BAP18 isoform 3 [Mus musculus];NP_001171072.1//chromatin complexes subunit BAP18 isoform 1 [Mus musculus];NP_001171077.1//chromatin complexes subunit BAP18 isoform 5 [Mus musculus];XP_021569520.1//chromatin complexes subunit BAP18 isoform X1 [Carlito syrichta];OBS80450.1//hypothetical protein A6R68_21350 [Neotoma lepida];EDL12543.1//RIKEN cDNA 0610010K1…	cdna chromosome:GRCm38:11:70235206:70236904:-1 gene:ENSMUSG00000020831.18 gene_biotype:protein_coding transcript_biotype:protein_coding gene_symbol:0610010K14Rik description:RIKEN cDNA 0610010K14 gene [Source:MGI Symbol;Acc:MGI:1915609];cdna chromosome:GRCm38:11:70235206:70237904:-1 gene:ENSMUSG00000020831.18 gene_biotype:protein_coding transcript_biotype:protein_coding gene_symbol:0610010K14Rik …
ENSMUSG00000107002	1445	618.977	693.053	0.163079	0.821235	*	0.502545	0610012G03Rik	NA	NA	NA	K12883//nuclear cap-binding protein subunit 2	BAE26926.1//unnamed protein product, partial [Mus musculus]	cdna chromosome:GRCm38:16:31947050:31948494:-1 gene:ENSMUSG00000107002.1 gene_biotype:protein_coding transcript_biotype:protein_coding gene_symbol:0610012G03Rik description:RIKEN cDNA 0610012G03 gene [Source:MGI Symbol;Acc:MGI:1913301]
ENSMUSG00000108680	3260	133.944	133.673	-0.00291966	0.998465	*	0.993835	0610030E20Rik	NA	NA	NA	K12822//RNA-binding protein 25	XP_020357270.1//vicilin-like seed storage protein At2g18540, partial [Oncorhynchus kisutch];XP_006506597.1//PREDICTED: UPF0561 protein C2orf68 homolog isoform X1 [Mus musculus]	cdna chromosome:GRCm38:CHR_MG184_PATCH:72347316:72351215:1 gene:ENSMUSG00000108680.1 gene_biotype:protein_coding transcript_biotype:retained_intron gene_symbol:0610030E20Rik description:RIKEN cDNA 0610030E20 gene [Source:MGI Symbol;Acc:MGI:1915614];cdna chromosome:GRCm38:CHR_MG184_PATCH:72347325:72349174:1 gene:ENSMUSG00000108680.1 gene_biotype:protein_coding transcript_biotype:retained_intron ge…
ENSMUSG00000058706	2940	121.096	121.873	0.00922117	0.998465	*	0.982859	0610030E20Rik	NA	NA	NA	K12822//RNA-binding protein 25	XP_020357270.1//vicilin-like seed storage protein At2g18540, partial [Oncorhynchus kisutch];XP_006506597.1//PREDICTED: UPF0561 protein C2orf68 homolog isoform X1 [Mus musculus]	cdna chromosome:GRCm38:6:72347367:72350617:1 gene:ENSMUSG00000058706.5 gene_biotype:protein_coding transcript_biotype:retained_intron gene_symbol:0610030E20Rik description:RIKEN cDNA 0610030E20 gene [Source:MGI Symbol;Acc:MGI:1915614];cdna chromosome:GRCm38:6:72347334:72353148:1 gene:ENSMUSG00000058706.5 gene_biotype:protein_coding transcript_biotype:protein_coding gene_symbol:0610030E20Rik descr…
ENSMUSG00000028608	912	745.057	868.839	0.221738	0.699475	*	0.354491	0610037L13Rik	GO:0070062//extracellular exosome	NA	NA	K00876//uridine kinase [EC:2.7.1.48]	EDL30764.1//RIKEN cDNA 0610037L13, isoform CRA_c, partial [Mus musculus];XP_012384574.1//PREDICTED: UPF0587 protein C1orf123 homolog isoform X2 [Dasypus novemcinctus];EDL30765.1//RIKEN cDNA 0610037L13, isoform CRA_d, partial [Mus musculus];XP_536703.3//UPF0587 protein C1orf123 homolog isoform X1 [Canis lupus familiaris];XP_006503502.1//PREDICTED: UPF0587 protein C1orf123 homolog isoform X3 [Mus m…	cdna chromosome:GRCm38:4:107889863:107897118:1 gene:ENSMUSG00000028608.15 gene_biotype:protein_coding transcript_biotype:protein_coding gene_symbol:0610037L13Rik description:RIKEN cDNA 0610037L13 gene [Source:MGI Symbol;Acc:MGI:1921348];cdna chromosome:GRCm38:4:107889908:107892003:1 gene:ENSMUSG00000028608.15 gene_biotype:protein_coding transcript_biotype:protein_coding gene_symbol:0610037L13Rik …
ENSMUSG00000060512	2008	6.15476	1.73196	-1.8293	0.159678	*	0.0349134	0610040J01Rik	GO:0005654//nucleoplasm;GO:0030054//cell junction	NA	NA	NA	EDL37705.1//RIKEN cDNA 0610040J01, isoform CRA_c [Mus musculus];EDL37704.1//RIKEN cDNA 0610040J01, isoform CRA_b, partial [Mus musculus]	cdna chromosome:GRCm38:5:63812363:63899625:1 gene:ENSMUSG00000060512.7 gene_biotype:protein_coding transcript_biotype:protein_coding gene_symbol:0610040J01Rik description:RIKEN cDNA 0610040J01 gene [Source:MGI Symbol;Acc:MGI:1923511];cdna chromosome:GRCm38:5:63812520:63898567:1 gene:ENSMUSG00000060512.7 gene_biotype:protein_coding transcript_biotype:protein_coding gene_symbol:0610040J01Rik descri…
ENSMUSG00000090066	9741	1.19449	1.00381	-0.250917	0.873513	*	0.724162	1110002E22Rik	NA	NA	NA	K16145//mucin-16;K10847//DNA-repair protein complementing XP-A cells;K22016//mucin-3/17	XP_006502617.1//PREDICTED: uncharacterized protein LOC102634333 [Mus musculus]	cdna chromosome:GRCm38:3:138071597:138077371:1 gene:ENSMUSG00000090066.2 gene_biotype:protein_coding transcript_biotype:processed_transcript gene_symbol:1110002E22Rik description:RIKEN cDNA 1110002E22 gene [Source:MGI Symbol;Acc:MGI:1915066];cdna chromosome:GRCm38:3:138065052:138081506:1 gene:ENSMUSG00000090066.2 gene_biotype:protein_coding transcript_biotype:protein_coding gene_symbol:1110002E22…
ENSMUSG00000022972	1428	252.284	218.754	-0.205736	0.855503	*	0.559416	1110004E09Rik	GO:0005856//cytoskeleton;GO:0005929//cilium;GO:0005634//nucleus;GO:0005829//cytosol	NA	GO:0048858//cell projection morphogenesis	NA	XP_021065380.1//UPF0769 protein C21orf59 homolog isoform X2 [Mus pahari];NP_080778.2//UPF0769 protein C21orf59 homolog [Mus musculus];EAX09868.1//chromosome 21 open reading frame 59, isoform CRA_c, partial [Homo sapiens];XP_021065379.1//UPF0769 protein C21orf59 homolog isoform X1 [Mus pahari];XP_021484044.1//UPF0769 protein C21orf59 homolog isoform X2 [Meriones unguiculatus];AAH19533.1//RIKEN cDN…	cdna chromosome:GRCm38:16:90927380:90934826:-1 gene:ENSMUSG00000022972.10 gene_biotype:protein_coding transcript_biotype:processed_transcript gene_symbol:1110004E09Rik description:RIKEN cDNA 1110004E09 gene [Source:MGI Symbol;Acc:MGI:1915251];cdna chromosome:GRCm38:16:90927182:90934506:-1 gene:ENSMUSG00000022972.10 gene_biotype:protein_coding transcript_biotype:protein_coding gene_symbol:1110004E…
ENSMUSG00000030663	1443	2351.83	2259.55	-0.0577501	0.864137	*	0.706833	1110004F10Rik	NA	NA	NA	K13172//serine/arginine repetitive matrix protein 2	XP_006134648.1//PREDICTED: small acidic protein isoform X1 [Pelodiscus sinensis];XP_019332572.1//PREDICTED: small acidic protein isoform X3 [Alligator mississippiensis];XP_019602219.1//PREDICTED: small acidic protein isoform X2 [Rhinolophus sinicus];XP_014817751.1//PREDICTED: small acidic protein [Calidris pugnax];OXB59330.1//hypothetical protein ASZ78_004109 [Callipepla squamata];CEL67237.1//TPA…	cdna chromosome:GRCm38:7:116039712:116103316:1 gene:ENSMUSG00000030663.12 gene_biotype:protein_coding transcript_biotype:protein_coding gene_symbol:1110004F10Rik description:RIKEN cDNA 1110004F10 gene [Source:MGI Symbol;Acc:MGI:1929274];cdna chromosome:GRCm38:7:116093336:116104831:1 gene:ENSMUSG00000030663.12 gene_biotype:protein_coding transcript_biotype:protein_coding gene_symbol:1110004F10Rik …
ENSMUSG00000027637	1040	2445.99	4223	0.787852	0.0196443	*	0.00213	1110008F13Rik	GO:0005739//mitochondrion	NA	NA	K12870//pre-mRNA-splicing factor ISY1;K13675//UDP-glucose:O-linked fucose beta-1,3-glucosyltransferase [EC:2.4.1.-];K20295//conserved oligomeric Golgi complex subunit 8	XP_007104509.1//PREDICTED: uncharacterized protein C20orf24 homolog isoform X2 [Physeter catodon];XP_021506659.1//uncharacterized protein LOC110556945 isoform X2 [Meriones unguiculatus];XP_007104508.1//PREDICTED: uncharacterized protein C20orf24 homolog isoform X1 [Physeter catodon];XP_010973503.1//PREDICTED: uncharacterized protein C20orf24 homolog [Camelus dromedarius]	cdna chromosome:GRCm38:2:156863139:156873398:1 gene:ENSMUSG00000027637.3 gene_biotype:protein_coding transcript_biotype:processed_transcript gene_symbol:1110008F13Rik description:RIKEN cDNA 1110008F13 gene [Source:MGI Symbol;Acc:MGI:1914638];cdna chromosome:GRCm38:2:156872542:156873396:1 gene:ENSMUSG00000027637.3 gene_biotype:protein_coding transcript_biotype:processed_transcript gene_symbol:1110…
ENSMUSG00000021023	2140	295.256	469.481	0.669104	0.00300916	*	0.000201279	1110008L16Rik	GO:0005634//nucleus;GO:0042645//mitochondrial nucleoid;GO:0005739//mitochondrion	GO:0004526//ribonuclease P activity	GO:0001682//tRNA 5'-leader removal	K17655//mitochondrial ribonuclease P protein 3	NP_079649.1//mitochondrial ribonuclease P protein 3 precursor [Mus musculus];EDL36730.1//mCG22352, isoform CRA_a [Mus musculus];BAD32220.1//mKIAA0391 protein, partial [Mus musculus];EDL36731.1//mCG22352, isoform CRA_b [Mus musculus]	cdna chromosome:GRCm38:12:55299577:55382420:1 gene:ENSMUSG00000021023.14 gene_biotype:protein_coding transcript_biotype:protein_coding gene_symbol:1110008L16Rik description:RIKEN cDNA 1110008L16 gene [Source:MGI Symbol;Acc:MGI:1913382];cdna chromosome:GRCm38:12:55303261:55382533:1 gene:ENSMUSG00000021023.14 gene_biotype:protein_coding transcript_biotype:protein_coding gene_symbol:1110008L16Rik de…
ENSMUSG00000039195	705	776.215	1153.05	0.570931	0.0533757	*	0.00790524	1110008P14Rik	NA	NA	NA	NA	XP_011362515.1//PREDICTED: UPF0184 protein C9orf16 homolog [Pteropus vampyrus];OBS69294.1//hypothetical protein A6R68_02204, partial [Neotoma lepida]	cdna chromosome:GRCm38:2:32379101:32381938:-1 gene:ENSMUSG00000039195.4 gene_biotype:protein_coding transcript_biotype:protein_coding gene_symbol:1110008P14Rik description:RIKEN cDNA 1110008P14 gene [Source:MGI Symbol;Acc:MGI:1920987];cdna chromosome:GRCm38:2:32377097:32381862:-1 gene:ENSMUSG00000039195.4 gene_biotype:protein_coding transcript_biotype:protein_coding gene_symbol:1110008P14Rik desc…
ENSMUSG00000045237	1094	483.294	542.632	0.167072	0.802257	*	0.47883	1110012L19Rik	NA	NA	NA	NA	NP_081063.1//uncharacterized protein CXorf40 homolog [Mus musculus]	cdna chromosome:GRCm38:X:70385877:70389417:1 gene:ENSMUSG00000045237.5 gene_biotype:protein_coding transcript_biotype:protein_coding gene_symbol:1110012L19Rik description:RIKEN cDNA 1110012L19 gene [Source:MGI Symbol;Acc:MGI:1915868]
ENSMUSG00000028441	1114	1.08781	1.3145	0.273081	0.891789	*	0.754249	1110017D15Rik	GO:0005634//nucleus;GO:0002177//manchette;GO:0005737//cytoplasm;GO:0048471//perinuclear region of cytoplasm	GO:0043014//alpha-tubulin binding	GO:0030154//cell differentiation;GO:0007283//spermatogenesis;GO:0043623//cellular protein complex assembly	K18634//spermatid-specific manchette-related protein 1	NP_001240706.1//spermatid-specific manchette-related protein 1 isoform 3 [Mus musculus];XP_006538371.1//PREDICTED: spermatid-specific manchette-related protein 1 isoform X2 [Mus musculus];NP_001240717.1//spermatid-specific manchette-related protein 1 isoform 6 [Mus musculus];NP_001041470.1//spermatid-specific manchette-related protein 1 isoform 1 [Mus musculus];XP_005362072.1//PREDICTED: spermati…	cdna chromosome:GRCm38:4:41508534:41508964:-1 gene:ENSMUSG00000028441.12 gene_biotype:protein_coding transcript_biotype:processed_transcript gene_symbol:1110017D15Rik description:RIKEN cDNA 1110017D15 gene [Source:MGI Symbol;Acc:MGI:1920971];cdna chromosome:GRCm38:4:41505009:41507754:-1 gene:ENSMUSG00000028441.12 gene_biotype:protein_coding transcript_biotype:processed_transcript gene_symbol:1110…
ENSMUSG00000037971	1063	433.988	325.526	-0.414881	0.555634	*	0.231462	1110032A03Rik	GO:0005634//nucleus;GO:0005654//nucleoplasm;GO:0009328//phenylalanine-tRNA ligase complex	GO:0004826//phenylalanine-tRNA ligase activity	GO:0006432//phenylalanyl-tRNA aminoacylation	K05115//AXL receptor tyrosine kinase [EC:2.7.10.1];K05850//Ca2+ transporting ATPase, plasma membrane [EC:3.6.3.8];K03846//alpha-1,2-mannosyltransferase [EC:2.4.1.259 2.4.1.261]	EDL25764.1//RIKEN cDNA D630004A14, isoform CRA_b, partial [Mus musculus];NP_001298002.1//UPF0686 protein C11orf1 homolog isoform 2 [Mus musculus];BAE38625.1//unnamed protein product [Mus musculus];XP_021062814.1//UPF0686 protein C11orf1 homolog isoform X2 [Mus pahari];EDL25763.1//RIKEN cDNA D630004A14, isoform CRA_a, partial [Mus musculus];XP_017169045.1//PREDICTED: UPF0686 protein C11orf1 homolo…	cdna chromosome:GRCm38:9:50763703:50766102:-1 gene:ENSMUSG00000037971.10 gene_biotype:protein_coding transcript_biotype:protein_coding gene_symbol:1110032A03Rik description:RIKEN cDNA 1110032A03 gene [Source:MGI Symbol;Acc:MGI:1915971];cdna chromosome:GRCm38:9:50768594:50770948:-1 gene:ENSMUSG00000037971.10 gene_biotype:protein_coding transcript_biotype:processed_transcript gene_symbol:1110032A03…
ENSMUSG00000046999	2578	0.281555	0.342105	0.281021	0.855503	*	0.573819	1110032F04Rik	GO:0016021//integral component of membrane	NA	NA	K03129//transcription initiation factor TFIID subunit 4;K13172//serine/arginine repetitive matrix protein 2	NP_001161468.1//uncharacterized membrane protein C3orf80 homolog precursor [Mus musculus]	cdna chromosome:GRCm38:3:68869586:68872163:1 gene:ENSMUSG00000046999.2 gene_biotype:protein_coding transcript_biotype:protein_coding gene_symbol:1110032F04Rik description:RIKEN cDNA 1110032F04 gene [Source:MGI Symbol;Acc:MGI:1915975]
ENSMUSG00000044991	1076	80.369	94.8435	0.23891	0.792635	*	0.468115	1110034G24Rik	NA	NA	NA	K04608//metabotropic glutamate receptor 6/7/8;K21958//extracellular serine/threonine protein kinase FAM20C [EC:2.7.11.1]	XP_021544863.1//uncharacterized protein C20orf196 homolog [Neomonachus schauinslandi];XP_011238100.1//PREDICTED: uncharacterized protein C20orf196 homolog isoform X1 [Mus musculus]	cdna chromosome:GRCm38:2:132690157:132750503:1 gene:ENSMUSG00000044991.10 gene_biotype:protein_coding transcript_biotype:protein_coding gene_symbol:1110034G24Rik description:RIKEN cDNA 1110034G24 gene [Source:MGI Symbol;Acc:MGI:1920997];cdna chromosome:GRCm38:2:132698119:132750582:1 gene:ENSMUSG00000044991.10 gene_biotype:protein_coding transcript_biotype:processed_transcript gene_symbol:1110034G…
ENSMUSG00000063236	1090	501.201	403.224	-0.31381	0.587757	*	0.257669	1110038F14Rik	NA	NA	NA	K10624//E3 ubiquitin-protein ligase RBBP6 [EC:2.3.2.27];K04650//nuclear receptor co-repressor 1;K01443//N-acetylglucosamine-6-phosphate deacetylase [EC:3.5.1.25];K12822//RNA-binding protein 25	EDL29628.1//RIKEN cDNA 1110038F14 [Mus musculus];NP_001334469.1//UPF0488 protein C8orf33 homolog isoform 1 [Mus musculus]	cdna chromosome:GRCm38:15:76948529:76950732:1 gene:ENSMUSG00000063236.6 gene_biotype:protein_coding transcript_biotype:retained_intron gene_symbol:1110038F14Rik description:RIKEN cDNA 1110038F14 gene [Source:MGI Symbol;Acc:MGI:2152337];cdna chromosome:GRCm38:15:76948506:76950729:1 gene:ENSMUSG00000063236.6 gene_biotype:protein_coding transcript_biotype:protein_coding gene_symbol:1110038F14Rik des…
ENSMUSG00000040591	1636	726.665	491.514	-0.564059	0.151063	*	0.0323303	1110051M20Rik	NA	NA	NA	K12493//ADP-ribosylation factor GTPase-activating protein 2/3	XP_011237758.2//PREDICTED: UPF0705 protein C11orf49 homolog isoform X1 [Mus musculus];XP_005064982.2//UPF0705 protein C11orf49 homolog [Mesocricetus auratus];AAH49648.1//1110051M20Rik protein, partial [Mus musculus];XP_021496508.1//UPF0705 protein C11orf49 homolog [Meriones unguiculatus];NP_001298073.1//UPF0705 protein C11orf49 homolog isoform 1 [Mus musculus];XP_021050728.1//UPF0705 protein C11o…	cdna chromosome:GRCm38:2:91304411:91444643:-1 gene:ENSMUSG00000040591.18 gene_biotype:protein_coding transcript_biotype:processed_transcript gene_symbol:1110051M20Rik description:RIKEN cDNA 1110051M20 gene [Source:MGI Symbol;Acc:MGI:1915079];cdna chromosome:GRCm38:2:91275068:91444622:-1 gene:ENSMUSG00000040591.18 gene_biotype:protein_coding transcript_biotype:protein_coding gene_symbol:1110051M20…
ENSMUSG00000035171	1471	469.731	405.491	-0.212165	0.57767	*	0.249163	1110059E24Rik	NA	NA	NA	NA	OWK01052.1//hypothetical protein Celaphus_00018369 [Cervus elaphus hippelaphus];NP_079699.1//uncharacterized protein C9orf85 homolog [Mus musculus];EAW62525.1//chromosome 9 open reading frame 85, isoform CRA_b [Homo sapiens];XP_021069828.1//uncharacterized protein C9orf85 homolog [Mus pahari]	cdna chromosome:GRCm38:19:21598826:21652610:-1 gene:ENSMUSG00000035171.9 gene_biotype:protein_coding transcript_biotype:nonsense_mediated_decay gene_symbol:1110059E24Rik description:RIKEN cDNA 1110059E24 gene [Source:MGI Symbol;Acc:MGI:1913456];cdna chromosome:GRCm38:19:21598551:21652917:-1 gene:ENSMUSG00000035171.9 gene_biotype:protein_coding transcript_biotype:protein_coding gene_symbol:1110059…
ENSMUSG00000032551	1327	274.261	225.078	-0.285125	0.764784	*	0.427014	1110059G10Rik	NA	NA	NA	K17606//immunoglobulin-binding protein 1	NP_079695.2//uncharacterized protein KIAA1143 homolog [Mus musculus];BAD90343.1//mKIAA1143 protein, partial [Mus musculus]	cdna chromosome:GRCm38:9:122948427:122950976:-1 gene:ENSMUSG00000032551.7 gene_biotype:protein_coding transcript_biotype:retained_intron gene_symbol:1110059G10Rik description:RIKEN cDNA 1110059G10 gene [Source:MGI Symbol;Acc:MGI:1913452];cdna chromosome:GRCm38:9:122947535:122950953:-1 gene:ENSMUSG00000032551.7 gene_biotype:protein_coding transcript_biotype:protein_coding gene_symbol:1110059G10Rik…
ENSMUSG00000078570	830	600.106	1065.63	0.828424	0.00488485	*	0.000365263	1110065P20Rik	GO:0016020//membrane;GO:0005739//mitochondrion;GO:0005737//cytoplasm	GO:0016779//nucleotidyltransferase activity;GO:0000049//tRNA binding;GO:0003725//double-stranded RNA binding	GO:0051051//negative regulation of transport;GO:0002949//tRNA threonylcarbamoyladenosine modification;GO:0006450//regulation of translational fidelity	K13092//nuclear protein NHN1;K21245//transcription factor SPT20 homolog;K13172//serine/arginine repetitive matrix protein 2	EDL30348.1//mCG148024 [Mus musculus];XP_021014918.1//uncharacterized protein C1orf122 homolog isoform X1 [Mus caroli];EAX07314.1//chromosome 1 open reading frame 122, isoform CRA_b, partial [Homo sapiens];NP_001334125.1//uncharacterized protein C1orf122 homolog isoform 1 [Mus musculus]	cdna chromosome:GRCm38:4:124849490:124851196:-1 gene:ENSMUSG00000078570.10 gene_biotype:protein_coding transcript_biotype:protein_coding gene_symbol:1110065P20Rik description:RIKEN cDNA 1110065P20 gene [Source:MGI Symbol;Acc:MGI:1916170];cdna chromosome:GRCm38:4:124849080:124850330:-1 gene:ENSMUSG00000078570.10 gene_biotype:protein_coding transcript_biotype:retained_intron gene_symbol:1110065P20R…
ENSMUSG00000045414	3950	1412.83	1289.38	-0.13192	0.872321	*	0.720239	1190002N15Rik	GO:0005615//extracellular space;GO:0030126//COPI vesicle coat;GO:0030137//COPI-coated vesicle;GO:0000139//Golgi membrane	NA	GO:0060038//cardiac muscle cell proliferation;GO:0014066//regulation of phosphatidylinositol 3-kinase signaling;GO:0048199//vesicle targeting, to, from or within Golgi	K16628//collagen, type VII, alpha	NP_001028317.2//deleted in autism protein 1 homolog precursor [Mus musculus]	cdna chromosome:GRCm38:9:94517864:94538081:-1 gene:ENSMUSG00000045414.7 gene_biotype:protein_coding transcript_biotype:protein_coding gene_symbol:1190002N15Rik description:RIKEN cDNA 1190002N15 gene [Source:MGI Symbol;Acc:MGI:1916111]
ENSMUSG00000032744	4537	58.3075	2.2435	-4.69985	2.61047e-11	Down	1.5465e-13	Heyl	GO:0005634//nucleus;GO:0005654//nucleoplasm;GO:0005667//transcription factor complex;GO:0005737//cytoplasm	GO:0003677//DNA binding;GO:0003714//transcription corepressor activity;GO:0046982//protein heterodimerization activity;GO:0001077//transcriptional activator activity, RNA polymerase II proximal promoter sequence-specific DNA binding;GO:0050683//AF-1 domain binding;GO:0000983//transcription factor activity, RNA polymerase II core promoter sequence-specific DNA binding;GO:0042803//protein homodimer…	GO:0060412//ventricular septum morphogenesis;GO:0045666//positive regulation of neuron differentiation;GO:0003198//epithelial to mesenchymal transition involved in endocardial cushion formation;GO:0060317//cardiac epithelial to mesenchymal transition;GO:0006355//regulation of transcription, DNA-templated;GO:0014031//mesenchymal cell development;GO:0010629//negative regulation of gene expression;G…	K09091//hairy and enhancer of split related with YRPW motif	AAF14547.1//hairy-related transcription factor 3 [Mus musculus];NP_038933.2//hairy/enhancer-of-split related with YRPW motif-like protein [Mus musculus]	cdna chromosome:GRCm38:4:123233556:123249875:1 gene:ENSMUSG00000032744.4 gene_biotype:protein_coding transcript_biotype:protein_coding gene_symbol:Heyl description:hairy/enhancer-of-split related with YRPW motif-like [Source:MGI Symbol;Acc:MGI:1860511];cdna chromosome:GRCm38:4:123239757:123245989:1 gene:ENSMUSG00000032744.4 gene_biotype:protein_coding transcript_biotype:processed_transcript gene_…
ENSMUSG00000063320	680	69.6479	65.518	-0.0881875	0.929327	*	0.830034	1190007I07Rik	GO:0005576//extracellular region	NA	NA	NA	NP_001129039.1//uncharacterized protein C12orf73 homolog precursor [Mus musculus];XP_003505897.3//PREDICTED: uncharacterized protein C12orf73 homolog isoform X2 [Cricetulus griseus];EDL21439.1//mCG145344, partial [Mus musculus]	cdna chromosome:GRCm38:10:82620026:82623190:-1 gene:ENSMUSG00000063320.11 gene_biotype:protein_coding transcript_biotype:protein_coding gene_symbol:1190007I07Rik description:RIKEN cDNA 1190007I07 gene [Source:MGI Symbol;Acc:MGI:3698433];cdna chromosome:GRCm38:10:82619942:82623228:-1 gene:ENSMUSG00000063320.11 gene_biotype:protein_coding transcript_biotype:protein_coding gene_symbol:1190007I07Rik …
ENSMUSG00000033688	1874	2.24984	4.38495	0.962738	0.596227	*	0.264173	1300017J02Rik	GO:0005615//extracellular space	GO:0004857//enzyme inhibitor activity	NA	K14736//transferrin	XP_021062885.1//inhibitor of carbonic anhydrase [Mus pahari];EDL21067.1//RIKEN cDNA 1300017J02 [Mus musculus];AAH21390.1//RIKEN cDNA 1300017J02 gene [Mus musculus];XP_021027186.1//inhibitor of carbonic anhydrase [Mus caroli];XP_007120628.1//PREDICTED: inhibitor of carbonic anhydrase-like isoform X2 [Physeter catodon]	cdna chromosome:GRCm38:9:103282561:103305082:-1 gene:ENSMUSG00000033688.10 gene_biotype:protein_coding transcript_biotype:protein_coding gene_symbol:1300017J02Rik description:RIKEN cDNA 1300017J02 gene [Source:MGI Symbol;Acc:MGI:1919025];cdna chromosome:GRCm38:9:103270793:103288297:-1 gene:ENSMUSG00000033688.10 gene_biotype:protein_coding transcript_biotype:processed_transcript gene_symbol:130001…
ENSMUSG00000087651	1102	71.3507	40.7205	-0.809173	0.35227	*	0.11059	1500009L16Rik	NA	NA	NA	K02953//small subunit ribosomal protein S13e	XP_011241859.1//PREDICTED: overexpressed in colon carcinoma 1 protein homolog isoform X1 [Mus musculus];XP_006514123.1//PREDICTED: overexpressed in colon carcinoma 1 protein homolog isoform X3 [Mus musculus]	cdna chromosome:GRCm38:10:83737909:83762163:1 gene:ENSMUSG00000087651.3 gene_biotype:protein_coding transcript_biotype:protein_coding gene_symbol:1500009L16Rik description:RIKEN cDNA 1500009L16 gene [Source:MGI Symbol;Acc:MGI:1917034];cdna chromosome:GRCm38:10:83722926:83740204:1 gene:ENSMUSG00000087651.3 gene_biotype:protein_coding transcript_biotype:retained_intron gene_symbol:1500009L16Rik des…
ENSMUSG00000072694	1240	119.83	365.652	1.60949	0.00820265	Up	0.000695431	1500011B03Rik	GO:0016021//integral component of membrane	NA	NA	NA	NP_851420.1//uncharacterized protein C12orf76 homolog precursor [Mus musculus];XP_579793.2//PREDICTED: uncharacterized protein RGD1560398 [Rattus norvegicus]	cdna chromosome:GRCm38:5:114812793:114813945:-1 gene:ENSMUSG00000072694.7 gene_biotype:protein_coding transcript_biotype:protein_coding gene_symbol:1500011B03Rik description:RIKEN cDNA 1500011B03 gene [Source:MGI Symbol;Acc:MGI:1913486];cdna chromosome:GRCm38:5:114808196:114813976:-1 gene:ENSMUSG00000072694.7 gene_biotype:protein_coding transcript_biotype:protein_coding gene_symbol:1500011B03Rik …
ENSMUSG00000051319	800	174.34	159.324	-0.129937	0.863751	*	0.70588	1500011K16Rik	NA	NA	NA	NA	XP_015847054.1//PREDICTED: uncharacterized protein LOC107400564 [Peromyscus maniculatus bairdii]	cdna chromosome:GRCm38:2:127791388:127792488:-1 gene:ENSMUSG00000051319.6 gene_biotype:protein_coding transcript_biotype:protein_coding gene_symbol:1500011K16Rik description:RIKEN cDNA 1500011K16 gene [Source:MGI Symbol;Acc:MGI:1915135]
ENSMUSG00000026051	902	2100.13	2121.06	0.0143078	0.998465	*	0.986861	1500015O10Rik	GO:0005615//extracellular space;GO:0016324//apical plasma membrane;GO:0030133//transport vesicle;GO:0031045//dense core granule;GO:0005737//cytoplasm	NA	GO:0009611//response to wounding;GO:0090398//cellular senescence;GO:0031145//anaphase-promoting complex-dependent catabolic process;GO:0070314//G1 to G0 transition;GO:0007417//central nervous system development;GO:0008285//negative regulation of cell proliferation	NA	NP_077245.2//augurin precursor [Mus musculus]	cdna chromosome:GRCm38:1:43730602:43742578:1 gene:ENSMUSG00000026051.8 gene_biotype:protein_coding transcript_biotype:protein_coding gene_symbol:1500015O10Rik description:RIKEN cDNA 1500015O10 gene [Source:MGI Symbol;Acc:MGI:1926146]
ENSMUSG00000043747	1057	9.81419	5.42469	-0.855328	0.666391	*	0.326279	1520401A03Rik	NA	NA	NA	K14211//elastin	EDL01131.1//RIKEN cDNA 1520401A03, isoform CRA_a, partial [Mus musculus];XP_017173246.1//PREDICTED: fibroin heavy chain isoform X10 [Mus musculus];XP_017173240.1//PREDICTED: glutenin, high molecular weight subunit PW212 isoform X6 [Mus musculus];EDL01133.1//RIKEN cDNA 1520401A03, isoform CRA_c, partial [Mus musculus]	cdna chromosome:GRCm38:17:23704488:23722783:-1 gene:ENSMUSG00000043747.12 gene_biotype:protein_coding transcript_biotype:retained_intron gene_symbol:1520401A03Rik description:RIKEN cDNA 1520401A03 gene [Source:MGI Symbol;Acc:MGI:2443785];cdna chromosome:GRCm38:17:23704488:23722783:-1 gene:ENSMUSG00000043747.12 gene_biotype:protein_coding transcript_biotype:protein_coding gene_symbol:1520401A03Rik…
ENSMUSG00000035595	678	134.002	180.06	0.426225	0.424393	*	0.148465	1600002K03Rik	GO:0016021//integral component of membrane;GO:0005576//extracellular region;GO:0005737//cytoplasm	NA	NA	NA	NP_081483.1//uncharacterized membrane protein C19orf24 homolog precursor [Mus musculus]	cdna chromosome:GRCm38:10:80172944:80175146:1 gene:ENSMUSG00000035595.6 gene_biotype:protein_coding transcript_biotype:protein_coding gene_symbol:1600002K03Rik description:RIKEN cDNA 1600002K03 gene [Source:MGI Symbol;Acc:MGI:1917020]
ENSMUSG00000050088	2016	1112.77	963.805	-0.207342	0.685783	*	0.342977	1600012H06Rik	NA	NA	NA	K22197//BRG1-associated factor 45A;K10848//DNA excision repair protein ERCC-4 [EC:3.1.-.-]	EDL20472.1//PHD finger protein 10, isoform CRA_a, partial [Mus musculus];AAH71250.2//1600012H06Rik protein, partial [Mus musculus];AAH43303.1//RIKEN cDNA 1600012H06 gene, partial [Mus musculus]	cdna chromosome:GRCm38:17:14943271:14959570:1 gene:ENSMUSG00000050088.9 gene_biotype:protein_coding transcript_biotype:processed_transcript gene_symbol:1600012H06Rik description:RIKEN cDNA 1600012H06 gene [Source:MGI Symbol;Acc:MGI:1915162];cdna chromosome:GRCm38:17:14943184:14945936:1 gene:ENSMUSG00000050088.9 gene_biotype:protein_coding transcript_biotype:protein_coding gene_symbol:1600012H06Ri…
ENSMUSG00000054676	2707	1062.7	978.077	-0.119717	0.857169	*	0.648414	1600014C10Rik	GO:0005783//endoplasmic reticulum;GO:0005829//cytosol;GO:0016021//integral component of membrane;GO:0005739//mitochondrion;GO:0031966//mitochondrial membrane	NA	GO:0006979//response to oxidative stress;GO:0051560//mitochondrial calcium ion homeostasis;GO:0006914//autophagy;GO:0006915//apoptotic process	NA	EDL02989.1//RIKEN cDNA 1600014C10, isoform CRA_a, partial [Mus musculus]	cdna chromosome:GRCm38:7:38186271:38195266:1 gene:ENSMUSG00000054676.15 gene_biotype:protein_coding transcript_biotype:protein_coding gene_symbol:1600014C10Rik description:RIKEN cDNA 1600014C10 gene [Source:MGI Symbol;Acc:MGI:1919494];cdna chromosome:GRCm38:7:38183217:38197568:1 gene:ENSMUSG00000054676.15 gene_biotype:protein_coding transcript_biotype:protein_coding gene_symbol:1600014C10Rik desc…
ENSMUSG00000057818	1809	0.191979	0.219798	0.195225	0.857169	*	0.64774	1600029O15Rik	NA	NA	NA	K02880//large subunit ribosomal protein L17e	BAB24124.2//unnamed protein product [Mus musculus]	cdna chromosome:GRCm38:9:58208038:58208554:1 gene:ENSMUSG00000057818.8 gene_biotype:transcribed_processed_pseudogene transcript_biotype:transcribed_processed_pseudogene gene_symbol:1600029O15Rik description:RIKEN cDNA 1600029O15 gene [Source:MGI Symbol;Acc:MGI:3045362];cdna chromosome:GRCm38:9:58202897:58208808:1 gene:ENSMUSG00000057818.8 gene_biotype:transcribed_processed_pseudogene transcript_b…
ENSMUSG00000116001	1622	0.62514	0.63378	0.0198019	0.998465	*	0.9805	1700001C19Rik	NA	NA	NA	NA	NP_001165562.1//uncharacterized protein LOC75462 isoform 2 [Mus musculus];NP_083572.1//uncharacterized protein LOC75462 isoform 1 [Mus musculus];NP_001334513.1//uncharacterized protein LOC75462 isoform 3 [Mus musculus]	cdna chromosome:GRCm38:CHR_MG209_PATCH:47412733:47437374:-1 gene:ENSMUSG00000116001.1 gene_biotype:protein_coding transcript_biotype:protein_coding gene_symbol:1700001C19Rik description:RIKEN cDNA 1700001C19 gene [Source:MGI Symbol;Acc:MGI:1922712];cdna chromosome:GRCm38:CHR_MG209_PATCH:47413382:47414710:-1 gene:ENSMUSG00000116001.1 gene_biotype:protein_coding transcript_biotype:processed_transcr…
ENSMUSG00000047150	1622	0.62514	0.63378	0.0198019	0.998465	*	0.9805	1700001C19Rik	NA	NA	NA	NA	NP_001165562.1//uncharacterized protein LOC75462 isoform 2 [Mus musculus];NP_083572.1//uncharacterized protein LOC75462 isoform 1 [Mus musculus];NP_001334513.1//uncharacterized protein LOC75462 isoform 3 [Mus musculus]	cdna chromosome:GRCm38:17:47413383:47414711:-1 gene:ENSMUSG00000047150.8 gene_biotype:protein_coding transcript_biotype:processed_transcript gene_symbol:1700001C19Rik description:RIKEN cDNA 1700001C19 gene [Source:MGI Symbol;Acc:MGI:1922712];cdna chromosome:GRCm38:17:47413628:47437376:-1 gene:ENSMUSG00000047150.8 gene_biotype:protein_coding transcript_biotype:processed_transcript gene_symbol:1700…
ENSMUSG00000056508	955	0.164679	0.148401	-0.150156	0.857169	*	0.694667	1700001K19Rik	NA	NA	NA	NA	XP_021035146.1//uncharacterized protein LOC110307214 isoform X1 [Mus caroli];XP_006516211.1//PREDICTED: uncharacterized protein LOC66323 isoform X3 [Mus musculus]	cdna chromosome:GRCm38:12:110668851:110682612:-1 gene:ENSMUSG00000056508.6 gene_biotype:protein_coding transcript_biotype:protein_coding gene_symbol:1700001K19Rik description:RIKEN cDNA 1700001K19 gene [Source:MGI Symbol;Acc:MGI:1913573];cdna chromosome:GRCm38:12:110667688:110682619:-1 gene:ENSMUSG00000056508.6 gene_biotype:protein_coding transcript_biotype:protein_coding gene_symbol:1700001K19Ri…
ENSMUSG00000021534	780	0.844869	0.748959	-0.173842	0.930442	*	0.833952	1700001L19Rik	NA	NA	NA	NA	NP_081311.1//uncharacterized protein C5orf49 homolog [Mus musculus]	cdna chromosome:GRCm38:13:68597439:68613287:1 gene:ENSMUSG00000021534.8 gene_biotype:protein_coding transcript_biotype:protein_coding gene_symbol:1700001L19Rik description:RIKEN cDNA 1700001L19 gene [Source:MGI Symbol;Acc:MGI:1916565];cdna chromosome:GRCm38:13:68597421:68614231:1 gene:ENSMUSG00000021534.8 gene_biotype:protein_coding transcript_biotype:protein_coding gene_symbol:1700001L19Rik desc…
ENSMUSG00000044320	979	2.40097	3.02919	0.335313	0.857169	*	0.690109	1700001O22Rik	NA	NA	NA	NA	XP_006498439.1//PREDICTED: uncharacterized protein C9orf50 homolog isoform X5 [Mus musculus];EDL08482.1//RIKEN cDNA 1700001O22, isoform CRA_e, partial [Mus musculus];NP_932117.2//uncharacterized protein C9orf50 homolog [Mus musculus];EDL08479.1//RIKEN cDNA 1700001O22, isoform CRA_b, partial [Mus musculus];XP_011237501.1//PREDICTED: uncharacterized protein C9orf50 homolog isoform X7 [Mus musculus]…	cdna chromosome:GRCm38:2:30796108:30803644:-1 gene:ENSMUSG00000044320.14 gene_biotype:protein_coding transcript_biotype:processed_transcript gene_symbol:1700001O22Rik description:RIKEN cDNA 1700001O22 gene [Source:MGI Symbol;Acc:MGI:1923631];cdna chromosome:GRCm38:2:30795604:30803643:-1 gene:ENSMUSG00000044320.14 gene_biotype:protein_coding transcript_biotype:processed_transcript gene_symbol:1700…
ENSMUSG00000018543	624	1.03183	0.553051	-0.899723	0.563874	*	0.237665	1700001P01Rik	NA	NA	NA	NA	NP_082432.2//uncharacterized protein C17orf98 homolog [Mus musculus]	cdna chromosome:GRCm38:11:97771481:97775918:-1 gene:ENSMUSG00000018543.8 gene_biotype:protein_coding transcript_biotype:protein_coding gene_symbol:1700001P01Rik description:RIKEN cDNA 1700001P01 gene [Source:MGI Symbol;Acc:MGI:1919465]
ENSMUSG00000030030	2047	57.1991	40.8454	-0.485822	0.600435	*	0.267429	1700003E16Rik	NA	NA	NA	NA	NP_082224.1//uncharacterized protein C2orf81 homolog [Mus musculus];EDK99071.1//mCG133596, isoform CRA_b, partial [Mus musculus]	cdna chromosome:GRCm38:6:83156501:83162891:1 gene:ENSMUSG00000030030.5 gene_biotype:protein_coding transcript_biotype:protein_coding gene_symbol:1700003E16Rik description:RIKEN cDNA 1700003E16 gene [Source:MGI Symbol;Acc:MGI:1919087];cdna chromosome:GRCm38:6:83156404:83162945:1 gene:ENSMUSG00000030030.5 gene_biotype:protein_coding transcript_biotype:protein_coding gene_symbol:1700003E16Rik descri…
ENSMUSG00000038523	704	3.10055	2.74514	-0.175643	0.930753	*	0.834734	1700003F12Rik	NA	NA	NA	NA	EDL06083.1//mCG3690, isoform CRA_a, partial [Mus musculus];XP_017174794.1//PREDICTED: uncharacterized protein C20orf144 homolog isoform X1 [Mus musculus];EDL06084.1//mCG3690, isoform CRA_b, partial [Mus musculus]	cdna chromosome:GRCm38:2:154547085:154549818:1 gene:ENSMUSG00000038523.10 gene_biotype:protein_coding transcript_biotype:retained_intron gene_symbol:1700003F12Rik description:RIKEN cDNA 1700003F12 gene [Source:MGI Symbol;Acc:MGI:1922730];cdna chromosome:GRCm38:2:154548888:154550003:1 gene:ENSMUSG00000038523.10 gene_biotype:protein_coding transcript_biotype:protein_coding gene_symbol:1700003F12Rik…
ENSMUSG00000057816	861	2.23891	0.926615	-1.27276	0.4164	*	0.144707	1700007G11Rik	NA	NA	NA	NA	NP_001019785.1//uncharacterized protein C4orf22 homolog [Mus musculus];XP_021558109.1//LOW QUALITY PROTEIN: uncharacterized protein C4orf22 homolog [Neomonachus schauinslandi];EDL20332.1//RIKEN cDNA 1700007G11, isoform CRA_c [Mus musculus];XP_006535342.1//PREDICTED: uncharacterized protein C4orf22 homolog isoform X1 [Mus musculus]	cdna chromosome:GRCm38:5:98329304:98802019:1 gene:ENSMUSG00000057816.7 gene_biotype:protein_coding transcript_biotype:protein_coding gene_symbol:1700007G11Rik description:RIKEN cDNA 1700007G11 gene [Source:MGI Symbol;Acc:MGI:1916571];cdna chromosome:GRCm38:5:98329356:98346670:1 gene:ENSMUSG00000057816.7 gene_biotype:protein_coding transcript_biotype:processed_transcript gene_symbol:1700007G11Rik …
ENSMUSG00000026831	812	51.3362	49.579	-0.0502472	0.968901	*	0.907209	1700007K13Rik	NA	NA	NA	K12567//titin [EC:2.7.11.1]	NP_081316.1//UPF0691 protein C9orf116 homolog [Mus musculus]	cdna chromosome:GRCm38:2:28462348:28466316:-1 gene:ENSMUSG00000026831.16 gene_biotype:protein_coding transcript_biotype:protein_coding gene_symbol:1700007K13Rik description:RIKEN cDNA 1700007K13 gene [Source:MGI Symbol;Acc:MGI:1916577];cdna chromosome:GRCm38:2:28462001:28466332:-1 gene:ENSMUSG00000026831.16 gene_biotype:protein_coding transcript_biotype:protein_coding gene_symbol:1700007K13Rik de…
ENSMUSG00000008028	1744	5.86583	4.73107	-0.31017	0.857169	*	0.667437	1700008O03Rik	GO:0016021//integral component of membrane	NA	NA	NA	EDL22717.1//mCG147779 [Mus musculus];NP_081325.1//putative uncharacterized protein C19orf81 homolog [Mus musculus];XP_017167775.1//PREDICTED: putative uncharacterized protein C19orf81 homolog isoform X1 [Mus musculus];EDL22716.1//mCG134545, isoform CRA_c, partial [Mus musculus];XP_017444413.1//PREDICTED: putative uncharacterized protein C19orf81 homolog isoform X5 [Rattus norvegicus]	cdna chromosome:GRCm38:7:44378887:44385820:-1 gene:ENSMUSG00000008028.15 gene_biotype:protein_coding transcript_biotype:processed_transcript gene_symbol:1700008O03Rik description:RIKEN cDNA 1700008O03 gene [Source:MGI Symbol;Acc:MGI:1916599];cdna chromosome:GRCm38:7:44360099:44374514:-1 gene:ENSMUSG00000008028.15 gene_biotype:protein_coding transcript_biotype:retained_intron gene_symbol:1700008O0…
ENSMUSG00000028287	1258	10.8298	5.45814	-0.988523	0.516956	*	0.204569	1700009N14Rik	GO:0005634//nucleus;GO:0005737//cytoplasm	GO:0019904//protein domain specific binding;GO:0005525//GTP binding;GO:0003924//GTPase activity	GO:0000054//ribosomal subunit export from nucleus;GO:0006606//protein import into nucleus	K07936//GTP-binding nuclear protein Ran	NP_001074564.1//uncharacterized protein LOC75471 [Mus musculus]	cdna chromosome:GRCm38:4:39450295:39451776:1 gene:ENSMUSG00000028287.4 gene_biotype:protein_coding transcript_biotype:protein_coding gene_symbol:1700009N14Rik description:RIKEN cDNA 1700009N14 gene [Source:MGI Symbol;Acc:MGI:1922721]
ENSMUSG00000023873	1769	14.1885	11.1236	-0.351107	0.855503	*	0.567057	1700010I14Rik	NA	NA	NA	K19533//synaptonemal complex protein 1;K20478//golgin subfamily B member 1	NP_001334473.1//uncharacterized protein C6orf118 homolog isoform 2 [Mus musculus];NP_080127.2//uncharacterized protein C6orf118 homolog isoform 1 [Mus musculus]	cdna chromosome:GRCm38:17:8988383:9005263:1 gene:ENSMUSG00000023873.12 gene_biotype:protein_coding transcript_biotype:processed_transcript gene_symbol:1700010I14Rik description:RIKEN cDNA 1700010I14 gene [Source:MGI Symbol;Acc:MGI:1914181];cdna chromosome:GRCm38:17:8988357:9008318:1 gene:ENSMUSG00000023873.12 gene_biotype:protein_coding transcript_biotype:protein_coding gene_symbol:1700010I14Rik …
ENSMUSG00000021850	903	2.54397	0.94862	-1.42318	0.304794	*	0.0896007	1700011H14Rik	NA	NA	NA	NA	XP_006519502.1//PREDICTED: uncharacterized protein C14orf105 homolog isoform X2 [Mus musculus];NP_080232.3//uncharacterized protein C14orf105 homolog [Mus musculus]	cdna chromosome:GRCm38:14:49224082:49245428:-1 gene:ENSMUSG00000021850.14 gene_biotype:protein_coding transcript_biotype:protein_coding gene_symbol:1700011H14Rik description:RIKEN cDNA 1700011H14 gene [Source:MGI Symbol;Acc:MGI:1914332];cdna chromosome:GRCm38:14:49232811:49245397:-1 gene:ENSMUSG00000021850.14 gene_biotype:protein_coding transcript_biotype:protein_coding gene_symbol:1700011H14Rik …
ENSMUSG00000031682	964	0.164679	0.148401	-0.150156	0.857169	*	0.694667	1700011L22Rik	NA	NA	NA	NA	NP_080591.1//uncharacterized protein C4orf51 homolog [Mus musculus];XP_011246794.1//PREDICTED: uncharacterized protein C4orf51 homolog isoform X2 [Mus musculus]	cdna chromosome:GRCm38:8:79223297:79248543:-1 gene:ENSMUSG00000031682.5 gene_biotype:protein_coding transcript_biotype:processed_transcript gene_symbol:1700011L22Rik description:RIKEN cDNA 1700011L22 gene [Source:MGI Symbol;Acc:MGI:1914937];cdna chromosome:GRCm38:8:79210431:79248570:-1 gene:ENSMUSG00000031682.5 gene_biotype:protein_coding transcript_biotype:protein_coding gene_symbol:1700011L22Ri…
ENSMUSG00000031927	688	5.11171	9.67552	0.920534	0.594616	*	0.263073	1700012B09Rik	GO:0097546//ciliary base	NA	NA	K02156//aubergine;K07632//galactoside alpha-1,3-fucosyltransferase 4 [EC:2.4.1.-]	NP_001102759.1//uncharacterized protein C11orf97 homolog [Rattus norvegicus];NP_083582.2//uncharacterized protein C11orf97 homolog [Mus musculus];XP_021490848.1//uncharacterized protein C11orf97 homolog [Meriones unguiculatus]	cdna chromosome:GRCm38:9:14758191:14771030:-1 gene:ENSMUSG00000031927.9 gene_biotype:protein_coding transcript_biotype:protein_coding gene_symbol:1700012B09Rik description:RIKEN cDNA 1700012B09 gene [Source:MGI Symbol;Acc:MGI:1916575];cdna chromosome:GRCm38:9:14758191:14771013:-1 gene:ENSMUSG00000031927.9 gene_biotype:protein_coding transcript_biotype:protein_coding gene_symbol:1700012B09Rik desc…
ENSMUSG00000027886	661	1.83868	0.977926	-0.910875	0.611252	*	0.276946	1700013F07Rik	NA	NA	NA	K15381//MFS transporter, FLVCR family, disrupted in renal carcinoma protein 2	NP_083590.1//uncharacterized protein C1orf194 homolog [Mus musculus]	cdna chromosome:GRCm38:3:108537541:108544723:1 gene:ENSMUSG00000027886.7 gene_biotype:protein_coding transcript_biotype:protein_coding gene_symbol:1700013F07Rik description:RIKEN cDNA 1700013F07 gene [Source:MGI Symbol;Acc:MGI:1922754];cdna chromosome:GRCm38:3:108537534:108543081:1 gene:ENSMUSG00000027886.7 gene_biotype:protein_coding transcript_biotype:processed_transcript gene_symbol:1700013F07…
ENSMUSG00000051054	3231	0.367521	0.265392	-0.469703	0.776758	*	0.44876	1700014D04Rik	NA	NA	NA	NA	XP_017171161.1//PREDICTED: spermatogenesis-associated protein 31D1 [Mus musculus]	cdna chromosome:GRCm38:13:59743707:59746752:-1 gene:ENSMUSG00000051054.4 gene_biotype:protein_coding transcript_biotype:protein_coding gene_symbol:1700014D04Rik description:RIKEN cDNA 1700014D04 gene [Source:MGI Symbol;Acc:MGI:1921474];cdna chromosome:GRCm38:13:59741956:59742750:-1 gene:ENSMUSG00000051054.4 gene_biotype:protein_coding transcript_biotype:protein_coding gene_symbol:1700014D04Rik de…
ENSMUSG00000094445	366	0.191979	0.219798	0.195225	0.857169	*	0.64774	1700015G11Rik	NA	NA	NA	NA	NP_001182530.1//coiled-coil domain-containing protein 179 [Mus musculus];XP_017445049.1//PREDICTED: coiled-coil domain-containing protein 179 isoform X1 [Rattus norvegicus]	cdna chromosome:GRCm38:7:52011683:52015728:-1 gene:ENSMUSG00000094445.7 gene_biotype:protein_coding transcript_biotype:protein_coding gene_symbol:1700015G11Rik description:RIKEN cDNA 1700015G11 gene [Source:MGI Symbol;Acc:MGI:1922779];cdna chromosome:GRCm38:7:52011690:52015682:-1 gene:ENSMUSG00000094445.7 gene_biotype:protein_coding transcript_biotype:protein_coding gene_symbol:1700015G11Rik desc…
ENSMUSG00000015962	768	1.03411	1.17364	0.182609	0.92936	*	0.830719	1700016C15Rik	NA	NA	NA	NA	NP_081353.1//uncharacterized protein C1orf100 homolog [Mus musculus]	cdna chromosome:GRCm38:1:177729814:177753324:1 gene:ENSMUSG00000015962.5 gene_biotype:protein_coding transcript_biotype:protein_coding gene_symbol:1700016C15Rik description:RIKEN cDNA 1700016C15 gene [Source:MGI Symbol;Acc:MGI:1916678]
ENSMUSG00000029320	933	0.842337	0.413749	-1.02564	0.505488	*	0.196941	1700016H13Rik	NA	NA	NA	NA	EDL20244.1//mCG145320, partial [Mus musculus]	cdna chromosome:GRCm38:5:103648698:103655723:-1 gene:ENSMUSG00000029320.11 gene_biotype:protein_coding transcript_biotype:nonsense_mediated_decay gene_symbol:1700016H13Rik description:RIKEN cDNA 1700016H13 gene [Source:MGI Symbol;Acc:MGI:1921468];cdna chromosome:GRCm38:5:103648587:103655723:-1 gene:ENSMUSG00000029320.11 gene_biotype:protein_coding transcript_biotype:nonsense_mediated_decay gene_s…
ENSMUSG00000053783	921	3.3126	2.82164	-0.231428	0.905525	*	0.783569	1700016K19Rik	NA	NA	GO:0016598//protein arginylation	NA	NP_941039.1//protein LIAT1 [Mus musculus]	cdna chromosome:GRCm38:11:75999912:76003569:1 gene:ENSMUSG00000053783.5 gene_biotype:protein_coding transcript_biotype:protein_coding gene_symbol:1700016K19Rik description:RIKEN cDNA 1700016K19 gene [Source:MGI Symbol;Acc:MGI:1921480]
ENSMUSG00000032300	3946	1621.6	1464.81	-0.146709	0.782379	*	0.457115	1700017B05Rik	GO:0005829//cytosol	NA	NA	K10955//mucin-2;K09993//cyclin-dependent kinase inhibitor 1C	BAB24386.1//unnamed protein product [Mus musculus];XP_021028006.1//uncharacterized protein C15orf39 homolog [Mus caroli];NP_083096.1//uncharacterized protein C15orf39 homolog [Mus musculus];ERE75323.1//hypothetical protein H671_4g12728 [Cricetulus griseus]	cdna chromosome:GRCm38:9:57255592:57262601:-1 gene:ENSMUSG00000032300.7 gene_biotype:protein_coding transcript_biotype:protein_coding gene_symbol:1700017B05Rik description:RIKEN cDNA 1700017B05 gene [Source:MGI Symbol;Acc:MGI:1921461];cdna chromosome:GRCm38:9:57253117:57262612:-1 gene:ENSMUSG00000032300.7 gene_biotype:protein_coding transcript_biotype:protein_coding gene_symbol:1700017B05Rik desc…
ENSMUSG00000109745	386	0.153089	0.170829	0.158183	0.857169	*	0.684234	1700018G05Rik	NA	NA	NA	NA	EDL14113.1//mCG4999, partial [Mus musculus]	cdna chromosome:GRCm38:X:102928372:102929094:1 gene:ENSMUSG00000109745.1 gene_biotype:protein_coding transcript_biotype:protein_coding gene_symbol:1700018G05Rik description:RIKEN cDNA 1700018G05 gene [Source:MGI Symbol;Acc:MGI:1916638]
ENSMUSG00000060715	646	0.147665	0.164165	0.152818	0.857169	*	0.689824	1700019A02Rik	NA	NA	NA	NA	NA	cdna chromosome:GRCm38:1:53158600:53187608:-1 gene:ENSMUSG00000060715.9 gene_biotype:protein_coding transcript_biotype:protein_coding gene_symbol:1700019A02Rik description:RIKEN cDNA 1700019A02 gene [Source:MGI Symbol;Acc:MGI:1916647];cdna chromosome:GRCm38:1:53158577:53187636:-1 gene:ENSMUSG00000060715.9 gene_biotype:protein_coding transcript_biotype:protein_coding gene_symbol:1700019A02Rik desc…
ENSMUSG00000043629	3565	2.75463	2.63765	-0.0626062	0.982658	*	0.942935	1700019D03Rik	GO:0005886//plasma membrane	GO:0034237//protein kinase A regulatory subunit binding	NA	NA	NP_659202.1//small membrane A-kinase anchor protein [Mus musculus]	cdna chromosome:GRCm38:1:52925187:52992655:-1 gene:ENSMUSG00000043629.12 gene_biotype:protein_coding transcript_biotype:protein_coding gene_symbol:1700019D03Rik description:RIKEN cDNA 1700019D03 gene [Source:MGI Symbol;Acc:MGI:1914330];cdna chromosome:GRCm38:1:52922324:52952844:-1 gene:ENSMUSG00000043629.12 gene_biotype:protein_coding transcript_biotype:protein_coding gene_symbol:1700019D03Rik de…
ENSMUSG00000026931	970	0.191979	0.219798	0.195225	0.857169	*	0.64774	1700019N19Rik	NA	NA	NA	NA	NP_080484.1//uncharacterized protein C10orf82 homolog [Mus musculus]	cdna chromosome:GRCm38:19:58785996:58793283:-1 gene:ENSMUSG00000026931.10 gene_biotype:protein_coding transcript_biotype:protein_coding gene_symbol:1700019N19Rik description:RIKEN cDNA 1700019N19 gene [Source:MGI Symbol;Acc:MGI:1914757];cdna chromosome:GRCm38:19:58785803:58794461:-1 gene:ENSMUSG00000026931.10 gene_biotype:protein_coding transcript_biotype:protein_coding gene_symbol:1700019N19Rik …
ENSMUSG00000100937	1021	0.354261	0.291381	-0.281904	0.855503	*	0.575389	1700020D05Rik	NA	NA	NA	K22823	NP_076270.3//mage-g2 protein [Mus musculus]	cdna chromosome:GRCm38:19:5502767:5503787:-1 gene:ENSMUSG00000100937.1 gene_biotype:protein_coding transcript_biotype:protein_coding gene_symbol:1700020D05Rik description:RIKEN cDNA 1700020D05 gene [Source:MGI Symbol;Acc:MGI:1922805]
ENSMUSG00000035085	664	84.5798	70.9257	-0.254005	0.831522	*	0.516747	1700020L24Rik	NA	NA	NA	K19475//WAS/WASL-interacting protein;K02184//formin 2	XP_006534002.1//PREDICTED: uncharacterized protein C17orf50 homolog isoform X1 [Mus musculus];NP_079768.2//uncharacterized protein C17orf50 homolog [Mus musculus]	cdna chromosome:GRCm38:11:83440131:83440828:1 gene:ENSMUSG00000035085.5 gene_biotype:protein_coding transcript_biotype:protein_coding gene_symbol:1700020L24Rik description:RIKEN cDNA 1700020L24 gene [Source:MGI Symbol;Acc:MGI:1913580];cdna chromosome:GRCm38:11:83437677:83441233:1 gene:ENSMUSG00000035085.5 gene_biotype:protein_coding transcript_biotype:protein_coding gene_symbol:1700020L24Rik desc…
ENSMUSG00000050844	1062	0.191979	0.219798	0.195225	0.857169	*	0.64774	1700020N01Rik	NA	NA	NA	K09228//KRAB domain-containing zinc finger protein	BAC25165.1//unnamed protein product [Mus musculus]	cdna chromosome:GRCm38:10:21593145:21622376:1 gene:ENSMUSG00000050844.5 gene_biotype:protein_coding transcript_biotype:protein_coding gene_symbol:1700020N01Rik description:RIKEN cDNA 1700020N01 gene [Source:MGI Symbol;Acc:MGI:1914942];cdna chromosome:GRCm38:10:21616320:21621765:1 gene:ENSMUSG00000050844.5 gene_biotype:protein_coding transcript_biotype:processed_transcript gene_symbol:1700020N01Ri…
ENSMUSG00000019797	832	330.775	271.851	-0.283036	0.753386	*	0.415846	1700021F05Rik	GO:0016021//integral component of membrane;GO:0005739//mitochondrion	NA	NA	K12662//U4/U6 small nuclear ribonucleoprotein PRP4	XP_668908.1//hypothetical protein [Plasmodium berghei strain ANKA], partial [Plasmodium berghei ANKA];XP_021030468.1//uncharacterized protein C6orf203 homolog [Mus caroli];NP_080687.1//uncharacterized protein C6orf203 homolog [Mus musculus]	cdna chromosome:GRCm38:10:43538125:43540966:-1 gene:ENSMUSG00000019797.11 gene_biotype:protein_coding transcript_biotype:TEC gene_symbol:1700021F05Rik description:RIKEN cDNA 1700021F05 gene [Source:MGI Symbol;Acc:MGI:1915101];cdna chromosome:GRCm38:10:43525159:43525843:-1 gene:ENSMUSG00000019797.11 gene_biotype:protein_coding transcript_biotype:processed_transcript gene_symbol:1700021F05Rik descr…
ENSMUSG00000028451	1018	0.576089	0.769441	0.417518	0.857169	*	0.584602	1700022I11Rik	NA	NA	NA	K13525//transitional endoplasmic reticulum ATPase	NP_080364.1//uncharacterized protein C9orf131 homolog [Mus musculus];BAE21387.1//unnamed protein product [Mus musculus]	cdna chromosome:GRCm38:4:42969631:42971298:1 gene:ENSMUSG00000028451.12 gene_biotype:protein_coding transcript_biotype:protein_coding gene_symbol:1700022I11Rik description:RIKEN cDNA 1700022I11 gene [Source:MGI Symbol;Acc:MGI:1914567];cdna chromosome:GRCm38:4:42969946:42983640:1 gene:ENSMUSG00000028451.12 gene_biotype:protein_coding transcript_biotype:nonsense_mediated_decay gene_symbol:1700022I1…
ENSMUSG00000020940	1009	11.0038	4.02441	-1.45115	0.186274	*	0.0436405	1700023F06Rik	NA	GO:0005509//calcium ion binding	NA	K16465//centrin-1;K10840//centrin-2;K14000//ribosome-binding protein 1;K18626//trichohyalin	NP_001241653.1//uncharacterized protein LOC69441 [Mus musculus];XP_011247529.1//PREDICTED: uncharacterized protein LOC69441 isoform X1 [Mus musculus]	cdna chromosome:GRCm38:11:103200699:103208548:-1 gene:ENSMUSG00000020940.13 gene_biotype:protein_coding transcript_biotype:retained_intron gene_symbol:1700023F06Rik description:RIKEN cDNA 1700023F06 gene [Source:MGI Symbol;Acc:MGI:1916691];cdna chromosome:GRCm38:11:103198947:103208558:-1 gene:ENSMUSG00000020940.13 gene_biotype:protein_coding transcript_biotype:protein_coding gene_symbol:1700023F0…
ENSMUSG00000032666	2104	235.669	172.424	-0.450801	0.528568	*	0.212617	1700025G04Rik	NA	NA	NA	K03250//translation initiation factor 3 subunit E	EDL39459.1//RIKEN cDNA 1700025G04, isoform CRA_a [Mus musculus];XP_019386526.1//PREDICTED: uncharacterized protein C1orf21 homolog isoform X1 [Crocodylus porosus];XP_005856721.1//PREDICTED: uncharacterized protein C1orf21 homolog isoform X2 [Myotis brandtii];XP_016080093.1//PREDICTED: uncharacterized protein C1orf21 homolog [Miniopterus natalensis];EDL39460.1//RIKEN cDNA 1700025G04, isoform CRA_b…	cdna chromosome:GRCm38:1:151892903:151921227:-1 gene:ENSMUSG00000032666.16 gene_biotype:protein_coding transcript_biotype:retained_intron gene_symbol:1700025G04Rik description:RIKEN cDNA 1700025G04 gene [Source:MGI Symbol;Acc:MGI:1916649];cdna chromosome:GRCm38:1:151893237:152055292:-1 gene:ENSMUSG00000032666.16 gene_biotype:protein_coding transcript_biotype:nonsense_mediated_decay gene_symbol:17…
ENSMUSG00000038782	1114	10.8719	17.2604	0.666864	0.599919	*	0.266828	1700028J19Rik	GO:0016021//integral component of membrane	NA	NA	NA	BAB24600.1//unnamed protein product [Mus musculus];XP_017445605.1//PREDICTED: uncharacterized protein LOC102552731 isoform X5 [Rattus norvegicus];XP_668908.1//hypothetical protein [Plasmodium berghei strain ANKA], partial [Plasmodium berghei ANKA];XP_017445599.1//PREDICTED: uncharacterized protein LOC102552731 isoform X1 [Rattus norvegicus]	cdna chromosome:GRCm38:7:44235140:44236117:-1 gene:ENSMUSG00000038782.6 gene_biotype:protein_coding transcript_biotype:processed_transcript gene_symbol:1700028J19Rik description:RIKEN cDNA 1700028J19 gene [Source:MGI Symbol;Acc:MGI:1917254];cdna chromosome:GRCm38:7:44229930:44232491:-1 gene:ENSMUSG00000038782.6 gene_biotype:protein_coding transcript_biotype:protein_coding gene_symbol:1700028J19Ri…
ENSMUSG00000089798	5249	0.68555	1.53352	1.16151	0.42579	*	0.149504	1700028K03Rik	NA	NA	NA	K03006//DNA-directed RNA polymerase II subunit RPB1 [EC:2.7.7.6];K10955//mucin-2	NP_877422.1//uncharacterized protein C1orf146 homolog isoform 1 [Mus musculus];NP_780450.1//uncharacterized protein C1orf146 homolog isoform 2 [Mus musculus];EDL20158.1//RIKEN cDNA 1700028K03, isoform CRA_b [Mus musculus];AAI06107.1//1700028K03Rik protein [Mus musculus]	cdna chromosome:GRCm38:5:107534720:107551542:1 gene:ENSMUSG00000089798.9 gene_biotype:protein_coding transcript_biotype:processed_transcript gene_symbol:1700028K03Rik description:RIKEN cDNA 1700028K03 gene [Source:MGI Symbol;Acc:MGI:1923671];cdna chromosome:GRCm38:5:107534757:107549022:1 gene:ENSMUSG00000089798.9 gene_biotype:protein_coding transcript_biotype:retained_intron gene_symbol:1700028K0…
ENSMUSG00000031452	1216	0.342858	0.283303	-0.275268	0.855503	*	0.580677	1700029H14Rik	NA	NA	NA	NA	XP_006508912.1//PREDICTED: uncharacterized protein LOC66501 isoform X1 [Mus musculus];NP_001074250.1//uncharacterized protein LOC66501 isoform 2 [Mus musculus];NP_079877.1//uncharacterized protein LOC66501 isoform 1 [Mus musculus]	cdna chromosome:GRCm38:8:13551011:13562405:-1 gene:ENSMUSG00000031452.15 gene_biotype:protein_coding transcript_biotype:nonsense_mediated_decay gene_symbol:1700029H14Rik description:RIKEN cDNA 1700029H14 gene [Source:MGI Symbol;Acc:MGI:1913751];cdna chromosome:GRCm38:8:13550733:13562448:-1 gene:ENSMUSG00000031452.15 gene_biotype:protein_coding transcript_biotype:protein_coding gene_symbol:1700029…
ENSMUSG00000044916	1066	13.5311	31.3834	1.21373	0.10585	*	0.0198731	1700029I15Rik	GO:0016021//integral component of membrane;GO:0005576//extracellular region	NA	NA	K04434//mitogen-activated protein kinase 8 interacting protein 1	XP_016820676.1//PREDICTED: uncharacterized protein C11orf94 homolog isoform X1 [Cricetulus griseus];OBS80657.1//hypothetical protein A6R68_21136 [Neotoma lepida];EDL27599.1//RIKEN cDNA 1700029I15, partial [Mus musculus]	cdna chromosome:GRCm38:2:92382918:92385708:1 gene:ENSMUSG00000044916.10 gene_biotype:protein_coding transcript_biotype:protein_coding gene_symbol:1700029I15Rik description:RIKEN cDNA 1700029I15 gene [Source:MGI Symbol;Acc:MGI:1916742];cdna chromosome:GRCm38:2:92382918:92383603:1 gene:ENSMUSG00000044916.10 gene_biotype:protein_coding transcript_biotype:protein_coding gene_symbol:1700029I15Rik desc…
ENSMUSG00000071103	1522	29.601	28.8281	-0.0381668	0.986133	*	0.953339	1700029J07Rik	GO:0005813//centrosome;GO:0005737//cytoplasm	NA	NA	NA	NP_001028320.1//UPF0602 protein C4orf47 homolog [Mus musculus]	cdna chromosome:GRCm38:8:45953608:45975252:-1 gene:ENSMUSG00000071103.9 gene_biotype:protein_coding transcript_biotype:protein_coding gene_symbol:1700029J07Rik description:RIKEN cDNA 1700029J07 gene [Source:MGI Symbol;Acc:MGI:1916729];cdna chromosome:GRCm38:8:45953606:45975252:-1 gene:ENSMUSG00000071103.9 gene_biotype:protein_coding transcript_biotype:protein_coding gene_symbol:1700029J07Rik desc…
ENSMUSG00000091071	1471	12.186	7.82443	-0.639162	0.652307	*	0.313797	1700030C10Rik	NA	GO:0046872//metal ion binding;GO:0005096//GTPase activator activity	NA	K12488//Arf-GAP with SH3 domain, ANK repeat and PH domain-containing protein	BAC30907.1//unnamed protein product [Mus musculus]	cdna chromosome:GRCm38:12:20814257:20815727:-1 gene:ENSMUSG00000091071.2 gene_biotype:transcribed_unprocessed_pseudogene transcript_biotype:processed_transcript gene_symbol:1700030C10Rik description:RIKEN cDNA 1700030C10 gene [Source:MGI Symbol;Acc:MGI:1916763];cdna chromosome:GRCm38:12:20815346:20815471:-1 gene:ENSMUSG00000091071.2 gene_biotype:transcribed_unprocessed_pseudogene transcript_bioty…
ENSMUSG00000031847	2041	36.2493	44.9577	0.310615	0.74813	*	0.410386	1700030J22Rik	GO:0005634//nucleus;GO:0005654//nucleoplasm;GO:0005829//cytosol	NA	NA	NA	NP_081379.1//uncharacterized protein C16orf46 homolog [Mus musculus]	cdna chromosome:GRCm38:8:116971108:116978959:-1 gene:ENSMUSG00000031847.8 gene_biotype:protein_coding transcript_biotype:protein_coding gene_symbol:1700030J22Rik description:RIKEN cDNA 1700030J22 gene [Source:MGI Symbol;Acc:MGI:1916778];cdna chromosome:GRCm38:8:116969594:116978943:-1 gene:ENSMUSG00000031847.8 gene_biotype:protein_coding transcript_biotype:protein_coding gene_symbol:1700030J22Rik …
ENSMUSG00000052794	2887	168.634	182.979	0.117777	0.862805	*	0.70435	1700030K09Rik	NA	NA	NA	NA	XP_011240630.1//PREDICTED: uncharacterized protein C19orf44 homolog isoform X1 [Mus musculus];EDL10799.1//RIKEN cDNA 1700030K09, isoform CRA_b [Mus musculus]	cdna chromosome:GRCm38:8:72457890:72458651:1 gene:ENSMUSG00000052794.13 gene_biotype:protein_coding transcript_biotype:retained_intron gene_symbol:1700030K09Rik description:RIKEN cDNA 1700030K09 gene [Source:MGI Symbol;Acc:MGI:1919504];cdna chromosome:GRCm38:8:72443880:72461001:1 gene:ENSMUSG00000052794.13 gene_biotype:protein_coding transcript_biotype:protein_coding gene_symbol:1700030K09Rik des…
ENSMUSG00000024532	439	1.39851	1.12734	-0.310967	0.872844	*	0.721966	1700034E13Rik	NA	NA	NA	K20840//MFS transporter, PCFT/HCP family, solute carrier family 46, member 3	XP_005557665.1//PREDICTED: zinc finger protein 474 isoform X1 [Macaca fascicularis];EDL09919.1//RIKEN cDNA 1700034E13, isoform CRA_a, partial [Mus musculus]	cdna chromosome:GRCm38:18:52646216:52663733:1 gene:ENSMUSG00000024532.13 gene_biotype:protein_coding transcript_biotype:protein_coding gene_symbol:1700034E13Rik description:RIKEN cDNA 1700034E13 gene [Source:MGI Symbol;Acc:MGI:1925664];cdna chromosome:GRCm38:18:52646209:52663733:1 gene:ENSMUSG00000024532.13 gene_biotype:protein_coding transcript_biotype:protein_coding gene_symbol:1700034E13Rik de…
ENSMUSG00000005983	778	31.2464	50.5864	0.69506	0.292012	*	0.0832556	1700037C18Rik	NA	NA	NA	K21121//N-alpha-acetyltransferase 60 [EC:2.3.1.259]	XP_006522680.1//PREDICTED: uncharacterized protein C16orf90 homolog isoform X1 [Mus musculus];NP_082760.2//uncharacterized protein C16orf90 homolog [Mus musculus];BAB24677.1//unnamed protein product [Mus musculus];XP_006522681.1//PREDICTED: uncharacterized protein C16orf90 homolog isoform X2 [Mus musculus];XP_013202598.1//PREDICTED: uncharacterized protein C16orf90 homolog isoform X1 [Microtus oc…	cdna chromosome:GRCm38:16:3906258:3907651:-1 gene:ENSMUSG00000005983.15 gene_biotype:protein_coding transcript_biotype:protein_coding gene_symbol:1700037C18Rik description:RIKEN cDNA 1700037C18 gene [Source:MGI Symbol;Acc:MGI:1920511];cdna chromosome:GRCm38:16:3904303:3908689:-1 gene:ENSMUSG00000005983.15 gene_biotype:protein_coding transcript_biotype:protein_coding gene_symbol:1700037C18Rik desc…
ENSMUSG00000027327	1242	832.94	1671.67	1.00501	0.0271606	Up	0.00328707	1700037H04Rik	NA	NA	NA	NA	EDL28305.1//RIKEN cDNA 1700037H04, isoform CRA_d, partial [Mus musculus];NP_001020862.1//UPF0687 protein C20orf27 homolog [Rattus norvegicus];ERE69763.1//sperm flagellar protein 1 [Cricetulus griseus];NP_080367.1//UPF0687 protein C20orf27 homolog isoform 2 [Mus musculus]	cdna chromosome:GRCm38:2:131147161:131160042:-1 gene:ENSMUSG00000027327.16 gene_biotype:protein_coding transcript_biotype:protein_coding gene_symbol:1700037H04Rik description:RIKEN cDNA 1700037H04 gene [Source:MGI Symbol;Acc:MGI:1914576];cdna chromosome:GRCm38:2:131146804:131160081:-1 gene:ENSMUSG00000027327.16 gene_biotype:protein_coding transcript_biotype:protein_coding gene_symbol:1700037H04Ri…
ENSMUSG00000094103	3863	310.144	442.656	0.513247	0.821623	*	0.505251	1700047I17Rik2	NA	NA	NA	K12400//AP-4 complex subunit epsilon-1	NP_082803.1//protein FAM177A1 [Mus musculus]	cdna chromosome:GRCm38:12:55199592:55217168:1 gene:ENSMUSG00000094103.2 gene_biotype:protein_coding transcript_biotype:protein_coding gene_symbol:1700047I17Rik2 description:RIKEN cDNA 1700047I17 gene 2 [Source:MGI Symbol;Acc:MGI:3714351]
ENSMUSG00000044854	1127	28.0746	25.3157	-0.149236	0.895773	*	0.762569	1700056E22Rik	NA	NA	NA	NA	NP_082792.1//uncharacterized protein LOC73363 [Mus musculus]	cdna chromosome:GRCm38:1:184033032:184033998:-1 gene:ENSMUSG00000044854.7 gene_biotype:protein_coding transcript_biotype:protein_coding gene_symbol:1700056E22Rik description:RIKEN cDNA 1700056E22 gene [Source:MGI Symbol;Acc:MGI:1920613];cdna chromosome:GRCm38:1:184033030:184034301:-1 gene:ENSMUSG00000044854.7 gene_biotype:protein_coding transcript_biotype:antisense gene_symbol:1700056E22Rik descr…
ENSMUSG00000024209	2677	0.496821	0.453257	-0.132399	0.929327	*	0.830144	1700061G19Rik	NA	GO:0003824//catalytic activity	GO:0008152//metabolic process	K15013//long-chain-fatty-acid--CoA ligase ACSBG [EC:6.2.1.3]	EDL38211.1//mCG127436, isoform CRA_d, partial [Mus musculus]	cdna chromosome:GRCm38:17:56875477:56888904:1 gene:ENSMUSG00000024209.9 gene_biotype:protein_coding transcript_biotype:protein_coding gene_symbol:1700061G19Rik description:RIKEN cDNA 1700061G19 gene [Source:MGI Symbol;Acc:MGI:1925875];cdna chromosome:GRCm38:17:56875503:56877818:1 gene:ENSMUSG00000024209.9 gene_biotype:protein_coding transcript_biotype:retained_intron gene_symbol:1700061G19Rik des…
ENSMUSG00000073598	1971	0.453589	0.504338	0.153007	0.917747	*	0.804823	1700066B19Rik	GO:0016021//integral component of membrane	NA	NA	K16499//protocadherin delta 2	EDK97140.1//mCG145678, partial [Mus musculus];NP_001028340.1//uncharacterized protein LOC73449 [Mus musculus]	cdna chromosome:GRCm38:18:35726989:35730869:1 gene:ENSMUSG00000073598.3 gene_biotype:protein_coding transcript_biotype:protein_coding gene_symbol:1700066B19Rik description:RIKEN cDNA 1700066B19 gene [Source:MGI Symbol;Acc:MGI:1920699];cdna chromosome:GRCm38:18:35703225:35729770:1 gene:ENSMUSG00000073598.3 gene_biotype:protein_coding transcript_biotype:processed_transcript gene_symbol:1700066B19Ri…
ENSMUSG00000038323	3059	246.961	133.148	-0.891247	0.225497	*	0.057199	1700066M21Rik	GO:0005576//extracellular region	NA	NA	K00079//carbonyl reductase 1 [EC:1.1.1.184 1.1.1.189 1.1.1.197]	NP_082822.1//UPF0565 protein C2orf69 homolog precursor [Mus musculus]	cdna chromosome:GRCm38:1:57377640:57380078:1 gene:ENSMUSG00000038323.3 gene_biotype:protein_coding transcript_biotype:processed_transcript gene_symbol:1700066M21Rik description:RIKEN cDNA 1700066M21 gene [Source:MGI Symbol;Acc:MGI:1920717];cdna chromosome:GRCm38:1:57377633:57380162:1 gene:ENSMUSG00000038323.3 gene_biotype:protein_coding transcript_biotype:processed_transcript gene_symbol:1700066M…
ENSMUSG00000046408	1138	2.99471	3.70817	0.308291	0.8637	*	0.70563	1700067K01Rik	NA	NA	NA	NA	XP_021026069.1//UPF0575 protein C19orf67 homolog isoform X2 [Mus caroli];XP_006531466.1//PREDICTED: UPF0575 protein C19orf67 homolog isoform X1 [Mus musculus];XP_021026068.1//UPF0575 protein C19orf67 homolog isoform X1 [Mus caroli]	cdna chromosome:GRCm38:8:84001704:84004670:1 gene:ENSMUSG00000046408.13 gene_biotype:protein_coding transcript_biotype:protein_coding gene_symbol:1700067K01Rik description:RIKEN cDNA 1700067K01 gene [Source:MGI Symbol;Acc:MGI:1920703];cdna chromosome:GRCm38:8:84002329:84003289:1 gene:ENSMUSG00000046408.13 gene_biotype:protein_coding transcript_biotype:retained_intron gene_symbol:1700067K01Rik des…
ENSMUSG00000058101	734	0.153089	0.170829	0.158183	0.857169	*	0.684234	1700084J12Rik	GO:0005730//nucleolus;GO:0022625//cytosolic large ribosomal subunit	GO:0003723//RNA binding;GO:0003735//structural constituent of ribosome	GO:0002181//cytoplasmic translation;GO:0000463//maturation of LSU-rRNA from tricistronic rRNA transcript (SSU-rRNA, 5.8S rRNA, LSU-rRNA);GO:0001825//blastocyst formation	K02937//large subunit ribosomal protein L7e	XP_001065509.2//PREDICTED: 60S ribosomal protein L7-like 1 [Rattus norvegicus]	cdna chromosome:GRCm38:15:33405206:33405939:-1 gene:ENSMUSG00000058101.3 gene_biotype:transcribed_processed_pseudogene transcript_biotype:transcribed_processed_pseudogene gene_symbol:1700084J12Rik description:RIKEN cDNA 1700084J12 gene [Source:MGI Symbol;Acc:MGI:1920736];cdna chromosome:GRCm38:15:33403985:33405976:-1 gene:ENSMUSG00000058101.3 gene_biotype:transcribed_processed_pseudogene transcri…
ENSMUSG00000057805	559	0.170037	0.152784	-0.154346	0.857169	*	0.690283	1700084M14Rik	NA	NA	NA	NA	BAC25118.1//unnamed protein product [Mus musculus]	cdna chromosome:GRCm38:X:91575210:91575911:-1 gene:ENSMUSG00000057805.4 gene_biotype:protein_coding transcript_biotype:protein_coding gene_symbol:1700084M14Rik description:RIKEN cDNA 1700084M14 gene [Source:MGI Symbol;Acc:MGI:1920737]
ENSMUSG00000020548	1092	0.163038	0.147054	-0.14886	0.857169	*	0.696036	1700086D15Rik	NA	NA	NA	NA	BAB24827.1//unnamed protein product [Mus musculus]	cdna chromosome:GRCm38:11:65151910:65159890:-1 gene:ENSMUSG00000020548.10 gene_biotype:protein_coding transcript_biotype:protein_coding gene_symbol:1700086D15Rik description:RIKEN cDNA 1700086D15 gene [Source:MGI Symbol;Acc:MGI:1921532];cdna chromosome:GRCm38:11:65151910:65159891:-1 gene:ENSMUSG00000020548.10 gene_biotype:protein_coding transcript_biotype:protein_coding gene_symbol:1700086D15Rik …
ENSMUSG00000071265	795	0.631293	0.636727	0.012365	0.998465	*	0.984859	1700086L19Rik	NA	NA	NA	NA	EDL36493.1//mCG146312, partial [Mus musculus]	cdna chromosome:GRCm38:12:74284242:74295927:1 gene:ENSMUSG00000071265.10 gene_biotype:transcribed_unitary_pseudogene transcript_biotype:transcribed_unitary_pseudogene gene_symbol:1700086L19Rik description:RIKEN cDNA 1700086L19 gene [Source:MGI Symbol;Acc:MGI:1921534];cdna chromosome:GRCm38:12:74284281:74295931:1 gene:ENSMUSG00000071265.10 gene_biotype:transcribed_unitary_pseudogene transcript_bio…
ENSMUSG00000033029	617	47.9287	42.9797	-0.157233	0.880583	*	0.737615	1700088E04Rik	NA	NA	NA	K19948//MICAL-like protein 1	XP_021038822.1//MICAL-like protein 1 [Mus caroli];NP_001297505.1//UPF0193 protein EVG1 homolog isoform 2 [Mus musculus];NP_001297508.1//UPF0193 protein EVG1 homolog isoform 3 [Mus musculus];NP_613047.1//UPF0193 protein EVG1 homolog isoform 1 [Mus musculus]	cdna chromosome:GRCm38:15:79135017:79141234:-1 gene:ENSMUSG00000033029.12 gene_biotype:protein_coding transcript_biotype:protein_coding gene_symbol:1700088E04Rik description:RIKEN cDNA 1700088E04 gene [Source:MGI Symbol;Acc:MGI:1920774];cdna chromosome:GRCm38:15:79134655:79141187:-1 gene:ENSMUSG00000033029.12 gene_biotype:protein_coding transcript_biotype:protein_coding gene_symbol:1700088E04Rik …
ENSMUSG00000090840	416	2.48723	1.6155	-0.622562	0.797438	*	0.473333	1700092M07Rik	NA	NA	NA	NA	NP_001170818.1//uncharacterized protein LOC74307 [Mus musculus]	cdna chromosome:GRCm38:19:8740718:8741225:1 gene:ENSMUSG00000090840.2 gene_biotype:protein_coding transcript_biotype:protein_coding gene_symbol:1700092M07Rik description:RIKEN cDNA 1700092M07 gene [Source:MGI Symbol;Acc:MGI:1921557];cdna chromosome:GRCm38:19:8740762:8741224:1 gene:ENSMUSG00000090840.2 gene_biotype:protein_coding transcript_biotype:retained_intron gene_symbol:1700092M07Rik descrip…
ENSMUSG00000020286	1030	0.342858	0.283303	-0.275268	0.855503	*	0.580677	1700093K21Rik	GO:0016021//integral component of membrane	NA	NA	NA	NP_080381.2//uncharacterized protein C2orf74 homolog [Mus musculus]	cdna chromosome:GRCm38:11:23516203:23519942:-1 gene:ENSMUSG00000020286.12 gene_biotype:protein_coding transcript_biotype:protein_coding gene_symbol:1700093K21Rik description:RIKEN cDNA 1700093K21 gene [Source:MGI Symbol;Acc:MGI:1914608];cdna chromosome:GRCm38:11:23516203:23519223:-1 gene:ENSMUSG00000020286.12 gene_biotype:protein_coding transcript_biotype:protein_coding gene_symbol:1700093K21Rik …
ENSMUSG00000032611	658	2.76816	1.02353	-1.43537	0.331775	*	0.100885	1700102P08Rik	NA	NA	NA	NA	XP_011241154.1//PREDICTED: uncharacterized protein C3orf62 homolog isoform X2 [Mus musculus];XP_006511691.1//PREDICTED: uncharacterized protein C3orf62 homolog isoform X1 [Mus musculus]	cdna chromosome:GRCm38:9:108392805:108410934:1 gene:ENSMUSG00000032611.9 gene_biotype:protein_coding transcript_biotype:protein_coding gene_symbol:1700102P08Rik description:RIKEN cDNA 1700102P08 gene [Source:MGI Symbol;Acc:MGI:2148248];cdna chromosome:GRCm38:9:108392834:108397770:1 gene:ENSMUSG00000032611.9 gene_biotype:protein_coding transcript_biotype:protein_coding gene_symbol:1700102P08Rik de…
ENSMUSG00000008307	1180	1.92915	2.88488	0.580544	0.82136	*	0.504146	1700109H08Rik	NA	GO:0005509//calcium ion binding	NA	K19932//neuronal calcium sensor 1;K06268//serine/threonine-protein phosphatase 2B regulatory subunit;K13338//peroxin-1;K22764;K08328//guanylate cyclase activator 1	CDQ94539.1//unnamed protein product [Oncorhynchus mykiss];EDL14606.1//mCG6119, isoform CRA_b, partial [Mus musculus]	cdna chromosome:GRCm38:5:3578223:3580449:1 gene:ENSMUSG00000008307.11 gene_biotype:protein_coding transcript_biotype:retained_intron gene_symbol:1700109H08Rik description:RIKEN cDNA 1700109H08 gene [Source:MGI Symbol;Acc:MGI:1924286];cdna chromosome:GRCm38:5:3580498:3584344:1 gene:ENSMUSG00000008307.11 gene_biotype:protein_coding transcript_biotype:nonsense_mediated_decay gene_symbol:1700109H08Ri…
ENSMUSG00000072878	1747	2.04379	1.79359	-0.188394	0.92878	*	0.828326	1700123L14Rik	NA	NA	NA	K14295//nuclear pore complex protein Nup50	BAE20790.1//unnamed protein product [Mus musculus]	cdna chromosome:GRCm38:6:96164497:96166243:-1 gene:ENSMUSG00000072878.4 gene_biotype:protein_coding transcript_biotype:protein_coding gene_symbol:1700123L14Rik description:RIKEN cDNA 1700123L14 gene [Source:MGI Symbol;Acc:MGI:1925732]
ENSMUSG00000040822	1724	1087.94	1486.22	0.450045	0.300145	*	0.0871283	1700123O20Rik	GO:0005829//cytosol;GO:0005739//mitochondrion	NA	NA	K12875//apoptotic chromatin condensation inducer in the nucleus	OBS73116.1//hypothetical protein A6R68_12318 [Neotoma lepida];NP_067412.1//uncharacterized protein C14orf119 homolog [Mus musculus];XP_006776844.1//PREDICTED: uncharacterized protein C14orf119 homolog isoform X1 [Myotis davidii]	cdna chromosome:GRCm38:14:54687044:54690527:1 gene:ENSMUSG00000040822.7 gene_biotype:protein_coding transcript_biotype:protein_coding gene_symbol:1700123O20Rik description:RIKEN cDNA 1700123O20 gene [Source:MGI Symbol;Acc:MGI:1920893];cdna chromosome:GRCm38:14:54686216:54690741:1 gene:ENSMUSG00000040822.7 gene_biotype:protein_coding transcript_biotype:protein_coding gene_symbol:1700123O20Rik desc…
ENSMUSG00000018479	687	1.57441	4.00728	1.34781	0.361422	*	0.115424	1700125H20Rik	NA	NA	NA	K11367//chromodomain-helicase-DNA-binding protein 1 [EC:3.6.4.12]	NP_082865.1//uncharacterized protein C17orf64 homolog [Mus musculus]	cdna chromosome:GRCm38:11:85170404:85181145:1 gene:ENSMUSG00000018479.12 gene_biotype:protein_coding transcript_biotype:protein_coding gene_symbol:1700125H20Rik description:RIKEN cDNA 1700125H20 gene [Source:MGI Symbol;Acc:MGI:1920884];cdna chromosome:GRCm38:11:85171096:85181145:1 gene:ENSMUSG00000018479.12 gene_biotype:protein_coding transcript_biotype:protein_coding gene_symbol:1700125H20Rik de…
ENSMUSG00000031998	1110	0.362381	0.372217	0.0386346	0.983126	*	0.946859	1700128F08Rik	GO:0005634//nucleus;GO:0005730//nucleolus;GO:0030529//intracellular ribonucleoprotein complex;GO:0005689//U12-type spliceosomal complex;GO:0071011//precatalytic spliceosome;GO:0019013//viral nucleocapsid;GO:0000243//commitment complex	GO:0003723//RNA binding;GO:0003729//mRNA binding;GO:0017069//snRNA binding	GO:0000398//mRNA splicing, via spliceosome	K13155//U11/U12 small nuclear ribonucleoprotein 35 kDa protein	NP_083808.1//U11/U12 small nuclear ribonucleoprotein 35 kDa protein [Mus musculus];BAB24949.1//unnamed protein product [Mus musculus]	cdna chromosome:GRCm38:9:8221889:8241987:1 gene:ENSMUSG00000031998.5 gene_biotype:transcribed_processed_pseudogene transcript_biotype:processed_transcript gene_symbol:1700128F08Rik description:RIKEN cDNA 1700128F08 gene [Source:MGI Symbol;Acc:MGI:1923919];cdna chromosome:GRCm38:9:8221970:8222686:1 gene:ENSMUSG00000031998.5 gene_biotype:transcribed_processed_pseudogene transcript_biotype:transcrib…
ENSMUSG00000071653	800	552.339	599.266	0.117644	0.869562	*	0.715407	1810009A15Rik	NA	NA	NA	NA	XP_021008107.1//LBH domain-containing protein 1 [Mus caroli];OBS58776.1//hypothetical protein A6R68_10104, partial [Neotoma lepida];EDL33396.1//mCG17849, isoform CRA_c [Mus musculus]	cdna chromosome:GRCm38:19:8888899:8890746:1 gene:ENSMUSG00000071653.9 gene_biotype:protein_coding transcript_biotype:retained_intron gene_symbol:1810009A15Rik description:RIKEN cDNA 1810009A15 gene [Source:MGI Symbol;Acc:MGI:1913526];cdna chromosome:GRCm38:19:8888939:8890741:1 gene:ENSMUSG00000071653.9 gene_biotype:protein_coding transcript_biotype:retained_intron gene_symbol:1810009A15Rik descri…
ENSMUSG00000078607	1357	41.7651	53.4674	0.356363	0.834352	*	0.526272	1810010H24Rik	GO:0005576//extracellular region	NA	NA	K13172//serine/arginine repetitive matrix protein 2	XP_017170225.1//PREDICTED: UPF0450 protein C17orf58 homolog isoform X3 [Mus musculus];XP_006534160.2//PREDICTED: UPF0450 protein C17orf58 homolog isoform X2 [Mus musculus]	cdna chromosome:GRCm38:11:107028223:107030443:1 gene:ENSMUSG00000078607.5 gene_biotype:protein_coding transcript_biotype:protein_coding gene_symbol:1810010H24Rik description:RIKEN cDNA 1810010H24 gene [Source:MGI Symbol;Acc:MGI:1916316];cdna chromosome:GRCm38:11:107025681:107030438:1 gene:ENSMUSG00000078607.5 gene_biotype:protein_coding transcript_biotype:protein_coding gene_symbol:1810010H24Rik …
ENSMUSG00000041707	1489	0.342858	0.283303	-0.275268	0.855503	*	0.580677	1810011H11Rik	GO:0016021//integral component of membrane	NA	NA	NA	EDL24844.1//mCG6353, isoform CRA_b, partial [Mus musculus];EDL24845.1//mCG6353, isoform CRA_c [Mus musculus];EDL24843.1//mCG6353, isoform CRA_a [Mus musculus]	cdna chromosome:GRCm38:14:32786055:32817177:1 gene:ENSMUSG00000041707.8 gene_biotype:protein_coding transcript_biotype:protein_coding gene_symbol:1810011H11Rik description:RIKEN cDNA 1810011H11 gene [Source:MGI Symbol;Acc:MGI:1916319];cdna chromosome:GRCm38:14:32786027:32817187:1 gene:ENSMUSG00000041707.8 gene_biotype:protein_coding transcript_biotype:protein_coding gene_symbol:1810011H11Rik desc…
ENSMUSG00000022507	3683	2007.17	3956.12	0.978925	0.0677114	*	0.0109588	1810013L24Rik	NA	NA	NA	K13909//mucin-7;K03129//transcription initiation factor TFIID subunit 4;K17501//protein phosphatase 1E [EC:3.1.3.16]	XP_012503207.1//PREDICTED: UPF0472 protein C16orf72 homolog [Propithecus coquereli];XP_021500654.1//UPF0472 protein C16orf72 homolog [Meriones unguiculatus]	cdna chromosome:GRCm38:16:8831321:8844131:1 gene:ENSMUSG00000022507.6 gene_biotype:protein_coding transcript_biotype:protein_coding gene_symbol:1810013L24Rik description:RIKEN cDNA 1810013L24 gene [Source:MGI Symbol;Acc:MGI:1916303];cdna chromosome:GRCm38:16:8830100:8858922:1 gene:ENSMUSG00000022507.6 gene_biotype:protein_coding transcript_biotype:protein_coding gene_symbol:1810013L24Rik descript…
ENSMUSG00000097412	1172	39.4348	31.7822	-0.31125	0.855503	*	0.580127	1810014B01Rik	GO:0005576//extracellular region	NA	NA	K09487//heat shock protein 90kDa beta	NP_001129039.1//uncharacterized protein C12orf73 homolog precursor [Mus musculus];XP_003505897.3//PREDICTED: uncharacterized protein C12orf73 homolog isoform X2 [Cricetulus griseus];EDL21439.1//mCG145344, partial [Mus musculus];XP_009246442.1//PREDICTED: LOW QUALITY PROTEIN: endoplasmin-like [Pongo abelii]	cdna chromosome:GRCm38:10:86685611:86689954:1 gene:ENSMUSG00000097412.2 gene_biotype:transcribed_unprocessed_pseudogene transcript_biotype:processed_transcript gene_symbol:1810014B01Rik description:RIKEN cDNA 1810014B01 gene [Source:MGI Symbol;Acc:MGI:1913513];cdna chromosome:GRCm38:10:86685601:86694806:1 gene:ENSMUSG00000097412.2 gene_biotype:transcribed_unprocessed_pseudogene transcript_biotype…
ENSMUSG00000078784	449	989.831	1228.03	0.311087	0.415023	*	0.143709	1810022K09Rik	NA	NA	NA	NA	OBS71692.1//hypothetical protein A6R68_13732 [Neotoma lepida];EDL05139.1//mCG20042, isoform CRA_c [Mus musculus];NP_001334135.1//uncharacterized protein C8orf59 homolog isoform 1 precursor [Mus musculus];XP_017175196.1//PREDICTED: uncharacterized protein C8orf59 homolog isoform X2 [Mus musculus]	cdna chromosome:GRCm38:3:14606293:14611254:-1 gene:ENSMUSG00000078784.8 gene_biotype:protein_coding transcript_biotype:protein_coding gene_symbol:1810022K09Rik description:RIKEN cDNA 1810022K09 gene [Source:MGI Symbol;Acc:MGI:1916376];cdna chromosome:GRCm38:3:14606289:14611221:-1 gene:ENSMUSG00000078784.8 gene_biotype:protein_coding transcript_biotype:protein_coding gene_symbol:1810022K09Rik desc…
ENSMUSG00000044145	2364	55.6127	82.1849	0.563457	0.310076	*	0.0921235	1810024B03Rik	NA	GO:0005524//ATP binding;GO:0004672//protein kinase activity	NA	K08798//MAP/microtubule affinity-regulating kinase [EC:2.7.11.1];K19008//serine/threonine-protein kinase SIK1 [EC:2.7.11.1]	AAS66241.1//LRRGT00150 [Rattus norvegicus];NP_941032.1//uncharacterized protein LOC329509 [Mus musculus]	cdna chromosome:GRCm38:2:127186355:127208280:-1 gene:ENSMUSG00000044145.2 gene_biotype:protein_coding transcript_biotype:protein_coding gene_symbol:1810024B03Rik description:RIKEN cDNA 1810024B03 gene [Source:MGI Symbol;Acc:MGI:1925560];cdna chromosome:GRCm38:2:127202567:127208254:-1 gene:ENSMUSG00000044145.2 gene_biotype:protein_coding transcript_biotype:processed_transcript gene_symbol:1810024B…
ENSMUSG00000044148	2699	878.443	728.383	-0.27025	0.451109	*	0.16329	1810030O07Rik	NA	NA	NA	K21440//ankyrin repeat domain-containing protein 50	NP_780350.1//uncharacterized protein CXorf38 homolog [Mus musculus]	cdna chromosome:GRCm38:X:12654879:12673668:-1 gene:ENSMUSG00000044148.6 gene_biotype:protein_coding transcript_biotype:protein_coding gene_symbol:1810030O07Rik description:RIKEN cDNA 1810030O07 gene [Source:MGI Symbol;Acc:MGI:1916405]
ENSMUSG00000020812	927	60.7218	50.6866	-0.260609	0.753402	*	0.416149	1810032O08Rik	NA	NA	NA	NA	EDL34590.1//RIKEN cDNA 1810032O08, isoform CRA_a, partial [Mus musculus];BAB25179.1//unnamed protein product [Mus musculus];BAC40650.1//unnamed protein product [Mus musculus]	cdna chromosome:GRCm38:11:116672692:116675799:1 gene:ENSMUSG00000020812.17 gene_biotype:protein_coding transcript_biotype:nonsense_mediated_decay gene_symbol:1810032O08Rik description:RIKEN cDNA 1810032O08 gene [Source:MGI Symbol;Acc:MGI:1913543];cdna chromosome:GRCm38:11:116671660:116675798:1 gene:ENSMUSG00000020812.17 gene_biotype:protein_coding transcript_biotype:nonsense_mediated_decay gene_s…
ENSMUSG00000054091	1160	870.798	689.478	-0.336834	0.280094	*	0.078226	1810037I17Rik	GO:0016021//integral component of membrane	NA	NA	NA	NP_077781.1//uncharacterized protein C4orf3 homolog [Mus musculus]	cdna chromosome:GRCm38:3:122924203:122926184:1 gene:ENSMUSG00000054091.9 gene_biotype:protein_coding transcript_biotype:protein_coding gene_symbol:1810037I17Rik description:RIKEN cDNA 1810037I17 gene [Source:MGI Symbol;Acc:MGI:1914954]
ENSMUSG00000062760	5296	0.339366	0.280818	-0.273207	0.855503	*	0.582332	1810041L15Rik	GO:0016021//integral component of membrane	NA	NA	K09383//paired box protein 5;K09100//single-minded;K21991//protein unc-45	BAC98225.2//mKIAA1644 protein, partial [Mus musculus];XP_017458959.1//PREDICTED: uncharacterized protein KIAA1644 homolog isoform X6 [Rattus norvegicus];EDL04452.1//mCG141069, partial [Mus musculus]	cdna chromosome:GRCm38:15:84417253:84443697:-1 gene:ENSMUSG00000062760.10 gene_biotype:protein_coding transcript_biotype:protein_coding gene_symbol:1810041L15Rik description:RIKEN cDNA 1810041L15 gene [Source:MGI Symbol;Acc:MGI:1919551];cdna chromosome:GRCm38:15:84380047:84446545:-1 gene:ENSMUSG00000062760.10 gene_biotype:protein_coding transcript_biotype:protein_coding gene_symbol:1810041L15Rik …
ENSMUSG00000020284	1691	359.385	386.263	0.104051	0.857169	*	0.61652	1810043G02Rik	GO:0036064//ciliary basal body;GO:0032391//photoreceptor connecting cilium;GO:0005739//mitochondrion;GO:0005886//plasma membrane;GO:0001750//photoreceptor outer segment;GO:0005737//cytoplasm	NA	GO:0060271//cilium assembly;GO:0042769//DNA damage response, detection of DNA damage;GO:0007010//cytoskeleton organization;GO:0007224//smoothened signaling pathway;GO:0008360//regulation of cell shape	K16606//leucine-rich repeat-containing protein 49;K09228//KRAB domain-containing zinc finger protein;K10411//dynein light chain 1, axonemal;K16770//centriolin;K19753//protein TilB;K16532//centrosomal protein CEP72	EDL97071.1//similar to RIKEN cDNA 1810043G02; DNA segment, Chr 10, Johns Hopkins University 13, expressed, isoform CRA_c [Rattus norvegicus];XP_006514071.1//PREDICTED: protein C21orf2 homolog isoform X1 [Mus musculus];NP_080707.2//protein C21orf2 homolog [Mus musculus];BAE31826.1//unnamed protein product [Mus musculus];EDL31764.1//RIKEN cDNA 1810043G02, isoform CRA_a, partial [Mus musculus]	cdna chromosome:GRCm38:10:77978654:77985255:1 gene:ENSMUSG00000020284.16 gene_biotype:protein_coding transcript_biotype:retained_intron gene_symbol:1810043G02Rik description:RIKEN cDNA 1810043G02 gene [Source:MGI Symbol;Acc:MGI:1915134];cdna chromosome:GRCm38:10:77980493:77984479:1 gene:ENSMUSG00000020284.16 gene_biotype:protein_coding transcript_biotype:processed_transcript gene_symbol:1810043G0…
ENSMUSG00000097221	462	5.76866	6.03204	0.0644097	0.982249	*	0.935834	1810049J17Rik	GO:0043231//intracellular membrane-bounded organelle;GO:0032580//Golgi cisterna membrane;GO:0005758//mitochondrial intermembrane space;GO:0005802//trans-Golgi network;GO:0000139//Golgi membrane;GO:0005768//endosome;GO:0005829//cytosol;GO:0005794//Golgi apparatus;GO:0031985//Golgi cisterna;GO:0005739//mitochondrion;GO:0005886//plasma membrane	GO:0070273//phosphatidylinositol-4-phosphate binding;GO:0019899//enzyme binding	GO:0030032//lamellipodium assembly;GO:0016477//cell migration;GO:0009101//glycoprotein biosynthetic process;GO:0032008//positive regulation of TOR signaling;GO:0050901//leukocyte tethering or rolling;GO:0045053//protein retention in Golgi apparatus;GO:0008283//cell proliferation;GO:0010821//regulation of mitochondrion organization;GO:0090161//Golgi ribbon formation;GO:0006890//retrograde vesicle-…	K15620//golgi phosphoprotein 3	BAE20829.1//unnamed protein product, partial [Mus musculus]	cdna chromosome:GRCm38:15:12321438:12321899:-1 gene:ENSMUSG00000097221.1 gene_biotype:protein_coding transcript_biotype:protein_coding gene_symbol:1810049J17Rik description:RIKEN cDNA 1810049J17 gene [Source:MGI Symbol;Acc:MGI:3704453]
ENSMUSG00000035372	1916	2081.1	3229.05	0.633759	0.125082	*	0.0250014	1810055G02Rik	GO:0005794//Golgi apparatus;GO:0016021//integral component of membrane;GO:0005886//plasma membrane	NA	NA	K10955//mucin-2;K16669//protocadherin Fat 4	EDL32950.1//RIKEN cDNA 1810055G02, isoform CRA_a, partial [Mus musculus]	cdna chromosome:GRCm38:19:3708333:3717881:1 gene:ENSMUSG00000035372.1 gene_biotype:protein_coding transcript_biotype:protein_coding gene_symbol:1810055G02Rik description:RIKEN cDNA 1810055G02 gene [Source:MGI Symbol;Acc:MGI:1919306]
ENSMUSG00000027713	916	14.1912	20.0384	0.497769	0.666225	*	0.326164	1810062G17Rik	NA	NA	NA	NA	NP_082459.1//uncharacterized protein LOC72282 [Mus musculus]	cdna chromosome:GRCm38:3:36475937:36482299:1 gene:ENSMUSG00000027713.6 gene_biotype:protein_coding transcript_biotype:protein_coding gene_symbol:1810062G17Rik description:RIKEN cDNA 1810062G17 gene [Source:MGI Symbol;Acc:MGI:1919532]
ENSMUSG00000042041	1165	2.20885	5.46	1.3056	0.355046	*	0.112115	2010003K11Rik	NA	NA	NA	NA	NP_081513.1//uncharacterized protein C11orf86 homolog [Mus musculus]	cdna chromosome:GRCm38:19:4496790:4498583:-1 gene:ENSMUSG00000042041.6 gene_biotype:protein_coding transcript_biotype:protein_coding gene_symbol:2010003K11Rik description:RIKEN cDNA 2010003K11 gene [Source:MGI Symbol;Acc:MGI:1917111]
ENSMUSG00000021290	367	763.93	873.987	0.194172	0.851138	*	0.545855	2010107E04Rik	GO:0005753//mitochondrial proton-transporting ATP synthase complex;GO:0016021//integral component of membrane;GO:0005739//mitochondrion	NA	NA	K18193//6.8 kDa mitochondrial proteolipid	XP_021034967.1//6.8 kDa mitochondrial proteolipid isoform X2 [Mus caroli]	cdna chromosome:GRCm38:12:111961516:111966957:-1 gene:ENSMUSG00000021290.6 gene_biotype:protein_coding transcript_biotype:protein_coding gene_symbol:2010107E04Rik description:RIKEN cDNA 2010107E04 gene [Source:MGI Symbol;Acc:MGI:1917507];cdna chromosome:GRCm38:12:111961375:111962708:-1 gene:ENSMUSG00000021290.6 gene_biotype:protein_coding transcript_biotype:retained_intron gene_symbol:2010107E04R…
ENSMUSG00000029384	917	1.49076	1.32646	-0.168465	0.936078	*	0.8446	2010109A12Rik	NA	NA	NA	NA	NP_083639.1//uncharacterized protein LOC75610 [Mus musculus]	cdna chromosome:GRCm38:5:93206533:93207449:1 gene:ENSMUSG00000029384.5 gene_biotype:protein_coding transcript_biotype:retained_intron gene_symbol:2010109A12Rik description:RIKEN cDNA 2010109A12 gene [Source:MGI Symbol;Acc:MGI:1922860];cdna chromosome:GRCm38:5:93206518:93213475:1 gene:ENSMUSG00000029384.5 gene_biotype:protein_coding transcript_biotype:protein_coding gene_symbol:2010109A12Rik descr…
ENSMUSG00000063522	3211	8.26453	3.90592	-1.08127	0.387082	*	0.12807	2010109I03Rik	GO:0009986//cell surface	NA	NA	K06846//lymphocyte antigen 6 complex locus protein D/E/G6/H	NP_080205.1//intectin precursor [Mus musculus]	cdna chromosome:GRCm38:15:74878339:74881704:-1 gene:ENSMUSG00000063522.5 gene_biotype:protein_coding transcript_biotype:protein_coding gene_symbol:2010109I03Rik description:RIKEN cDNA 2010109I03 gene [Source:MGI Symbol;Acc:MGI:1914288];cdna chromosome:GRCm38:15:74876987:74897021:-1 gene:ENSMUSG00000063522.5 gene_biotype:protein_coding transcript_biotype:processed_transcript gene_symbol:2010109I03…
ENSMUSG00000021458	1151	1367.73	1878.05	0.457444	0.0593403	*	0.00917564	2010111I01Rik	GO:0005730//nucleolus;GO:0005737//cytoplasm	GO:0008237//metallopeptidase activity;GO:0004177//aminopeptidase activity;GO:0008270//zinc ion binding;GO:0042277//peptide binding;GO:0070006//metalloaminopeptidase activity	GO:0006508//proteolysis;GO:0043171//peptide catabolic process	K09606//aminopeptidase O [EC:3.4.11.-]	XP_008769651.1//PREDICTED: aminopeptidase O isoform X1 [Rattus norvegicus];XP_015855750.1//PREDICTED: aminopeptidase O isoform X3 [Peromyscus maniculatus bairdii];BAE39804.1//unnamed protein product, partial [Mus musculus];EDL01149.1//mCG61825, partial [Mus musculus];EDL84413.1//rCG47077, isoform CRA_b [Rattus norvegicus];NP_001276853.1//aminopeptidase O [Mus musculus];EDL16213.1//mCG145255, isof…	cdna chromosome:GRCm38:13:63272501:63302043:1 gene:ENSMUSG00000021458.17 gene_biotype:protein_coding transcript_biotype:processed_transcript gene_symbol:2010111I01Rik description:RIKEN cDNA 2010111I01 gene [Source:MGI Symbol;Acc:MGI:1919311];cdna chromosome:GRCm38:13:63068115:63240311:1 gene:ENSMUSG00000021458.17 gene_biotype:protein_coding transcript_biotype:nonsense_mediated_decay gene_symbol:2…
ENSMUSG00000026090	4488	2.22791	19.6399	3.14002	0.000911488	Up	4.621e-05	2010300C02Rik	NA	NA	NA	K03006//DNA-directed RNA polymerase II subunit RPB1 [EC:2.7.7.6];K12875//apoptotic chromatin condensation inducer in the nucleus;K19752//dynein assembly factor 3, axonemal	XP_006496354.2//PREDICTED: uncharacterized protein KIAA1211-like homolog isoform X1 [Mus musculus];EDL14526.1//mCG126952, partial [Mus musculus];XP_006496355.2//PREDICTED: uncharacterized protein KIAA1211-like homolog isoform X2 [Mus musculus]	cdna chromosome:GRCm38:1:37637986:37719795:-1 gene:ENSMUSG00000026090.16 gene_biotype:protein_coding transcript_biotype:protein_coding gene_symbol:2010300C02Rik description:RIKEN cDNA 2010300C02 gene [Source:MGI Symbol;Acc:MGI:1919347];cdna chromosome:GRCm38:1:37611677:37625242:-1 gene:ENSMUSG00000026090.16 gene_biotype:protein_coding transcript_biotype:protein_coding gene_symbol:2010300C02Rik de…
ENSMUSG00000074829	2548	75.155	60.6713	-0.308854	0.855503	*	0.573143	2010315B03Rik	GO:0005634//nucleus;GO:0005622//intracellular	GO:0046872//metal ion binding;GO:0003700//DNA binding transcription factor activity;GO:0003676//nucleic acid binding	GO:0006355//regulation of transcription, DNA-templated	K09228//KRAB domain-containing zinc finger protein	EDL37178.1//mCG23594 [Mus musculus];AAS66285.1//LRRGT00194 [Rattus norvegicus]	cdna chromosome:GRCm38:9:124293843:124312671:-1 gene:ENSMUSG00000074829.10 gene_biotype:protein_coding transcript_biotype:protein_coding gene_symbol:2010315B03Rik description:RIKEN cDNA 2010315B03 gene [Source:MGI Symbol;Acc:MGI:1919321];cdna chromosome:GRCm38:9:124293831:124311899:-1 gene:ENSMUSG00000074829.10 gene_biotype:protein_coding transcript_biotype:protein_coding gene_symbol:2010315B03Ri…
ENSMUSG00000098810	2548	35.8089	30.7279	-0.220772	0.895493	*	0.762152	2010315B03Rik	GO:0005622//intracellular	GO:0046872//metal ion binding;GO:0003700//DNA binding transcription factor activity;GO:0003676//nucleic acid binding	GO:0006355//regulation of transcription, DNA-templated	K09228//KRAB domain-containing zinc finger protein	EDL37178.1//mCG23594 [Mus musculus];AAS66285.1//LRRGT00194 [Rattus norvegicus]	cdna chromosome:GRCm38:CHR_MG132_PATCH:124300720:124312671:-1 gene:ENSMUSG00000098810.7 gene_biotype:protein_coding transcript_biotype:processed_transcript gene_symbol:2010315B03Rik description:RIKEN cDNA 2010315B03 gene [Source:MGI Symbol;Acc:MGI:1919321];cdna chromosome:GRCm38:CHR_MG132_PATCH:124291804:124312696:-1 gene:ENSMUSG00000098810.7 gene_biotype:protein_coding transcript_biotype:protein…
ENSMUSG00000030587	889	374.783	523.613	0.482445	0.470466	*	0.175005	2200002D01Rik	GO:0005634//nucleus;GO:0005730//nucleolus	NA	NA	K13100//pre-mRNA-splicing factor CWC22	XP_021575988.1//immortalization up-regulated protein [Ictidomys tridecemlineatus];NP_082455.1//immortalization up-regulated protein [Mus musculus]	cdna chromosome:GRCm38:7:29246561:29248466:-1 gene:ENSMUSG00000030587.5 gene_biotype:protein_coding transcript_biotype:protein_coding gene_symbol:2200002D01Rik description:RIKEN cDNA 2200002D01 gene [Source:MGI Symbol;Acc:MGI:1919525];cdna chromosome:GRCm38:7:29247572:29248338:-1 gene:ENSMUSG00000030587.5 gene_biotype:protein_coding transcript_biotype:retained_intron gene_symbol:2200002D01Rik des…
ENSMUSG00000013083	580	0.29151	0.356325	0.28965	0.855503	*	0.566967	2200002J24Rik	GO:0016020//membrane;GO:0016021//integral component of membrane	NA	GO:0009607//response to biotic stimulus	K01542//H+/K+-exchanging ATPase alpha polypeptide [EC:3.6.3.10]	EDL23997.1//RIKEN cDNA 2200002J24, isoform CRA_b, partial [Mus musculus]	cdna chromosome:GRCm38:7:30698952:30700534:1 gene:ENSMUSG00000013083.8 gene_biotype:protein_coding transcript_biotype:lincRNA gene_symbol:2200002J24Rik description:RIKEN cDNA 2200002J24 gene [Source:MGI Symbol;Acc:MGI:1916397];cdna chromosome:GRCm38:7:30698926:30700536:1 gene:ENSMUSG00000013083.8 gene_biotype:protein_coding transcript_biotype:lincRNA gene_symbol:2200002J24Rik description:RIKEN cD…
ENSMUSG00000074217	525	1.22421	1.17259	-0.062149	0.982446	*	0.94171	2210011C24Rik	NA	NA	NA	K16819//angiomotin;K16519//A-kinase anchor protein 2;K03129//transcription initiation factor TFIID subunit 4;K14000//ribosome-binding protein 1	NP_001278221.1//uncharacterized protein LOC70134 [Mus musculus];XP_021024901.1//uncharacterized protein MISP3 [Mus caroli]	cdna chromosome:GRCm38:8:84010239:84011411:-1 gene:ENSMUSG00000074217.8 gene_biotype:protein_coding transcript_biotype:protein_coding gene_symbol:2210011C24Rik description:RIKEN cDNA 2210011C24 gene [Source:MGI Symbol;Acc:MGI:1917384];cdna chromosome:GRCm38:8:84010222:84012158:-1 gene:ENSMUSG00000074217.8 gene_biotype:protein_coding transcript_biotype:protein_coding gene_symbol:2210011C24Rik desc…
ENSMUSG00000021550	3051	1073.06	1108.39	0.046726	0.922203	*	0.815301	2210016F16Rik	NA	NA	GO:0006400//tRNA modification	K10395//kinesin family member 4/21/27;K13094//RNA-binding protein 5/10	NP_081611.1//UPF0553 protein C9orf64 homolog [Mus musculus]	cdna chromosome:GRCm38:13:58379817:58385225:-1 gene:ENSMUSG00000021550.6 gene_biotype:protein_coding transcript_biotype:protein_coding gene_symbol:2210016F16Rik description:RIKEN cDNA 2210016F16 gene [Source:MGI Symbol;Acc:MGI:1917403]
ENSMUSG00000029559	2492	721.289	611.976	-0.237102	0.654967	*	0.316446	2210016L21Rik	NA	NA	NA	NA	EDL19887.1//RIKEN cDNA 2210016L21, isoform CRA_a [Mus musculus];XP_017176601.1//PREDICTED: uncharacterized protein C12orf43 homolog isoform X1 [Mus musculus];NP_082487.1//uncharacterized protein C12orf43 homolog [Mus musculus];BAE35018.1//unnamed protein product [Mus musculus];EDL19888.1//RIKEN cDNA 2210016L21, isoform CRA_b [Mus musculus]	cdna chromosome:GRCm38:5:114945805:114947784:1 gene:ENSMUSG00000029559.15 gene_biotype:protein_coding transcript_biotype:nonsense_mediated_decay gene_symbol:2210016L21Rik description:RIKEN cDNA 2210016L21 gene [Source:MGI Symbol;Acc:MGI:1919607];cdna chromosome:GRCm38:5:114942210:114946846:1 gene:ENSMUSG00000029559.15 gene_biotype:protein_coding transcript_biotype:nonsense_mediated_decay gene_sym…
ENSMUSG00000071252	3028	110.934	103.948	-0.0938436	0.937046	*	0.846948	2210408I21Rik	NA	NA	NA	NA	XP_021064490.1//uncharacterized protein KIAA0825 homolog [Mus pahari];BAE25469.1//unnamed protein product, partial [Mus musculus];XP_017171098.1//PREDICTED: uncharacterized protein KIAA0825 homolog isoform X2 [Mus musculus];XP_021035810.1//uncharacterized protein KIAA0825 homolog isoform X2 [Mus caroli];XP_006224013.1//PREDICTED: uncharacterized protein KIAA0825 homolog isoform X3 [Rattus norvegi…	cdna chromosome:GRCm38:13:77193034:77261969:1 gene:ENSMUSG00000071252.6 gene_biotype:protein_coding transcript_biotype:protein_coding gene_symbol:2210408I21Rik description:RIKEN cDNA 2210408I21 gene [Source:MGI Symbol;Acc:MGI:1919621];cdna chromosome:GRCm38:13:77135540:77613784:1 gene:ENSMUSG00000071252.6 gene_biotype:protein_coding transcript_biotype:protein_coding gene_symbol:2210408I21Rik desc…
ENSMUSG00000081766	346	3.33769	1.15259	-1.53397	0.258526	*	0.0698985	2210409E12Rik	NA	NA	NA	K03873//transcription elongation factor B, polypeptide 2	BAB25941.1//unnamed protein product [Mus musculus]	cdna chromosome:GRCm38:11:88972657:88973002:1 gene:ENSMUSG00000081766.3 gene_biotype:transcribed_processed_pseudogene transcript_biotype:transcribed_processed_pseudogene gene_symbol:2210409E12Rik description:RIKEN cDNA 2210409E12 gene [Source:MGI Symbol;Acc:MGI:1919631]
ENSMUSG00000078894	3823	82.2649	212.663	1.37022	5.25922e-06	Up	1.09965e-07	2210418O10Rik	GO:0005634//nucleus;GO:0005622//intracellular	GO:0046872//metal ion binding;GO:0000976//transcription regulatory region sequence-specific DNA binding;GO:0003700//DNA binding transcription factor activity;GO:0003676//nucleic acid binding	GO:0006355//regulation of transcription, DNA-templated	K09228//KRAB domain-containing zinc finger protein	XP_017174662.1//PREDICTED: KRAB box and zinc finger, C2H2 type domain containing isoform X4 [Mus musculus];NP_001177231.1//novel KRAB box and zinc finger, C2H2 type domain containing protein isoform 1 [Mus musculus];CAM27169.1//novel KRAB box and zinc finger, C2H2 type domain containing protein [Mus musculus]	cdna chromosome:GRCm38:2:176226569:176240328:1 gene:ENSMUSG00000078894.9 gene_biotype:protein_coding transcript_biotype:protein_coding gene_symbol:2210418O10Rik description:RIKEN cDNA 2210418O10 gene [Source:MGI Symbol;Acc:MGI:1924208];cdna chromosome:GRCm38:2:176230177:176235715:1 gene:ENSMUSG00000078894.9 gene_biotype:protein_coding transcript_biotype:protein_coding gene_symbol:2210418O10Rik de…
ENSMUSG00000039269	1290	0.310557	0.311366	0.00375358	0.998465	*	0.994622	2300002M23Rik	GO:0005614//interstitial matrix;GO:0005578//proteinaceous extracellular matrix	GO:0070052//collagen V binding;GO:0005518//collagen binding;GO:0001968//fibronectin binding;GO:0008201//heparin binding;GO:0005539//glycosaminoglycan binding;GO:0043236//laminin binding;GO:0005540//hyaluronic acid binding	GO:0030198//extracellular matrix organization	NA	NP_780357.1//uncharacterized protein C6orf15 homolog precursor [Mus musculus]	cdna chromosome:GRCm38:17:35567485:35568930:1 gene:ENSMUSG00000039269.5 gene_biotype:protein_coding transcript_biotype:retained_intron gene_symbol:2300002M23Rik description:RIKEN cDNA 2300002M23 gene [Source:MGI Symbol;Acc:MGI:1916792];cdna chromosome:GRCm38:17:35567450:35568952:1 gene:ENSMUSG00000039269.5 gene_biotype:protein_coding transcript_biotype:protein_coding gene_symbol:2300002M23Rik des…
ENSMUSG00000032403	612	121.067	226.043	0.900798	0.0209167	*	0.00230337	2300009A05Rik	GO:0005576//extracellular region	NA	NA	NA	EDL26039.1//mCG9285, partial [Mus musculus];AAI16243.1//RIKEN cDNA 2300009A05 gene [Mus musculus]	cdna chromosome:GRCm38:9:63397476:63399246:-1 gene:ENSMUSG00000032403.8 gene_biotype:protein_coding transcript_biotype:retained_intron gene_symbol:2300009A05Rik description:RIKEN cDNA 2300009A05 gene [Source:MGI Symbol;Acc:MGI:1916728];cdna chromosome:GRCm38:9:63394448:63398827:-1 gene:ENSMUSG00000032403.8 gene_biotype:protein_coding transcript_biotype:processed_transcript gene_symbol:2300009A05R…
ENSMUSG00000034159	2074	0.756232	0.924206	0.289386	0.879846	*	0.736335	2310007B03Rik	NA	NA	NA	NA	XP_021027084.1//uncharacterized protein C2orf54 homolog [Mus caroli]	cdna chromosome:GRCm38:1:93151349:93160948:-1 gene:ENSMUSG00000034159.12 gene_biotype:protein_coding transcript_biotype:protein_coding gene_symbol:2310007B03Rik description:RIKEN cDNA 2310007B03 gene [Source:MGI Symbol;Acc:MGI:1919124];cdna chromosome:GRCm38:1:93151583:93160870:-1 gene:ENSMUSG00000034159.12 gene_biotype:protein_coding transcript_biotype:protein_coding gene_symbol:2310007B03Rik de…
ENSMUSG00000079283	621	154.009	201.634	0.388726	0.47055	*	0.175059	2310009B15Rik	NA	NA	NA	K02874//large subunit ribosomal protein L14;K09373//LIM homeobox protein 2/9	NP_001074695.1//uncharacterized protein C1orf53 homolog [Mus musculus];EGW10920.1//Uncharacterized protein C1orf53 [Cricetulus griseus];XP_017176753.1//PREDICTED: uncharacterized protein C1orf53-like [Mus musculus]	cdna chromosome:GRCm38:1:138852033:138856847:-1 gene:ENSMUSG00000079283.2 gene_biotype:protein_coding transcript_biotype:nonsense_mediated_decay gene_symbol:2310009B15Rik description:RIKEN cDNA 2310009B15 gene [Source:MGI Symbol;Acc:MGI:1916799];cdna chromosome:GRCm38:1:138851984:138854350:-1 gene:ENSMUSG00000079283.2 gene_biotype:protein_coding transcript_biotype:retained_intron gene_symbol:2310…
ENSMUSG00000020133	1649	878.439	1526.09	0.796822	0.00620896	*	0.000492283	2310011J03Rik	NA	NA	NA	K08671//proprotein convertase subtilisin/kexin type 4 [EC:3.4.21.-]	NP_079797.1//UPF0449 protein C19orf25 homolog [Mus musculus]	cdna chromosome:GRCm38:10:80318254:80320537:-1 gene:ENSMUSG00000020133.8 gene_biotype:protein_coding transcript_biotype:protein_coding gene_symbol:2310011J03Rik description:RIKEN cDNA 2310011J03 gene [Source:MGI Symbol;Acc:MGI:1913624]
ENSMUSG00000049643	2437	479.683	642.886	0.422484	0.100634	*	0.0186068	2310022A10Rik	GO:0005654//nucleoplasm	NA	NA	K04461//protein phosphatase 1B [EC:3.1.3.16];K17868//diphthine methyl ester acylhydrolase [EC:3.1.1.97]	XP_021057720.1//uncharacterized protein C19orf47 homolog isoform X2 [Mus pahari];BAC36772.1//unnamed protein product [Mus musculus];NP_780316.3//uncharacterized protein C19orf47 homolog isoform 1 [Mus musculus];XP_017167720.1//PREDICTED: uncharacterized protein C19orf47 homolog isoform X2 [Mus musculus];XP_006540353.1//PREDICTED: uncharacterized protein C19orf47 homolog isoform X1 [Mus musculus];…	cdna chromosome:GRCm38:7:27553286:27582099:1 gene:ENSMUSG00000049643.15 gene_biotype:protein_coding transcript_biotype:protein_coding gene_symbol:2310022A10Rik description:RIKEN cDNA 2310022A10 gene [Source:MGI Symbol;Acc:MGI:1913617];cdna chromosome:GRCm38:7:27553267:27574718:1 gene:ENSMUSG00000049643.15 gene_biotype:protein_coding transcript_biotype:protein_coding gene_symbol:2310022A10Rik desc…
ENSMUSG00000031983	3307	7813.45	4086.77	-0.935	0.00128038	*	7.01795e-05	2310022B05Rik	GO:0005829//cytosol	NA	NA	K18461//WAS protein family homolog 1;K14398//cleavage and polyadenylation specificity factor subunit 6/7	NP_780358.3//uncharacterized protein C1orf198 homolog [Mus musculus]	cdna chromosome:GRCm38:8:124635756:124663369:-1 gene:ENSMUSG00000031983.7 gene_biotype:protein_coding transcript_biotype:protein_coding gene_symbol:2310022B05Rik description:RIKEN cDNA 2310022B05 gene [Source:MGI Symbol;Acc:MGI:1916801]
ENSMUSG00000032062	1236	29.7373	25.5447	-0.219249	0.857169	*	0.690996	2310030G06Rik	GO:0070062//extracellular exosome	NA	NA	NA	NP_080141.1//uncharacterized protein C11orf52 homolog [Mus musculus]	cdna chromosome:GRCm38:9:50739691:50746536:-1 gene:ENSMUSG00000032062.2 gene_biotype:protein_coding transcript_biotype:protein_coding gene_symbol:2310030G06Rik description:RIKEN cDNA 2310030G06 gene [Source:MGI Symbol;Acc:MGI:1914202];cdna chromosome:GRCm38:9:50745720:50746511:-1 gene:ENSMUSG00000032062.2 gene_biotype:protein_coding transcript_biotype:retained_intron gene_symbol:2310030G06Rik des…
ENSMUSG00000020441	1285	200.172	374.192	0.902537	0.000484999	*	2.17323e-05	2310033P09Rik	NA	GO:0003723//RNA binding	NA	K08827//serine/threonine-protein kinase PRP4 [EC:2.7.11.1];K13172//serine/arginine repetitive matrix protein 2	NP_077172.1//multiple myeloma tumor-associated protein 2 homolog [Mus musculus]	cdna chromosome:GRCm38:11:59208321:59210738:1 gene:ENSMUSG00000020441.6 gene_biotype:protein_coding transcript_biotype:protein_coding gene_symbol:2310033P09Rik description:RIKEN cDNA 2310033P09 gene [Source:MGI Symbol;Acc:MGI:1915112]
ENSMUSG00000099655	1373	14.2063	14.6862	0.0479346	0.982195	*	0.93467	2310034G01Rik	NA	NA	NA	NA	OBS69484.1//hypothetical protein A6R68_01921 [Neotoma lepida]	cdna chromosome:GRCm38:19:46348201:46350302:-1 gene:ENSMUSG00000099655.2 gene_biotype:protein_coding transcript_biotype:protein_coding gene_symbol:2310034G01Rik description:RIKEN cDNA 2310034G01 gene [Source:MGI Symbol;Acc:MGI:1922829]
ENSMUSG00000026319	4278	615.342	457.599	-0.427305	0.369382	*	0.119322	2310035C23Rik	NA	NA	NA	K06568//mucin-1;K05285//phosphatidylinositol glycan, class N [EC:2.7.-.-]	NP_083625.1//lisH domain and HEAT repeat-containing protein KIAA1468 isoform 2 [Mus musculus];XP_014708650.1//PREDICTED: lisH domain and HEAT repeat-containing protein KIAA1468-like isoform X1 [Equus asinus];XP_011819782.1//PREDICTED: lisH domain and HEAT repeat-containing protein KIAA1468 homolog [Mandrillus leucophaeus];XP_006529568.1//PREDICTED: lisH domain and HEAT repeat-containing protein K…	cdna chromosome:GRCm38:1:105730814:105734580:1 gene:ENSMUSG00000026319.13 gene_biotype:protein_coding transcript_biotype:retained_intron gene_symbol:2310035C23Rik description:RIKEN cDNA 2310035C23 gene [Source:MGI Symbol;Acc:MGI:1922832];cdna chromosome:GRCm38:1:105703759:105716956:1 gene:ENSMUSG00000026319.13 gene_biotype:protein_coding transcript_biotype:retained_intron gene_symbol:2310035C23Ri…
ENSMUSG00000062619	773	242.269	295.958	0.288779	0.593472	*	0.262382	2310039H08Rik	NA	NA	NA	NA	NP_080242.1//uncharacterized protein C6orf226 homolog [Mus musculus]	cdna chromosome:GRCm38:17:46772635:46773407:1 gene:ENSMUSG00000062619.5 gene_biotype:protein_coding transcript_biotype:protein_coding gene_symbol:2310039H08Rik description:RIKEN cDNA 2310039H08 gene [Source:MGI Symbol;Acc:MGI:1914351]
ENSMUSG00000040177	3369	309.047	267.35	-0.209094	0.746068	*	0.403992	2310057M21Rik	NA	GO:0042802//identical protein binding	NA	NA	NP_080931.1//uncharacterized protein C10orf88 homolog [Mus musculus];XP_021023488.1//uncharacterized protein C10orf88 homolog [Mus caroli];XP_004481822.1//PREDICTED: uncharacterized protein C10orf88-like isoform X3 [Dasypus novemcinctus];EDL17701.1//RIKEN cDNA 2310057M21, isoform CRA_a, partial [Mus musculus]	cdna chromosome:GRCm38:7:131361783:131362710:-1 gene:ENSMUSG00000040177.10 gene_biotype:protein_coding transcript_biotype:processed_transcript gene_symbol:2310057M21Rik description:RIKEN cDNA 2310057M21 gene [Source:MGI Symbol;Acc:MGI:1915527];cdna chromosome:GRCm38:7:131350929:131362454:-1 gene:ENSMUSG00000040177.10 gene_biotype:protein_coding transcript_biotype:protein_coding gene_symbol:231005…
ENSMUSG00000050705	1276	818.783	875.173	0.0960858	0.865655	*	0.709344	2310061I04Rik	GO:0005739//mitochondrion	NA	NA	K14959//histone-lysine N-methyltransferase MLL4 [EC:2.1.1.43];K20065//SH3-containing GRB2-like protein 3-interacting protein 1;K22020//mucin-19;K19720//collagen, type III, alpha;K11422//histone-lysine N-methyltransferase SETD1 [EC:2.1.1.43]	XP_006524939.1//PREDICTED: uncharacterized protein C6orf136 homolog isoform X2 [Mus musculus];XP_006524938.1//PREDICTED: uncharacterized protein C6orf136 homolog isoform X1 [Mus musculus];BAE26229.1//unnamed protein product, partial [Mus musculus];EDL86734.1//hypothetical protein MGC:15854, isoform CRA_c [Rattus norvegicus];NP_001028802.1//uncharacterized protein C6orf136 homolog [Mus musculus]	cdna chromosome:GRCm38:17:35892677:35897120:-1 gene:ENSMUSG00000050705.15 gene_biotype:protein_coding transcript_biotype:protein_coding gene_symbol:2310061I04Rik description:RIKEN cDNA 2310061I04 gene [Source:MGI Symbol;Acc:MGI:1916912];cdna chromosome:GRCm38:17:35892677:35897431:-1 gene:ENSMUSG00000050705.15 gene_biotype:protein_coding transcript_biotype:protein_coding gene_symbol:2310061I04Rik …
ENSMUSG00000045411	2027	1106.64	1524.48	0.462137	0.18039	*	0.0418039	2410002F23Rik	NA	NA	NA	K04286//melatonin receptor type 1B	NP_080156.2//uncharacterized protein C19orf48 homolog [Mus musculus];OBS83073.1//hypothetical protein A6R68_22959 [Neotoma lepida]	cdna chromosome:GRCm38:7:44249965:44251631:1 gene:ENSMUSG00000045411.16 gene_biotype:protein_coding transcript_biotype:protein_coding gene_symbol:2410002F23Rik description:RIKEN cDNA 2410002F23 gene [Source:MGI Symbol;Acc:MGI:1914226];cdna chromosome:GRCm38:7:44248252:44251709:1 gene:ENSMUSG00000045411.16 gene_biotype:protein_coding transcript_biotype:protein_coding gene_symbol:2410002F23Rik desc…
ENSMUSG00000036873	1327	255.875	243.423	-0.0719711	0.931628	*	0.837245	2410004B18Rik	GO:0005634//nucleus	GO:0003723//RNA binding	NA	NA	XP_021014141.1//UPF0690 protein C1orf52 homolog isoform X1 [Mus caroli];EDL11988.1//RIKEN cDNA 2410004B18, isoform CRA_b [Mus musculus];XP_008515183.1//PREDICTED: UPF0690 protein C1orf52 homolog, partial [Equus przewalskii];EDL11989.1//RIKEN cDNA 2410004B18, isoform CRA_c [Mus musculus]	cdna chromosome:GRCm38:3:145938042:145944827:1 gene:ENSMUSG00000036873.13 gene_biotype:protein_coding transcript_biotype:nonsense_mediated_decay gene_symbol:2410004B18Rik description:RIKEN cDNA 2410004B18 gene [Source:MGI Symbol;Acc:MGI:1913671];cdna chromosome:GRCm38:3:145938190:145943810:1 gene:ENSMUSG00000036873.13 gene_biotype:protein_coding transcript_biotype:nonsense_mediated_decay gene_sym…
ENSMUSG00000071398	3437	5.53356	3.22699	-0.778022	0.664458	*	0.324748	2410004P03Rik	NA	NA	NA	K13696//abhydrolase domain-containing protein 1/3	NP_001188262.1//uncharacterized protein C2orf50 homolog isoform 2 [Mus musculus];NP_001188261.1//uncharacterized protein C2orf50 homolog isoform 1 [Mus musculus]	cdna chromosome:GRCm38:12:17005590:17011554:-1 gene:ENSMUSG00000071398.8 gene_biotype:protein_coding transcript_biotype:protein_coding gene_symbol:2410004P03Rik description:RIKEN cDNA 2410004P03 gene [Source:MGI Symbol;Acc:MGI:1920917];cdna chromosome:GRCm38:12:17003319:17011727:-1 gene:ENSMUSG00000071398.8 gene_biotype:protein_coding transcript_biotype:protein_coding gene_symbol:2410004P03Rik de…
ENSMUSG00000049760	755	1285.57	1487.05	0.210049	0.680235	*	0.337019	2410015M20Rik	GO:0005654//nucleoplasm;GO:0005743//mitochondrial inner membrane;GO:0005739//mitochondrion;GO:0044284//mitochondrial crista junction;GO:0061617//MICOS complex	NA	GO:0042407//cristae formation	NA	NP_694792.1//MICOS complex subunit MIC13 precursor [Mus musculus]	cdna chromosome:GRCm38:17:56607452:56609771:-1 gene:ENSMUSG00000049760.5 gene_biotype:protein_coding transcript_biotype:protein_coding gene_symbol:2410015M20Rik description:RIKEN cDNA 2410015M20 gene [Source:MGI Symbol;Acc:MGI:2442174]
ENSMUSG00000039801	6837	559.876	463.223	-0.273401	0.655474	*	0.316992	2410089E03Rik	GO:0035869//ciliary transition zone;GO:0016021//integral component of membrane	NA	GO:0021549//cerebellum development;GO:0001822//kidney development;GO:0007507//heart development;GO:0003279//cardiac septum development;GO:0042733//embryonic digit morphogenesis;GO:0060271//cilium assembly;GO:0001736//establishment of planar polarity;GO:0060021//palate development;GO:1904491//protein localization to ciliary transition zone;GO:0003281//ventricular septum development;GO:0060976//cor…	NA	XP_006520060.1//PREDICTED: uncharacterized protein C5orf42 homolog isoform X1 [Mus musculus];XP_006520064.1//PREDICTED: uncharacterized protein C5orf42 homolog isoform X5 [Mus musculus];BAE22427.1//unnamed protein product, partial [Mus musculus];NP_001156378.1//protein JBTS17 [Mus musculus];XP_021511320.1//protein JBTS17 [Meriones unguiculatus];EDL03337.1//mCG141110, isoform CRA_b, partial [Mus m…	cdna chromosome:GRCm38:15:8215969:8218631:1 gene:ENSMUSG00000039801.7 gene_biotype:protein_coding transcript_biotype:retained_intron gene_symbol:2410089E03Rik description:RIKEN cDNA 2410089E03 gene [Source:MGI Symbol;Acc:MGI:1920942];cdna chromosome:GRCm38:15:8169106:8271158:1 gene:ENSMUSG00000039801.7 gene_biotype:protein_coding transcript_biotype:protein_coding gene_symbol:2410089E03Rik descrip…
ENSMUSG00000032840	5649	735.545	1708.25	1.21563	0.0247026	Up	0.00287003	2410131K14Rik	NA	NA	NA	K04608//metabotropic glutamate receptor 6/7/8	OWK14784.1//hypothetical protein Celaphus_00000293 [Cervus elaphus hippelaphus]	cdna chromosome:GRCm38:5:118245227:118266093:1 gene:ENSMUSG00000032840.7 gene_biotype:protein_coding transcript_biotype:protein_coding gene_symbol:2410131K14Rik description:RIKEN cDNA 2410131K14 gene [Source:MGI Symbol;Acc:MGI:1924042]
ENSMUSG00000071632	1034	125.328	69.1627	-0.857642	0.0508381	*	0.00738452	2510002D24Rik	NA	NA	NA	NA	EDK97536.1//mCG126591 [Mus musculus];NP_001028336.1//UPF0545 protein C22orf39 homolog [Mus musculus]	cdna chromosome:GRCm38:16:18836578:18840160:1 gene:ENSMUSG00000071632.10 gene_biotype:protein_coding transcript_biotype:protein_coding gene_symbol:2510002D24Rik description:RIKEN cDNA 2510002D24 gene [Source:MGI Symbol;Acc:MGI:1919557];cdna chromosome:GRCm38:16:18836655:18839800:1 gene:ENSMUSG00000071632.10 gene_biotype:protein_coding transcript_biotype:retained_intron gene_symbol:2510002D24Rik d…
ENSMUSG00000033453	5928	72.2519	3.02095	-4.57996	1.56438e-07	Down	2.17286e-09	Adamts15	GO:0005615//extracellular space;GO:0009986//cell surface;GO:0005578//proteinaceous extracellular matrix	GO:0004175//endopeptidase activity;GO:0004222//metalloendopeptidase activity;GO:0008270//zinc ion binding;GO:0008201//heparin binding;GO:0050840//extracellular matrix binding	GO:0007229//integrin-mediated signaling pathway	K08620//a disintegrin and metalloproteinase with thrombospondin motifs 5 [EC:3.4.24.-];K08629//a disintegrin and metalloproteinase with thrombospondin motifs 15 [EC:3.4.24.-]	NP_001019310.1//A disintegrin and metalloproteinase with thrombospondin motifs 15 isoform 1 preproprotein [Mus musculus];XP_021499710.1//A disintegrin and metalloproteinase with thrombospondin motifs 15 [Meriones unguiculatus];ERE77024.1//A disintegrin and metalloproteinase with thrombospondin motif 15 [Cricetulus griseus]	cdna chromosome:GRCm38:9:30899155:30922452:-1 gene:ENSMUSG00000033453.8 gene_biotype:protein_coding transcript_biotype:protein_coding gene_symbol:Adamts15 description:a disintegrin-like and metallopeptidase (reprolysin type) with thrombospondin type 1 motif, 15 [Source:MGI Symbol;Acc:MGI:2449569];cdna chromosome:GRCm38:9:30911207:30920950:-1 gene:ENSMUSG00000033453.8 gene_biotype:protein_coding t…
ENSMUSG00000044496	2731	2302.79	3416.36	0.569075	0.107083	*	0.0202036	2510039O18Rik	GO:0016020//membrane;GO:0016021//integral component of membrane	NA	NA	K16628//collagen, type VII, alpha;K19721//collagen, type V/XI/XXIV/XXVII, alpha	NP_084117.2//uncharacterized protein KIAA2013 precursor [Mus musculus]	cdna chromosome:GRCm38:4:147940895:147947314:1 gene:ENSMUSG00000044496.6 gene_biotype:protein_coding transcript_biotype:protein_coding gene_symbol:2510039O18Rik description:RIKEN cDNA 2510039O18 gene [Source:MGI Symbol;Acc:MGI:1924284]
ENSMUSG00000052419	1140	1189.57	1009.5	-0.236794	0.483909	*	0.183716	2610001J05Rik	NA	NA	NA	K07189//protein phosphatase 1 regulatory subunit 3A/B/C/D/E	EDL13904.1//RIKEN cDNA 2610001J05, partial [Mus musculus];XP_021046845.1//uncharacterized protein LOC110316737 [Mus pahari]	cdna chromosome:GRCm38:6:13869860:13871465:-1 gene:ENSMUSG00000052419.7 gene_biotype:protein_coding transcript_biotype:protein_coding gene_symbol:2610001J05Rik description:RIKEN cDNA 2610001J05 gene [Source:MGI Symbol;Acc:MGI:1913770];cdna chromosome:GRCm38:6:13867735:13871518:-1 gene:ENSMUSG00000052419.7 gene_biotype:protein_coding transcript_biotype:protein_coding gene_symbol:2610001J05Rik desc…
ENSMUSG00000031242	5842	496.744	589.104	0.246021	0.667555	*	0.327289	2610002M06Rik	GO:0070062//extracellular exosome;GO:0005634//nucleus;GO:0005622//intracellular;GO:0031902//late endosome membrane;GO:0030496//midbody;GO:0030117//membrane coat;GO:0005829//cytosol;GO:0000815//ESCRT III complex	GO:0019904//protein domain specific binding;GO:0042802//identical protein binding	GO:0045184//establishment of protein localization;GO:0006997//nucleus organization;GO:1901673//regulation of mitotic spindle assembly;GO:0010824//regulation of centrosome duplication;GO:0007034//vacuolar transport;GO:0039702//viral budding via host ESCRT complex;GO:0000920//cell separation after cytokinesis;GO:0007080//mitotic metaphase plate congression;GO:0051301//cell division;GO:0007049//cell…	K12197//charged multivesicular body protein 1	NP_080197.2//charged multivesicular body protein 1b-2 [Mus musculus]	cdna chromosome:GRCm38:X:107782751:107816334:-1 gene:ENSMUSG00000031242.7 gene_biotype:protein_coding transcript_biotype:protein_coding gene_symbol:2610002M06Rik description:RIKEN cDNA 2610002M06 gene [Source:MGI Symbol;Acc:MGI:1914278];cdna chromosome:GRCm38:X:107787837:107794149:-1 gene:ENSMUSG00000031242.7 gene_biotype:protein_coding transcript_biotype:retained_intron gene_symbol:2610002M06Rik…
ENSMUSG00000071793	6048	2224.19	3642.75	0.711752	0.0737639	*	0.0122873	2610005L07Rik	GO:0070062//extracellular exosome;GO:0016021//integral component of membrane;GO:0005886//plasma membrane;GO:0005737//cytoplasm	GO:0005509//calcium ion binding	GO:0021957//corticospinal tract morphogenesis;GO:0007156//homophilic cell adhesion via plasma membrane adhesion molecules	K06803//cadherin 11, type 2, OB-cadherin	BAE36133.1//unnamed protein product [Mus musculus];EDL11194.1//cadherin 11 [Mus musculus];XP_006509017.1//PREDICTED: cadherin-11-like [Mus musculus];NP_033996.4//cadherin-11 preproprotein [Mus musculus]	cdna chromosome:GRCm38:8:20385782:20424814:-1 gene:ENSMUSG00000071793.12 gene_biotype:transcribed_unprocessed_pseudogene transcript_biotype:processed_transcript gene_symbol:2610005L07Rik description:RIKEN cDNA 2610005L07 gene [Source:MGI Symbol;Acc:MGI:1914283];cdna chromosome:GRCm38:8:20395392:20410565:-1 gene:ENSMUSG00000071793.12 gene_biotype:transcribed_unprocessed_pseudogene transcript_bioty…
ENSMUSG00000060301	4229	912.563	414.362	-1.13903	0.151554	*	0.0324807	2610008E11Rik	GO:0005634//nucleus;GO:0005622//intracellular	GO:0046872//metal ion binding;GO:0003676//nucleic acid binding	GO:0006355//regulation of transcription, DNA-templated	K09228//KRAB domain-containing zinc finger protein	XP_011241883.1//PREDICTED: uncharacterized protein LOC72128 isoform X1 [Mus musculus];NP_001004362.2//uncharacterized protein LOC72128 [Mus musculus];AAH82302.1//RIKEN cDNA 2610008E11 gene [Mus musculus];XP_668908.1//hypothetical protein [Plasmodium berghei strain ANKA], partial [Plasmodium berghei ANKA]	cdna chromosome:GRCm38:10:79067814:79097538:-1 gene:ENSMUSG00000060301.6 gene_biotype:protein_coding transcript_biotype:protein_coding gene_symbol:2610008E11Rik description:RIKEN cDNA 2610008E11 gene [Source:MGI Symbol;Acc:MGI:1919378];cdna chromosome:GRCm38:10:79068311:79097525:-1 gene:ENSMUSG00000060301.6 gene_biotype:protein_coding transcript_biotype:protein_coding gene_symbol:2610008E11Rik de…
ENSMUSG00000091474	3477	168.942	184.123	0.124143	0.865231	*	0.7087	2610021A01Rik	GO:0005634//nucleus	GO:0046872//metal ion binding;GO:0003700//DNA binding transcription factor activity;GO:0003676//nucleic acid binding	GO:0006355//regulation of transcription, DNA-templated	K09228//KRAB domain-containing zinc finger protein	EDL12439.1//RIKEN cDNA 2810426N06 [Mus musculus];ERE89958.1//ribonuclease-like protein 9 [Cricetulus griseus]	cdna chromosome:GRCm38:7:41599324:41613196:1 gene:ENSMUSG00000091474.2 gene_biotype:protein_coding transcript_biotype:protein_coding gene_symbol:2610021A01Rik description:RIKEN cDNA 2610021A01 gene [Source:MGI Symbol;Acc:MGI:1922662];cdna chromosome:GRCm38:7:41599285:41603465:1 gene:ENSMUSG00000091474.2 gene_biotype:protein_coding transcript_biotype:processed_transcript gene_symbol:2610021A01Rik …
ENSMUSG00000071302	1577	213.895	194.131	-0.139874	0.857169	*	0.661732	2610044O15Rik8	GO:0005634//nucleus;GO:0005622//intracellular	GO:0046872//metal ion binding;GO:0003700//DNA binding transcription factor activity;GO:0003676//nucleic acid binding	GO:0006355//regulation of transcription, DNA-templated	K09228//KRAB domain-containing zinc finger protein	NP_722475.1//uncharacterized protein LOC72139 [Mus musculus];XP_021036049.1//zinc finger protein 14-like isoform X1 [Mus caroli]	cdna chromosome:GRCm38:8:129217724:129221950:-1 gene:ENSMUSG00000071302.10 gene_biotype:protein_coding transcript_biotype:protein_coding gene_symbol:2610044O15Rik8 description:RIKEN cDNA 2610044O15 gene [Source:MGI Symbol;Acc:MGI:1919389];cdna chromosome:GRCm38:8:129216354:129234046:-1 gene:ENSMUSG00000071302.10 gene_biotype:protein_coding transcript_biotype:protein_coding gene_symbol:2610044O15R…
ENSMUSG00000059482	2116	446.128	397.893	-0.165077	0.857169	*	0.658505	2610301B20Rik	GO:0005829//cytosol;GO:0030054//cell junction;GO:0005886//plasma membrane;GO:0005737//cytoplasm;GO:0097546//ciliary base	NA	NA	NA	NP_080281.3//protein C8orf37 homolog [Mus musculus];BAB27934.1//unnamed protein product [Mus musculus];AAH58777.1//RIKEN cDNA 2610301B20 gene [Mus musculus]	cdna chromosome:GRCm38:4:10874498:10899421:1 gene:ENSMUSG00000059482.15 gene_biotype:protein_coding transcript_biotype:protein_coding gene_symbol:2610301B20Rik description:RIKEN cDNA 2610301B20 gene [Source:MGI Symbol;Acc:MGI:1914407];cdna chromosome:GRCm38:4:10879539:10891778:1 gene:ENSMUSG00000059482.15 gene_biotype:protein_coding transcript_biotype:processed_transcript gene_symbol:2610301B20Ri…
ENSMUSG00000049916	986	16.7909	20.36	0.278051	0.886296	*	0.746337	2610318N02Rik	NA	NA	NA	K19384//transmembrane protein 17;K01047//secretory phospholipase A2 [EC:3.1.1.4];K10598//peptidyl-prolyl cis-trans isomerase-like 2 [EC:5.2.1.8]	NP_899110.2//uncharacterized protein LOC70458 [Mus musculus];XP_021040918.1//uncharacterized protein LOC110311749 [Mus caroli];EDL77875.1//hypothetical LOC287935 (predicted), isoform CRA_a [Rattus norvegicus];XP_006522604.1//PREDICTED: uncharacterized protein LOC70458 isoform X2 [Mus musculus]	cdna chromosome:GRCm38:16:17113535:17117776:-1 gene:ENSMUSG00000049916.12 gene_biotype:protein_coding transcript_biotype:retained_intron gene_symbol:2610318N02Rik description:RIKEN cDNA 2610318N02 gene [Source:MGI Symbol;Acc:MGI:1917708];cdna chromosome:GRCm38:16:17113580:17118197:-1 gene:ENSMUSG00000049916.12 gene_biotype:protein_coding transcript_biotype:retained_intron gene_symbol:2610318N02Ri…
ENSMUSG00000010277	6190	3749.73	4273.87	0.188755	0.587833	*	0.257731	2610507B11Rik	GO:0005576//extracellular region	NA	NA	K17529//uncharacterized serine/threonine-protein kinase SgK494 [EC:2.7.11.1];K18263//G-protein coupled receptor 98	XP_010640614.2//PREDICTED: protein KIAA0100 homolog [Fukomys damarensis];XP_021033922.1//protein KIAA0100 homolog [Mus caroli];BAC65488.1//mKIAA0100 protein, partial [Mus musculus];BAE29046.1//unnamed protein product, partial [Mus musculus];XP_021086815.1//protein KIAA0100 homolog [Mesocricetus auratus];EDL01077.1//RIKEN cDNA 2610507B11 [Mus musculus];XP_007620157.1//PREDICTED: LOW QUALITY PROTEI…	cdna chromosome:GRCm38:11:78266133:78268180:1 gene:ENSMUSG00000010277.7 gene_biotype:protein_coding transcript_biotype:retained_intron gene_symbol:2610507B11Rik description:RIKEN cDNA 2610507B11 gene [Source:MGI Symbol;Acc:MGI:1919753];cdna chromosome:GRCm38:11:78271971:78273424:1 gene:ENSMUSG00000010277.7 gene_biotype:protein_coding transcript_biotype:retained_intron gene_symbol:2610507B11Rik de…
ENSMUSG00000092486	947	417.784	551.698	0.401121	0.330737	*	0.100471	2610524H06Rik	GO:0016021//integral component of membrane	NA	NA	NA	NP_851420.1//uncharacterized protein C12orf76 homolog precursor [Mus musculus]	cdna chromosome:GRCm38:5:114821935:114823468:-1 gene:ENSMUSG00000092486.1 gene_biotype:protein_coding transcript_biotype:protein_coding gene_symbol:2610524H06Rik description:RIKEN cDNA 2610524H06 gene [Source:MGI Symbol;Acc:MGI:2447819]
ENSMUSG00000096001	705	2.62231	1.24198	-1.0782	0.536716	*	0.217551	2610528A11Rik	GO:0005576//extracellular region	NA	GO:0051782//negative regulation of cell division;GO:0050832//defense response to fungus;GO:1902807//negative regulation of cell cycle G1/S phase transition;GO:0050830//defense response to Gram-positive bacterium	NA	NP_001193613.1//secreted protein C10orf99 homolog precursor [Mus musculus]	cdna chromosome:GRCm38:14:37102142:37110101:-1 gene:ENSMUSG00000096001.2 gene_biotype:protein_coding transcript_biotype:protein_coding gene_symbol:2610528A11Rik description:RIKEN cDNA 2610528A11 gene [Source:MGI Symbol;Acc:MGI:1917295];cdna chromosome:GRCm38:14:37102140:37114022:-1 gene:ENSMUSG00000096001.2 gene_biotype:protein_coding transcript_biotype:processed_transcript gene_symbol:2610528A11…
ENSMUSG00000049690	895	71.8935	3.2325	-4.47514	5.28343e-07	Down	8.67989e-09	Nckap5	NA	NA	NA	K10352//myosin heavy chain;K12875//apoptotic chromatin condensation inducer in the nucleus;K18401//KAT8 regulatory NSL complex subunit 2;K18626//trichohyalin;K13172//serine/arginine repetitive matrix protein 2;K16882//protein piccolo	BAC31107.1//unnamed protein product [Mus musculus];AAY23348.1//peripheral clock protein 1 [Mus musculus];XP_011246260.1//PREDICTED: nck-associated protein 5 isoform X3 [Mus musculus];XP_006529399.1//PREDICTED: nck-associated protein 5 isoform X11 [Mus musculus];EDL39770.1//mCG142112 [Mus musculus];NP_001075225.1//nck-associated protein 5 isoform 1 [Mus musculus];XP_011246265.1//PREDICTED: nck-ass…	cdna chromosome:GRCm38:1:125914743:126448456:-1 gene:ENSMUSG00000049690.15 gene_biotype:protein_coding transcript_biotype:protein_coding gene_symbol:Nckap5 description:NCK-associated protein 5 [Source:MGI Symbol;Acc:MGI:2686394];cdna chromosome:GRCm38:1:125913637:126830632:-1 gene:ENSMUSG00000049690.15 gene_biotype:protein_coding transcript_biotype:protein_coding gene_symbol:Nckap5 description:NC…
ENSMUSG00000024273	1031	301.029	319.327	0.0851327	0.860723	*	0.701665	2700062C07Rik	NA	NA	NA	NA	NP_080805.1//UPF0711 protein C18orf21 homolog [Mus musculus];EDK96997.1//mCG128306, isoform CRA_b, partial [Mus musculus]	cdna chromosome:GRCm38:18:24470861:24477765:1 gene:ENSMUSG00000024273.7 gene_biotype:protein_coding transcript_biotype:protein_coding gene_symbol:2700062C07Rik description:RIKEN cDNA 2700062C07 gene [Source:MGI Symbol;Acc:MGI:1915296]
ENSMUSG00000053080	4618	1082.97	659.731	-0.715049	0.251338	*	0.0671169	2700081O15Rik	NA	GO:0003676//nucleic acid binding	NA	K12559//myosin X;K14970//menin;K19871//sal-like protein;K19475//WAS/WASL-interacting protein;K11463//polycomb protein SUZ12;K19720//collagen, type III, alpha;K02184//formin 2	XP_011798172.1//PREDICTED: uncharacterized protein C11orf95 homolog [Colobus angolensis palliatus];XP_007608940.1//PREDICTED: uncharacterized protein C11orf95 homolog isoform X2 [Cricetulus griseus];XP_011245417.1//PREDICTED: uncharacterized protein C11orf95 homolog isoform X1 [Mus musculus];AAH96549.1//2700081O15Rik protein, partial [Mus musculus];XP_021497961.1//uncharacterized protein C11orf95…	cdna chromosome:GRCm38:19:7420090:7423338:1 gene:ENSMUSG00000053080.10 gene_biotype:protein_coding transcript_biotype:protein_coding gene_symbol:2700081O15Rik description:RIKEN cDNA 2700081O15 gene [Source:MGI Symbol;Acc:MGI:1919667];cdna chromosome:GRCm38:19:7421028:7425540:1 gene:ENSMUSG00000053080.10 gene_biotype:protein_coding transcript_biotype:retained_intron gene_symbol:2700081O15Rik descr…
ENSMUSG00000062198	1108	51.8568	82.9161	0.677117	0.240698	*	0.0630653	2700097O09Rik	NA	NA	NA	NA	NP_082590.2//uncharacterized protein LOC72658 [Mus musculus];ELK11326.1//hypothetical protein PAL_GLEAN10008497 [Pteropus alecto];BAC37617.1//unnamed protein product [Mus musculus];BAB28362.1//unnamed protein product [Mus musculus]	cdna chromosome:GRCm38:12:55045661:55080110:-1 gene:ENSMUSG00000062198.5 gene_biotype:protein_coding transcript_biotype:protein_coding gene_symbol:2700097O09Rik description:RIKEN cDNA 2700097O09 gene [Source:MGI Symbol;Acc:MGI:1919908];cdna chromosome:GRCm38:12:55053754:55080108:-1 gene:ENSMUSG00000062198.5 gene_biotype:protein_coding transcript_biotype:retained_intron gene_symbol:2700097O09Rik d…
ENSMUSG00000098090	2234	110.39	188.846	0.774598	0.102325	*	0.0190427	2700099C18Rik	GO:0016020//membrane;GO:0005634//nucleus;GO:0005654//nucleoplasm;GO:0000942//condensed nuclear chromosome outer kinetochore;GO:0005813//centrosome;GO:0000775//chromosome, centromeric region;GO:0000778//condensed nuclear chromosome kinetochore;GO:0000777//condensed chromosome kinetochore;GO:0000776//kinetochore;GO:0031262//Ndc80 complex	GO:0042802//identical protein binding;GO:0005200//structural constituent of cytoskeleton	GO:0000132//establishment of mitotic spindle orientation;GO:0051315//attachment of mitotic spindle microtubules to kinetochore;GO:0090267//positive regulation of mitotic cell cycle spindle assembly checkpoint;GO:0007059//chromosome segregation;GO:1905342//positive regulation of protein localization to kinetochore;GO:0008608//attachment of spindle microtubules to kinetochore;GO:0000070//mitotic si…	K11547//kinetochore protein NDC80;K02981//small subunit ribosomal protein S2e	XP_006245719.1//PREDICTED: kinetochore protein NDC80 homolog isoform X1 [Rattus norvegicus];NP_001119742.1//kinetochore protein NDC80 homolog [Rattus norvegicus];XP_017653821.1//PREDICTED: 40S ribosomal protein S2-like [Nannospalax galili];XP_012507532.1//PREDICTED: kinetochore protein NDC80 homolog [Propithecus coquereli];BAC38567.1//unnamed protein product [Mus musculus];EHB10380.1//Kinetochore…	cdna chromosome:GRCm38:17:94752495:94775026:1 gene:ENSMUSG00000098090.7 gene_biotype:transcribed_unprocessed_pseudogene transcript_biotype:transcribed_unprocessed_pseudogene gene_symbol:2700099C18Rik description:RIKEN cDNA 2700099C18 gene [Source:MGI Symbol;Acc:MGI:1924272];cdna chromosome:GRCm38:17:94750100:94775129:1 gene:ENSMUSG00000098090.7 gene_biotype:transcribed_unprocessed_pseudogene tran…
ENSMUSG00000031984	2314	645.036	1073.02	0.734219	0.00990215	*	0.000886841	2810004N23Rik	GO:0005694//chromosome	GO:0003723//RNA binding	NA	NA	ERE80337.1//hypothetical protein H671_3g8935 [Cricetulus griseus];NP_079891.2//uncharacterized protein C1orf131 homolog [Mus musculus];BAE39146.1//unnamed protein product, partial [Mus musculus]	cdna chromosome:GRCm38:8:124838488:124863120:-1 gene:ENSMUSG00000031984.8 gene_biotype:protein_coding transcript_biotype:protein_coding gene_symbol:2810004N23Rik description:RIKEN cDNA 2810004N23 gene [Source:MGI Symbol;Acc:MGI:1913773];cdna chromosome:GRCm38:8:124836945:124863014:-1 gene:ENSMUSG00000031984.8 gene_biotype:protein_coding transcript_biotype:processed_transcript gene_symbol:2810004N…
ENSMUSG00000047635	1675	248.54	312.604	0.330862	0.520349	*	0.206948	2810006K23Rik	GO:0005762//mitochondrial large ribosomal subunit	GO:0016150//translation release factor activity, codon nonspecific;GO:0004045//aminoacyl-tRNA hydrolase activity	GO:0070126//mitochondrial translational termination;GO:0072344//rescue of stalled ribosome	K02835//peptide chain release factor 1;K03462//nicotinamide phosphoribosyltransferase [EC:2.4.2.12]	NP_001128189.1//probable peptide chain release factor C12orf65 homolog, mitochondrial isoform a [Mus musculus];NP_082586.1//probable peptide chain release factor C12orf65 homolog, mitochondrial isoform b [Mus musculus]	cdna chromosome:GRCm38:5:124328089:124340122:1 gene:ENSMUSG00000047635.6 gene_biotype:protein_coding transcript_biotype:protein_coding gene_symbol:2810006K23Rik description:RIKEN cDNA 2810006K23 gene [Source:MGI Symbol;Acc:MGI:1919900];cdna chromosome:GRCm38:5:124328098:124341844:1 gene:ENSMUSG00000047635.6 gene_biotype:protein_coding transcript_biotype:protein_coding gene_symbol:2810006K23Rik de…
ENSMUSG00000020491	3866	117.027	78.9745	-0.567382	0.233225	*	0.0602134	2810021J22Rik	GO:0005622//intracellular	GO:0046872//metal ion binding;GO:0003676//nucleic acid binding	GO:0006355//regulation of transcription, DNA-templated	K09228//KRAB domain-containing zinc finger protein	EDL07705.1//RIKEN cDNA 2810021J22, isoform CRA_a, partial [Mus musculus];XP_021498976.1//zinc finger protein 39-like [Meriones unguiculatus]	cdna chromosome:GRCm38:11:58867216:58883288:1 gene:ENSMUSG00000020491.15 gene_biotype:protein_coding transcript_biotype:protein_coding gene_symbol:2810021J22Rik description:RIKEN cDNA 2810021J22 gene [Source:MGI Symbol;Acc:MGI:1917194];cdna chromosome:GRCm38:11:58867267:58878004:1 gene:ENSMUSG00000020491.15 gene_biotype:protein_coding transcript_biotype:protein_coding gene_symbol:2810021J22Rik de…
ENSMUSG00000049881	1185	533.364	584.709	0.132599	0.912674	*	0.796948	2810025M15Rik	NA	NA	NA	K02921//large subunit ribosomal protein L37Ae	XP_003904610.1//putative 60S ribosomal protein L37a [Papio anubis];ERE72401.1//hypothetical protein H671_5g15044 [Cricetulus griseus];BAB28488.1//unnamed protein product [Mus musculus]	cdna chromosome:GRCm38:1:157412640:157420233:1 gene:ENSMUSG00000049881.13 gene_biotype:transcribed_processed_pseudogene transcript_biotype:processed_transcript gene_symbol:2810025M15Rik description:RIKEN cDNA 2810025M15 gene [Source:MGI Symbol;Acc:MGI:1917203];cdna chromosome:GRCm38:1:157412352:157420236:1 gene:ENSMUSG00000049881.13 gene_biotype:transcribed_processed_pseudogene transcript_biotype…
ENSMUSG00000099034	2110	43.7246	50.272	0.201308	0.857169	*	0.667555	2810039B14Rik	NA	NA	NA	K09228//KRAB domain-containing zinc finger protein	EDL29481.1//mCG22117 [Mus musculus];XP_007167004.1//PREDICTED: zinc finger protein 84-like, partial [Balaenoptera acutorostrata scammoni];EDL09413.1//mCG147326 [Mus musculus];ELR61566.1//hypothetical protein M91_04723, partial [Bos mutus]	cdna chromosome:GRCm38:15:75643486:75646967:1 gene:ENSMUSG00000099034.7 gene_biotype:transcribed_unitary_pseudogene transcript_biotype:transcribed_unitary_pseudogene gene_symbol:2810039B14Rik description:RIKEN cDNA 2810039B14 gene [Source:MGI Symbol;Acc:MGI:1919915];cdna chromosome:GRCm38:15:75644663:75646485:1 gene:ENSMUSG00000099034.7 gene_biotype:transcribed_unitary_pseudogene transcript_bioty…
ENSMUSG00000092574	1139	19.6063	20.42	0.0586714	0.974038	*	0.917837	2810047C21Rik1	GO:0005634//nucleus	GO:0046872//metal ion binding;GO:0003700//DNA binding transcription factor activity;GO:0003676//nucleic acid binding	GO:0006355//regulation of transcription, DNA-templated	K09228//KRAB domain-containing zinc finger protein	AAH23179.1//CDNA sequence BC023179 [Mus musculus]	cdna chromosome:GRCm38:7:8086387:8092838:-1 gene:ENSMUSG00000092574.4 gene_biotype:transcribed_unprocessed_pseudogene transcript_biotype:transcribed_unprocessed_pseudogene gene_symbol:2810047C21Rik1 description:RIKEN cDNA 2810047C21 gene 1 [Source:MGI Symbol;Acc:MGI:1919966];cdna chromosome:GRCm38:7:8086326:8093041:-1 gene:ENSMUSG00000092574.4 gene_biotype:transcribed_unprocessed_pseudogene trans…
ENSMUSG00000028060	2942	636.087	733.336	0.20525	0.49724	*	0.191506	2810403A07Rik	GO:0005634//nucleus;GO:0005681//spliceosomal complex;GO:0005737//cytoplasm	GO:0003723//RNA binding	GO:0006376//mRNA splice site selection	K12811//ATP-dependent RNA helicase DDX46/PRP5 [EC:3.6.4.13];K13095//splicing factor 1;K05747//Wiskott-Aldrich syndrome protein;K05628//arginine-glutamic acid dipeptide repeats protein	XP_015358237.1//PREDICTED: UPF0469 protein KIAA0907 homolog isoform X3 [Marmota marmota marmota];XP_006174633.1//PREDICTED: UPF0469 protein KIAA0907 homolog isoform X1 [Camelus ferus];BAB32207.1//unnamed protein product [Mus musculus];NP_083090.2//UPF0469 protein KIAA0907 [Mus musculus];XP_012870800.1//PREDICTED: UPF0469 protein KIAA0907 homolog isoform X3 [Dipodomys ordii];XP_010952222.1//PREDIC…	cdna chromosome:GRCm38:3:88685827:88712854:1 gene:ENSMUSG00000028060.14 gene_biotype:protein_coding transcript_biotype:nonsense_mediated_decay gene_symbol:2810403A07Rik description:RIKEN cDNA 2810403A07 gene [Source:MGI Symbol;Acc:MGI:1921450];cdna chromosome:GRCm38:3:88699640:88708987:1 gene:ENSMUSG00000028060.14 gene_biotype:protein_coding transcript_biotype:retained_intron gene_symbol:2810403A…
ENSMUSG00000018570	1117	52.1391	24.633	-1.08177	0.311231	*	0.0925929	2810408A11Rik	GO:0000164//protein phosphatase type 1 complex	GO:0004864//protein phosphatase inhibitor activity	GO:0043666//regulation of phosphoprotein phosphatase activity;GO:0009966//regulation of signal transduction	K16833//protein phosphatase inhibitor 2	EDL12466.1//RIKEN cDNA 2810408A11, isoform CRA_b [Mus musculus];EDL12467.1//RIKEN cDNA 2810408A11, isoform CRA_c [Mus musculus];XP_006534235.1//PREDICTED: protein phosphatase inhibitor 2-like isoform X3 [Mus musculus];NP_001303626.1//protein phosphatase inhibitor 2-like isoform 3 [Mus musculus];XP_006534234.1//PREDICTED: protein phosphatase inhibitor 2-like isoform X1 [Mus musculus];XP_006534237.…	cdna chromosome:GRCm38:11:69897358:69900886:-1 gene:ENSMUSG00000018570.17 gene_biotype:protein_coding transcript_biotype:protein_coding gene_symbol:2810408A11Rik description:RIKEN cDNA 2810408A11 gene [Source:MGI Symbol;Acc:MGI:1917669];cdna chromosome:GRCm38:11:69897363:69900975:-1 gene:ENSMUSG00000018570.17 gene_biotype:protein_coding transcript_biotype:nonsense_mediated_decay gene_symbol:28104…
ENSMUSG00000026227	3331	0.50759	0.440142	-0.205693	0.902394	*	0.774899	2810459M11Rik	NA	NA	NA	K09188//histone-lysine N-methyltransferase MLL3 [EC:2.1.1.43]	NP_001138465.1//uncharacterized protein C2orf72 homolog isoform 2 [Mus musculus];NP_001138464.1//uncharacterized protein C2orf72 homolog isoform 1 [Mus musculus]	cdna chromosome:GRCm38:1:86045863:86053353:1 gene:ENSMUSG00000026227.11 gene_biotype:protein_coding transcript_biotype:protein_coding gene_symbol:2810459M11Rik description:RIKEN cDNA 2810459M11 gene [Source:MGI Symbol;Acc:MGI:1920042];cdna chromosome:GRCm38:1:86045863:86055456:1 gene:ENSMUSG00000026227.11 gene_biotype:protein_coding transcript_biotype:protein_coding gene_symbol:2810459M11Rik desc…
ENSMUSG00000032712	5917	411.861	505.059	0.294295	0.4504	*	0.162942	2810474O19Rik	NA	NA	NA	NA	BAE32203.1//unnamed protein product, partial [Mus musculus];EDL10767.1//RIKEN cDNA 2810474O19, isoform CRA_b, partial [Mus musculus];BAD90453.1//mKIAA1551 protein, partial [Mus musculus]	cdna chromosome:GRCm38:6:149309728:149325489:1 gene:ENSMUSG00000032712.16 gene_biotype:protein_coding transcript_biotype:protein_coding gene_symbol:2810474O19Rik description:RIKEN cDNA 2810474O19 gene [Source:MGI Symbol;Acc:MGI:1914496];cdna chromosome:GRCm38:6:149317334:149325967:1 gene:ENSMUSG00000032712.16 gene_biotype:protein_coding transcript_biotype:protein_coding gene_symbol:2810474O19Rik …
ENSMUSG00000044921	4493	90.0063	4.28977	-4.39105	3.06608e-07	Down	4.5792e-09	Rassf9	GO:0070062//extracellular exosome;GO:0005768//endosome;GO:0012510//trans-Golgi network transport vesicle membrane;GO:0005829//cytosol;GO:0055037//recycling endosome	GO:0019904//protein domain specific binding;GO:0019899//enzyme binding;GO:0005215//transporter activity	GO:0006605//protein targeting;GO:0016197//endosomal transport;GO:0046907//intracellular transport;GO:0007165//signal transduction	K09856//Ras association domain-containing protein 9/10	BAC28302.1//unnamed protein product [Mus musculus]	cdna chromosome:GRCm38:10:102540248:102546197:1 gene:ENSMUSG00000044921.5 gene_biotype:protein_coding transcript_biotype:protein_coding gene_symbol:Rassf9 description:Ras association (RalGDS/AF-6) domain family (N-terminal) member 9 [Source:MGI Symbol;Acc:MGI:2384307];cdna chromosome:GRCm38:10:102512222:102549736:1 gene:ENSMUSG00000044921.5 gene_biotype:protein_coding transcript_biotype:protein_c…
ENSMUSG00000044461	3119	72.5737	3.8672	-4.23009	2.08104e-10	Down	1.41934e-12	Shisa2	GO:0005783//endoplasmic reticulum;GO:0016021//integral component of membrane	NA	GO:0030178//negative regulation of Wnt signaling pathway;GO:0040037//negative regulation of fibroblast growth factor receptor signaling pathway	K16819//angiomotin;K22022//mucin-21	XP_021058987.1//protein shisa-2 homolog [Mus pahari]	cdna chromosome:GRCm38:14:59627189:59629677:1 gene:ENSMUSG00000044461.6 gene_biotype:protein_coding transcript_biotype:processed_transcript gene_symbol:Shisa2 description:shisa family member 2 [Source:MGI Symbol;Acc:MGI:2444716];cdna chromosome:GRCm38:14:59625308:59631660:1 gene:ENSMUSG00000044461.6 gene_biotype:protein_coding transcript_biotype:protein_coding gene_symbol:Shisa2 description:shisa…
ENSMUSG00000071860	723	0.317515	0.317136	-0.00172307	0.998465	*	0.997544	2900055J20Rik	NA	NA	NA	NA	BAB28960.1//unnamed protein product [Mus musculus]	cdna chromosome:GRCm38:18:40256962:40257684:1 gene:ENSMUSG00000071860.1 gene_biotype:protein_coding transcript_biotype:protein_coding gene_symbol:2900055J20Rik description:RIKEN cDNA 2900055J20 gene [Source:MGI Symbol;Acc:MGI:1920251]
ENSMUSG00000070282	1614	36.1329	30.4212	-0.248233	0.815878	*	0.495438	3000002C10Rik	GO:0016020//membrane;GO:0031982//vesicle;GO:0005737//cytoplasm;GO:0005829//cytosol;GO:0097452//GAIT complex;GO:0005739//mitochondrion;GO:0005886//plasma membrane;GO:0070062//extracellular exosome;GO:0031012//extracellular matrix;GO:0043231//intracellular membrane-bounded organelle;GO:0031965//nuclear membrane;GO:0005634//nucleus;GO:0015630//microtubule cytoskeleton;GO:0043209//myelin sheath;GO:00…	GO:0042802//identical protein binding;GO:0051287//NAD binding;GO:0019828//aspartic-type endopeptidase inhibitor activity;GO:0008017//microtubule binding;GO:0050661//NADP binding;GO:0035605//peptidyl-cysteine S-nitrosylase activity;GO:0097718//disordered domain specific binding;GO:0019899//enzyme binding;GO:0004365//glyceraldehyde-3-phosphate dehydrogenase (NAD+) (phosphorylating) activity	GO:0061844//antimicrobial humoral immune response mediated by antimicrobial peptide;GO:0051402//neuron apoptotic process;GO:0010951//negative regulation of endopeptidase activity;GO:0006096//glycolytic process;GO:0060359//response to ammonium ion;GO:0051873//killing by host of symbiont cells;GO:0052501//positive regulation by organism of apoptotic process in other organism involved in symbiotic i…	K00134//glyceraldehyde 3-phosphate dehydrogenase [EC:1.2.1.12]	XP_021015662.1//glyceraldehyde-3-phosphate dehydrogenase [Mus caroli]	cdna chromosome:GRCm38:9:109830374:109831381:-1 gene:ENSMUSG00000070282.6 gene_biotype:transcribed_processed_pseudogene transcript_biotype:transcribed_processed_pseudogene gene_symbol:3000002C10Rik description:RIKEN cDNA 3000002C10 gene [Source:MGI Symbol;Acc:MGI:3036226];cdna chromosome:GRCm38:9:109830176:109832706:-1 gene:ENSMUSG00000070282.6 gene_biotype:transcribed_processed_pseudogene transc…
ENSMUSG00000079737	1378	36.9511	51.4578	0.477774	0.742785	*	0.400448	3110001I22Rik	NA	NA	NA	K21872//periphilin-1	NP_079929.1//bifunctional apoptosis regulator isoform 3 [Mus musculus]	cdna chromosome:GRCm38:16:13677039:13677977:1 gene:ENSMUSG00000079737.4 gene_biotype:protein_coding transcript_biotype:transcribed_processed_pseudogene gene_symbol:3110001I22Rik description:RIKEN cDNA 3110001I22 gene [Source:MGI Symbol;Acc:MGI:1913848];cdna chromosome:GRCm38:16:13671929:13678388:1 gene:ENSMUSG00000079737.4 gene_biotype:protein_coding transcript_biotype:processed_transcript gene_s…
ENSMUSG00000024410	1874	602.733	725.255	0.266968	0.481662	*	0.182258	3110002H16Rik	GO:0005765//lysosomal membrane	NA	NA	NA	EDL01559.1//RIKEN cDNA 3110002H16, isoform CRA_b [Mus musculus];BAE25975.1//unnamed protein product [Mus musculus];XP_017522878.1//PREDICTED: uncharacterized protein C18orf8 homolog isoform X1 [Manis javanica];XP_006526405.1//PREDICTED: uncharacterized protein C18orf8 homolog isoform X2 [Mus musculus];EDL01558.1//RIKEN cDNA 3110002H16, isoform CRA_a, partial [Mus musculus];XP_021006313.1//unchara…	cdna chromosome:GRCm38:18:12188992:12189974:1 gene:ENSMUSG00000024410.14 gene_biotype:protein_coding transcript_biotype:retained_intron gene_symbol:3110002H16Rik description:RIKEN cDNA 3110002H16 gene [Source:MGI Symbol;Acc:MGI:1916528];cdna chromosome:GRCm38:18:12185431:12189974:1 gene:ENSMUSG00000024410.14 gene_biotype:protein_coding transcript_biotype:retained_intron gene_symbol:3110002H16Rik …
ENSMUSG00000026388	483	24.5397	52.2364	1.08994	0.024305	Up	0.00280959	3110009E18Rik	NA	NA	NA	NA	XP_017167941.1//PREDICTED: UPF0538 protein C2orf76 homolog isoform X3 [Mus musculus];XP_017167942.1//PREDICTED: UPF0538 protein C2orf76 homolog isoform X4 [Mus musculus];XP_021054414.1//UPF0538 protein C2orf76 homolog isoform X2 [Mus pahari];EDL39800.1//RIKEN cDNA 3110009E18, isoform CRA_b, partial [Mus musculus]	cdna chromosome:GRCm38:1:120121187:120188189:1 gene:ENSMUSG00000026388.15 gene_biotype:protein_coding transcript_biotype:protein_coding gene_symbol:3110009E18Rik description:RIKEN cDNA 3110009E18 gene [Source:MGI Symbol;Acc:MGI:1920353];cdna chromosome:GRCm38:1:120150671:120169511:1 gene:ENSMUSG00000026388.15 gene_biotype:protein_coding transcript_biotype:protein_coding gene_symbol:3110009E18Rik …
ENSMUSG00000094958	1812	1.93807	4.34339	1.1642	0.472041	*	0.175967	3110021N24Rik	GO:0043231//intracellular membrane-bounded organelle;GO:0031901//early endosome membrane;GO:0043234//protein complex;GO:0005829//cytosol;GO:0005737//cytoplasm	GO:0046872//metal ion binding;GO:0019904//protein domain specific binding;GO:0005545//1-phosphatidylinositol binding;GO:0046332//SMAD binding	GO:0007179//transforming growth factor beta receptor signaling pathway;GO:0007184//SMAD protein import into nucleus;GO:0007183//SMAD protein complex assembly;GO:0017015//regulation of transforming growth factor beta receptor signaling pathway	K04679//MAD, mothers against decapentaplegic interacting protein	XP_020037760.1//proline-rich protein 2-like [Castor canadensis]	cdna chromosome:GRCm38:4:108719649:108781904:1 gene:ENSMUSG00000094958.1 gene_biotype:protein_coding transcript_biotype:protein_coding gene_symbol:3110021N24Rik description:RIKEN cDNA 3110021N24 gene [Source:MGI Symbol;Acc:MGI:1920383]
ENSMUSG00000067879	3256	0.163038	0.147054	-0.14886	0.857169	*	0.696036	3110035E14Rik	NA	NA	NA	NA	NP_848486.1//uncharacterized protein C8orf46 homolog [Mus musculus]	cdna chromosome:GRCm38:1:9601199:9627143:1 gene:ENSMUSG00000067879.3 gene_biotype:protein_coding transcript_biotype:protein_coding gene_symbol:3110035E14Rik description:RIKEN cDNA 3110035E14 gene [Source:MGI Symbol;Acc:MGI:1924232]
ENSMUSG00000025102	781	326.324	373.18	0.193567	0.746738	*	0.405754	3110040N11Rik	NA	NA	NA	K09131//uncharacterized protein	XP_006541177.1//PREDICTED: UPF0235 protein C15orf40 homolog isoform X1 [Mus musculus];NP_080353.1//UPF0235 protein C15orf40 homolog [Mus musculus]	cdna chromosome:GRCm38:7:81783050:81789109:-1 gene:ENSMUSG00000025102.14 gene_biotype:protein_coding transcript_biotype:processed_transcript gene_symbol:3110040N11Rik description:RIKEN cDNA 3110040N11 gene [Source:MGI Symbol;Acc:MGI:1914540];cdna chromosome:GRCm38:7:81783031:81789469:-1 gene:ENSMUSG00000025102.14 gene_biotype:protein_coding transcript_biotype:processed_transcript gene_symbol:3110…
ENSMUSG00000028300	3026	341.456	392.414	0.200678	0.578142	*	0.249789	3110043O21Rik	GO:0005768//endosome;GO:0005634//nucleus;GO:0005615//extracellular space;GO:1990316//Atg1/ULK1 kinase complex;GO:0005764//lysosome;GO:0005737//cytoplasm;GO:0005776//autophagosome;GO:0032045//guanyl-nucleotide exchange factor complex	GO:0017112//Rab guanyl-nucleotide exchange factor activity;GO:0005085//guanyl-nucleotide exchange factor activity;GO:0017137//Rab GTPase binding	GO:0016239//positive regulation of macroautophagy;GO:0006897//endocytosis;GO:0006914//autophagy;GO:0010506//regulation of autophagy;GO:1903432//regulation of TORC1 signaling	NA	NP_001074812.1//guanine nucleotide exchange C9orf72 homolog [Mus musculus];XP_019279744.1//PREDICTED: protein C9orf72 homolog isoform X1 [Panthera pardus];XP_019279745.1//PREDICTED: protein C9orf72 homolog isoform X2 [Panthera pardus];XP_021498347.1//guanine nucleotide exchange C9orf72 homolog [Meriones unguiculatus]	cdna chromosome:GRCm38:4:35191287:35225880:-1 gene:ENSMUSG00000028300.14 gene_biotype:protein_coding transcript_biotype:protein_coding gene_symbol:3110043O21Rik description:RIKEN cDNA 3110043O21 gene [Source:MGI Symbol;Acc:MGI:1920455];cdna chromosome:GRCm38:4:35218593:35226123:-1 gene:ENSMUSG00000028300.14 gene_biotype:protein_coding transcript_biotype:processed_transcript gene_symbol:3110043O21…
ENSMUSG00000085642	1766	23.1127	72.8903	1.65704	0.000172411	Up	6.26575e-06	3110053B16Rik	GO:0070062//extracellular exosome	GO:0005509//calcium ion binding	NA	K19695//neurocalcin delta	EDL34032.1//mCG119419, isoform CRA_b [Mus musculus];EDK98502.1//mCG140316, partial [Mus musculus];KFO31205.1//Hippocalcin-like protein 1 [Fukomys damarensis]	cdna chromosome:GRCm38:12:20876750:20921228:-1 gene:ENSMUSG00000085642.8 gene_biotype:transcribed_unprocessed_pseudogene transcript_biotype:processed_transcript gene_symbol:3110053B16Rik description:RIKEN cDNA 3110053B16 gene [Source:MGI Symbol;Acc:MGI:1920435];cdna chromosome:GRCm38:12:20876427:20921053:-1 gene:ENSMUSG00000085642.8 gene_biotype:transcribed_unprocessed_pseudogene transcript_bioty…
ENSMUSG00000046806	3411	209.07	199.561	-0.0671559	0.911287	*	0.794313	3110062M04Rik	GO:0005634//nucleus;GO:0016021//integral component of membrane;GO:0005737//cytoplasm	NA	GO:0006303//double-strand break repair via nonhomologous end joining	NA	NP_001334030.1//modulator of retrovirus infection homolog isoform 2 [Mus musculus];NP_932103.1//transmembrane protein 140 [Mus musculus];NP_954596.1//modulator of retrovirus infection homolog isoform 1 [Mus musculus]	cdna chromosome:GRCm38:6:34871840:34878060:-1 gene:ENSMUSG00000046806.13 gene_biotype:protein_coding transcript_biotype:protein_coding gene_symbol:3110062M04Rik description:RIKEN cDNA 3110062M04 gene [Source:MGI Symbol;Acc:MGI:1925662];cdna chromosome:GRCm38:6:34875346:34876980:-1 gene:ENSMUSG00000046806.13 gene_biotype:protein_coding transcript_biotype:retained_intron gene_symbol:3110062M04Rik d…
ENSMUSG00000081187	2117	0.191979	0.219798	0.195225	0.857169	*	0.64774	3110067C02Rik	NA	NA	NA	K18025//tyrosine-protein phosphatase non-receptor type 14/21 [EC:3.1.3.48]	XP_021034290.1//zinc finger CCCH domain-containing protein 14 isoform X2 [Mus caroli]	cdna chromosome:GRCm38:X:150463726:150466156:1 gene:ENSMUSG00000081187.1 gene_biotype:processed_pseudogene transcript_biotype:processed_pseudogene gene_symbol:3110067C02Rik description:RIKEN cDNA 3110067C02 gene [Source:MGI Symbol;Acc:MGI:1920452]
ENSMUSG00000074635	1123	44.8551	21.2437	-1.07824	0.0684352	*	0.0111237	3110070M22Rik	NA	NA	NA	NA	EDL18342.1//mCG114444, partial [Mus musculus]	cdna chromosome:GRCm38:13:119487261:119488383:-1 gene:ENSMUSG00000074635.2 gene_biotype:protein_coding transcript_biotype:protein_coding gene_symbol:3110070M22Rik description:RIKEN cDNA 3110070M22 gene [Source:MGI Symbol;Acc:MGI:1914554]
ENSMUSG00000026258	478	0.164679	0.148401	-0.150156	0.857169	*	0.694667	3110079O15Rik	GO:0016021//integral component of membrane;GO:0071944//cell periphery	NA	NA	NA	NP_082749.1//uncharacterized protein C2orf82 homolog precursor [Mus musculus];XP_006245480.1//PREDICTED: uncharacterized protein C2orf82 homolog isoform X3 [Rattus norvegicus]	cdna chromosome:GRCm38:1:87470271:87475482:1 gene:ENSMUSG00000026258.5 gene_biotype:protein_coding transcript_biotype:protein_coding gene_symbol:3110079O15Rik description:RIKEN cDNA 3110079O15 gene [Source:MGI Symbol;Acc:MGI:1920484];cdna chromosome:GRCm38:1:87472539:87475458:1 gene:ENSMUSG00000026258.5 gene_biotype:protein_coding transcript_biotype:processed_transcript gene_symbol:3110079O15Rik …
ENSMUSG00000053553	1441	212.925	172.917	-0.300272	0.704888	*	0.363621	3110082I17Rik	GO:0016021//integral component of membrane	GO:0003723//RNA binding	NA	NA	XP_008532539.1//PREDICTED: uncharacterized protein C7orf50 homolog [Equus przewalskii];XP_017176413.1//PREDICTED: uncharacterized protein LOC319772 isoform X1 [Mus musculus];EDL19151.1//RIKEN cDNA 3110082I17, isoform CRA_d, partial [Mus musculus];XP_014702137.1//PREDICTED: uncharacterized protein C7orf50 homolog [Equus asinus]	cdna chromosome:GRCm38:5:139359739:139460527:-1 gene:ENSMUSG00000053553.11 gene_biotype:protein_coding transcript_biotype:protein_coding gene_symbol:3110082I17Rik description:RIKEN cDNA 3110082I17 gene [Source:MGI Symbol;Acc:MGI:1920462];cdna chromosome:GRCm38:5:139414883:139455530:-1 gene:ENSMUSG00000053553.11 gene_biotype:protein_coding transcript_biotype:processed_transcript gene_symbol:311008…
ENSMUSG00000086815	767	1.316	2.20125	0.742164	0.718424	*	0.376326	3110082J24Rik	GO:0005576//extracellular region	GO:0005179//hormone activity	NA	K13911//basic salivary proline-rich protein 1/2;K05747//Wiskott-Aldrich syndrome protein;K05748//WAS protein family, member 2	BAE20991.1//unnamed protein product, partial [Mus musculus]	cdna chromosome:GRCm38:5:30103889:30105359:-1 gene:ENSMUSG00000086815.4 gene_biotype:protein_coding transcript_biotype:protein_coding gene_symbol:3110082J24Rik description:RIKEN cDNA 3110082J24 gene [Source:MGI Symbol;Acc:MGI:3641994];cdna chromosome:GRCm38:5:30103584:30106086:-1 gene:ENSMUSG00000086815.4 gene_biotype:protein_coding transcript_biotype:protein_coding gene_symbol:3110082J24Rik desc…
ENSMUSG00000063364	894	6.99616	11.3694	0.700521	0.591834	*	0.260428	3300002I08Rik	GO:0005622//intracellular	GO:0046872//metal ion binding;GO:0003700//DNA binding transcription factor activity;GO:0003676//nucleic acid binding	GO:0006355//regulation of transcription, DNA-templated	K09228//KRAB domain-containing zinc finger protein	BAG85046.1//zinc-finger protein in podocyte III [Mus musculus];NP_081293.4//zinc finger protein family member [Mus musculus];XP_011238067.1//PREDICTED: zinc finger protein family member isoform X4 [Mus musculus]	cdna chromosome:GRCm38:2:150343244:150362744:-1 gene:ENSMUSG00000063364.10 gene_biotype:protein_coding transcript_biotype:processed_transcript gene_symbol:3300002I08Rik description:RIKEN cDNA 3300002I08 gene [Source:MGI Symbol;Acc:MGI:1916527];cdna chromosome:GRCm38:2:150342836:150362742:-1 gene:ENSMUSG00000063364.10 gene_biotype:protein_coding transcript_biotype:processed_transcript gene_symbol:…
ENSMUSG00000071540	5547	2.42436	0.732679	-1.72635	0.193054	*	0.0458799	3425401B19Rik	NA	NA	NA	K18626//trichohyalin	NP_001182026.1//uncharacterized protein C10orf71 homolog [Mus musculus]	cdna chromosome:GRCm38:14:32667817:32685293:-1 gene:ENSMUSG00000071540.4 gene_biotype:protein_coding transcript_biotype:processed_transcript gene_symbol:3425401B19Rik description:RIKEN cDNA 3425401B19 gene [Source:MGI Symbol;Acc:MGI:3588196];cdna chromosome:GRCm38:14:32659119:32685272:-1 gene:ENSMUSG00000071540.4 gene_biotype:protein_coding transcript_biotype:protein_coding gene_symbol:3425401B19…
ENSMUSG00000036242	4039	476.709	260.3	-0.872936	0.434923	*	0.154289	3632451O06Rik	NA	NA	NA	K15187//YEATS domain-containing protein 1/3;K15144//mediator of RNA polymerase II transcription subunit 1;K13172//serine/arginine repetitive matrix protein 2	XP_021037959.1//uncharacterized protein C14orf37 homolog isoform X2 [Mus caroli];XP_021037958.1//uncharacterized protein C14orf37 homolog isoform X1 [Mus caroli];KXJ24295.1//RNA-directed DNA polymerase from mobile element jockey, partial [Exaiptasia pallida]	cdna chromosome:GRCm38:14:49728889:49751547:-1 gene:ENSMUSG00000036242.15 gene_biotype:protein_coding transcript_biotype:processed_transcript gene_symbol:3632451O06Rik description:RIKEN cDNA 3632451O06 gene [Source:MGI Symbol;Acc:MGI:1914669];cdna chromosome:GRCm38:14:49675952:49783383:-1 gene:ENSMUSG00000036242.15 gene_biotype:protein_coding transcript_biotype:protein_coding gene_symbol:3632451O…
ENSMUSG00000031125	963	55.1608	52.589	-0.0688832	0.938679	*	0.851715	3830403N18Rik	GO:0000800//lateral element	NA	GO:0002244//hematopoietic progenitor cell differentiation;GO:0051321//meiotic cell cycle	K19528//synaptonemal complex protein 3	NP_081786.1//Xlr-like [Mus musculus]	cdna chromosome:GRCm38:X:56136572:56153498:1 gene:ENSMUSG00000031125.2 gene_biotype:protein_coding transcript_biotype:protein_coding gene_symbol:3830403N18Rik description:RIKEN cDNA 3830403N18 gene [Source:MGI Symbol;Acc:MGI:1917941]
ENSMUSG00000033111	1735	612.007	478.623	-0.354658	0.278958	*	0.0777421	3830406C13Rik	NA	NA	NA	NA	NP_835277.1//uncharacterized protein C3orf14 homolog isoform 2 [Mus musculus];NP_666163.1//uncharacterized protein C3orf14 homolog isoform 1 [Mus musculus];XP_006518056.1//PREDICTED: uncharacterized protein C3orf14 homolog isoform X3 [Mus musculus];EDL20603.1//RIKEN cDNA 3830406C13, isoform CRA_b, partial [Mus musculus]	cdna chromosome:GRCm38:14:12284222:12303123:1 gene:ENSMUSG00000033111.16 gene_biotype:protein_coding transcript_biotype:protein_coding gene_symbol:3830406C13Rik description:RIKEN cDNA 3830406C13 gene [Source:MGI Symbol;Acc:MGI:1917937];cdna chromosome:GRCm38:14:12284258:12301979:1 gene:ENSMUSG00000033111.16 gene_biotype:protein_coding transcript_biotype:protein_coding gene_symbol:3830406C13Rik de…
ENSMUSG00000031179	1649	0.147665	0.164165	0.152818	0.857169	*	0.689824	3830417A13Rik	NA	NA	NA	K22823	NP_081788.2//uncharacterized protein LOC70696 [Mus musculus]	cdna chromosome:GRCm38:X:64174348:64177507:1 gene:ENSMUSG00000031179.14 gene_biotype:protein_coding transcript_biotype:protein_coding gene_symbol:3830417A13Rik description:RIKEN cDNA 3830417A13 gene [Source:MGI Symbol;Acc:MGI:1917946];cdna chromosome:GRCm38:X:64173548:64178778:1 gene:ENSMUSG00000031179.14 gene_biotype:protein_coding transcript_biotype:protein_coding gene_symbol:3830417A13Rik desc…
ENSMUSG00000064202	2152	34.2445	16.8846	-1.02016	0.344098	*	0.106825	4430402I18Rik	GO:0070062//extracellular exosome;GO:0005887//integral component of plasma membrane;GO:0016324//apical plasma membrane;GO:0005886//plasma membrane	GO:0005313//L-glutamate transmembrane transporter activity;GO:0016595//glutamate binding;GO:0015108//chloride transmembrane transporter activity;GO:0046872//metal ion binding;GO:0033229//cysteine transmembrane transporter activity;GO:0005314//high-affinity glutamate transmembrane transporter activity;GO:0015501//glutamate:sodium symporter activity	GO:0070779//D-aspartate import;GO:0010460//positive regulation of heart rate;GO:0089711//L-glutamate transmembrane transport;GO:0140016//D-aspartate import across plasma membrane;GO:0098712//L-glutamate import across plasma membrane;GO:0051260//protein homooligomerization;GO:0051938//L-glutamate import;GO:0042883//cysteine transport;GO:0140009//L-aspartate import across plasma membrane;GO:0015813…	K05612//solute carrier family 1 (neuronal/epithelial high affinity glutamate transporter), member 1;K12172//E3 SUMO-protein ligase RanBP2	XP_006527221.1//PREDICTED: spermatogenesis associated 6-like protein isoform X3 [Mus musculus];XP_006231299.1//PREDICTED: spermatogenesis associated 6-like protein isoform X3 [Rattus norvegicus];AAL37244.1//excitatory amino acid carrier 1, partial [Mus musculus];XP_011245574.2//PREDICTED: spermatogenesis associated 6-like protein isoform X1 [Mus musculus];XP_011245576.2//PREDICTED: spermatogenesi…	cdna chromosome:GRCm38:19:28923688:28963587:-1 gene:ENSMUSG00000064202.15 gene_biotype:protein_coding transcript_biotype:protein_coding gene_symbol:4430402I18Rik description:RIKEN cDNA 4430402I18 gene [Source:MGI Symbol;Acc:MGI:1918036];cdna chromosome:GRCm38:19:28923533:28929227:-1 gene:ENSMUSG00000064202.15 gene_biotype:protein_coding transcript_biotype:processed_transcript gene_symbol:4430402I…
ENSMUSG00000062822	2553	435.073	448.58	0.0441088	0.930753	*	0.834745	4833420G17Rik	NA	NA	NA	K14322//polyadenylate-binding protein-interacting protein 1	BAE28742.1//unnamed protein product, partial [Mus musculus];EDL18343.1//RIKEN cDNA 4833420G17, isoform CRA_a [Mus musculus];NP_080403.4//uncharacterized protein C5orf34 homolog [Mus musculus];XP_006517812.1//PREDICTED: uncharacterized protein C5orf34 homolog isoform X2 [Mus musculus]	cdna chromosome:GRCm38:13:119462776:119464338:1 gene:ENSMUSG00000062822.8 gene_biotype:protein_coding transcript_biotype:retained_intron gene_symbol:4833420G17Rik description:RIKEN cDNA 4833420G17 gene [Source:MGI Symbol;Acc:MGI:1914642];cdna chromosome:GRCm38:13:119462774:119469825:1 gene:ENSMUSG00000062822.8 gene_biotype:protein_coding transcript_biotype:protein_coding gene_symbol:4833420G17Rik…
ENSMUSG00000075217	2272	0.803925	0.467877	-0.780931	0.623264	*	0.286732	4833423E24Rik	GO:0016021//integral component of membrane	GO:0016491//oxidoreductase activity	GO:0006629//lipid metabolic process	K10226//acyl-CoA 6-desaturase (Delta-6 desaturase) [EC:1.14.19.3]	XP_021012069.1//fatty acid desaturase 2-like protein FADS2P1 [Mus caroli]	cdna chromosome:GRCm38:2:85483594:85519024:-1 gene:ENSMUSG00000075217.1 gene_biotype:protein_coding transcript_biotype:protein_coding gene_symbol:4833423E24Rik description:RIKEN cDNA 4833423E24 gene [Source:MGI Symbol;Acc:MGI:2687041]
ENSMUSG00000032057	1129	134.254	338.796	1.33545	2.14652e-05	Up	5.311e-07	4833427G06Rik	NA	NA	NA	K10077//layilin	EDL25773.1//RIKEN cDNA 4833427G06, isoform CRA_a [Mus musculus];NP_808370.1//UPF0722 protein C11orf88 homolog [Mus musculus]	cdna chromosome:GRCm38:9:51081115:51102078:-1 gene:ENSMUSG00000032057.9 gene_biotype:protein_coding transcript_biotype:protein_coding gene_symbol:4833427G06Rik description:RIKEN cDNA 4833427G06 gene [Source:MGI Symbol;Acc:MGI:1921013]
ENSMUSG00000025871	2541	2922.71	3164.29	0.114572	0.792437	*	0.467934	4833439L19Rik	GO:0005737//cytoplasm	GO:0016491//oxidoreductase activity	NA	NA	XP_008579472.1//PREDICTED: putative monooxygenase p33MONOX isoform X1 [Galeopterus variegatus];BAD32404.1//mKIAA1191 protein, partial [Mus musculus];EDL41140.1//RIKEN cDNA 4833439L19, isoform CRA_a, partial [Mus musculus];EDL41142.1//RIKEN cDNA 4833439L19, isoform CRA_c, partial [Mus musculus]	cdna chromosome:GRCm38:13:54551218:54565435:-1 gene:ENSMUSG00000025871.18 gene_biotype:protein_coding transcript_biotype:protein_coding gene_symbol:4833439L19Rik description:RIKEN cDNA 4833439L19 gene [Source:MGI Symbol;Acc:MGI:1921162];cdna chromosome:GRCm38:13:54556587:54565330:-1 gene:ENSMUSG00000025871.18 gene_biotype:protein_coding transcript_biotype:protein_coding gene_symbol:4833439L19Rik …
ENSMUSG00000029828	2378	2.96467	1.44705	-1.03476	0.554445	*	0.230644	4921507P07Rik	GO:0005813//centrosome;GO:0005737//cytoplasm	NA	NA	NA	EDK98623.1//RIKEN cDNA 4921507P07, isoform CRA_a, partial [Mus musculus]	cdna chromosome:GRCm38:6:50573302:50596632:-1 gene:ENSMUSG00000029828.4 gene_biotype:protein_coding transcript_biotype:protein_coding gene_symbol:4921507P07Rik description:RIKEN cDNA 4921507P07 gene [Source:MGI Symbol;Acc:MGI:1918071]
ENSMUSG00000049902	3149	6.19356	7.88686	0.348683	0.857169	*	0.612595	4921517D22Rik	NA	NA	NA	K11253//histone H3	EDL41285.1//RIKEN cDNA 4921517D22, partial [Mus musculus]	cdna chromosome:GRCm38:13:59687402:59694108:-1 gene:ENSMUSG00000049902.6 gene_biotype:protein_coding transcript_biotype:protein_coding gene_symbol:4921517D22Rik description:RIKEN cDNA 4921517D22 gene [Source:MGI Symbol;Acc:MGI:1918150];cdna chromosome:GRCm38:13:59689324:59694102:-1 gene:ENSMUSG00000049902.6 gene_biotype:protein_coding transcript_biotype:nonsense_mediated_decay gene_symbol:4921517…
ENSMUSG00000036934	1504	605.783	724.215	0.257618	0.571631	*	0.243486	4921524J17Rik	NA	NA	NA	K07432//beta-1,4-N-acetylglucosaminyltransferase [EC:2.4.1.141]	BAB28662.2//unnamed protein product, partial [Mus musculus];XP_012328969.1//UPF0547 protein C16orf87 homolog, partial [Aotus nancymaae];XP_013374038.1//PREDICTED: UPF0547 protein C16orf87 homolog [Chinchilla lanigera]	cdna chromosome:GRCm38:8:85409818:85432821:-1 gene:ENSMUSG00000036934.9 gene_biotype:protein_coding transcript_biotype:nonsense_mediated_decay gene_symbol:4921524J17Rik description:RIKEN cDNA 4921524J17 gene [Source:MGI Symbol;Acc:MGI:1913964];cdna chromosome:GRCm38:8:85408759:85432833:-1 gene:ENSMUSG00000036934.9 gene_biotype:protein_coding transcript_biotype:protein_coding gene_symbol:4921524J1…
ENSMUSG00000020434	2590	28.9963	176.613	2.60665	1.81326e-07	Up	2.54562e-09	4921536K21Rik	GO:0016021//integral component of membrane	NA	NA	K20216//dual specificity phosphatase 10 [EC:3.1.3.16 3.1.3.48];K15190//7SK snRNA methylphosphate capping enzyme [EC:2.1.1.-];K16691//keren	XP_005366171.1//PREDICTED: uncharacterized protein C5orf52 homolog [Microtus ochrogaster]	cdna chromosome:GRCm38:11:3886088:3895098:-1 gene:ENSMUSG00000020434.4 gene_biotype:protein_coding transcript_biotype:protein_coding gene_symbol:4921536K21Rik description:RIKEN cDNA 4921536K21 gene [Source:MGI Symbol;Acc:MGI:1914680]
ENSMUSG00000028520	2356	0.147665	0.164165	0.152818	0.857169	*	0.689824	4921539E11Rik	NA	NA	NA	NA	NP_081888.1//uncharacterized protein C1orf141 homolog isoform 1 [Mus musculus];BAE36386.1//unnamed protein product [Mus musculus]	cdna chromosome:GRCm38:4:103230445:103290863:-1 gene:ENSMUSG00000028520.12 gene_biotype:protein_coding transcript_biotype:protein_coding gene_symbol:4921539E11Rik description:RIKEN cDNA 4921539E11 gene [Source:MGI Symbol;Acc:MGI:1918191];cdna chromosome:GRCm38:4:103235183:103290863:-1 gene:ENSMUSG00000028520.12 gene_biotype:protein_coding transcript_biotype:protein_coding gene_symbol:4921539E11Ri…
ENSMUSG00000027309	3670	977.996	1104.98	0.176114	0.712235	*	0.370496	4930402H24Rik	NA	NA	NA	K01855//tRNA pseudouridine38/39 synthase [EC:5.4.99.45];K17556//protein phosphatase 1 regulatory subunit 14C	BAE34475.1//unnamed protein product, partial [Mus musculus];XP_015996338.1//PREDICTED: uncharacterized protein C20orf194 homolog isoform X4 [Rousettus aegyptiacus];XP_007073328.1//PREDICTED: uncharacterized protein C20orf194 homolog [Panthera tigris altaica];XP_011237775.1//PREDICTED: uncharacterized protein C20orf194 homolog isoform X1 [Mus musculus];BAC40893.1//unnamed protein product [Mus musc…	cdna chromosome:GRCm38:2:130810897:130840134:-1 gene:ENSMUSG00000027309.18 gene_biotype:protein_coding transcript_biotype:protein_coding gene_symbol:4930402H24Rik description:RIKEN cDNA 4930402H24 gene [Source:MGI Symbol;Acc:MGI:1923029];cdna chromosome:GRCm38:2:130706200:130840134:-1 gene:ENSMUSG00000027309.18 gene_biotype:protein_coding transcript_biotype:protein_coding gene_symbol:4930402H24Ri…
ENSMUSG00000020234	1335	0.876599	2.17936	1.31392	0.396132	*	0.132741	4930404N11Rik	NA	NA	NA	NA	EDL31418.1//RIKEN cDNA 4930404N11, isoform CRA_a, partial [Mus musculus];EDL31419.1//RIKEN cDNA 4930404N11, isoform CRA_b, partial [Mus musculus];BAB29709.1//unnamed protein product [Mus musculus]	cdna chromosome:GRCm38:10:81363067:81364854:-1 gene:ENSMUSG00000020234.10 gene_biotype:protein_coding transcript_biotype:protein_coding gene_symbol:4930404N11Rik description:RIKEN cDNA 4930404N11 gene [Source:MGI Symbol;Acc:MGI:1921072];cdna chromosome:GRCm38:10:81364047:81365790:-1 gene:ENSMUSG00000020234.10 gene_biotype:protein_coding transcript_biotype:retained_intron gene_symbol:4930404N11Rik…
ENSMUSG00000022993	558	0.43067	0.928684	1.1086	0.459341	*	0.1681	4930415O20Rik	NA	NA	NA	NA	NP_001188251.1//uncharacterized protein LOC73863 [Mus musculus]	cdna chromosome:GRCm38:15:98571004:98589580:1 gene:ENSMUSG00000022993.7 gene_biotype:protein_coding transcript_biotype:protein_coding gene_symbol:4930415O20Rik description:RIKEN cDNA 4930415O20 gene [Source:MGI Symbol;Acc:MGI:1921113]
ENSMUSG00000021367	2139	41.0524	2.1906	-4.22807	2.71027e-08	Down	3.0464e-10	Edn1	GO:0005615//extracellular space;GO:0033093//Weibel-Palade body;GO:0048237//rough endoplasmic reticulum lumen;GO:0005737//cytoplasm;GO:0045178//basal part of cell	GO:0031708//endothelin B receptor binding;GO:0005125//cytokine activity;GO:0005179//hormone activity;GO:0031707//endothelin A receptor binding	GO:0007589//body fluid secretion;GO:0048514//blood vessel morphogenesis;GO:0019722//calcium-mediated signaling;GO:0014824//artery smooth muscle contraction;GO:0001569//branching involved in blood vessel morphogenesis	K16366//endothelin-1	EDL40983.1//endothelin 1, partial [Mus musculus]	cdna chromosome:GRCm38:13:42301476:42307990:1 gene:ENSMUSG00000021367.8 gene_biotype:protein_coding transcript_biotype:protein_coding gene_symbol:Edn1 description:endothelin 1 [Source:MGI Symbol;Acc:MGI:95283]
ENSMUSG00000046567	1845	174.836	249.365	0.512253	0.161429	*	0.0355671	4930430F08Rik	NA	NA	GO:0002244//hematopoietic progenitor cell differentiation	K16533//centrosomal protein CEP290	XP_005679844.1//PREDICTED: uncharacterized protein C12orf29 homolog isoform X2 [Capra hircus];XP_021081595.1//uncharacterized protein C12orf29 homolog [Mesocricetus auratus];EDL21661.1//RIKEN cDNA 4930430F08, isoform CRA_b [Mus musculus];NP_780337.2//uncharacterized protein C12orf29 homolog [Mus musculus];XP_021030544.1//uncharacterized protein C12orf29 homolog isoform X1 [Mus caroli]	cdna chromosome:GRCm38:10:100588292:100589165:-1 gene:ENSMUSG00000046567.10 gene_biotype:protein_coding transcript_biotype:processed_transcript gene_symbol:4930430F08Rik description:RIKEN cDNA 4930430F08 gene [Source:MGI Symbol;Acc:MGI:1921197];cdna chromosome:GRCm38:10:100573671:100589024:-1 gene:ENSMUSG00000046567.10 gene_biotype:protein_coding transcript_biotype:processed_transcript gene_symbo…
ENSMUSG00000109147	2959	17.0565	22.889	0.424336	0.769739	*	0.43177	4930431P19Rik	NA	NA	NA	K01527//nascent polypeptide-associated complex subunit beta	BAB29778.1//unnamed protein product, partial [Mus musculus];EHB07375.1//Transcription factor BTF3 [Heterocephalus glaber]	cdna chromosome:GRCm38:7:109752320:109755278:1 gene:ENSMUSG00000109147.1 gene_biotype:transcribed_processed_pseudogene transcript_biotype:processed_transcript gene_symbol:4930431P19Rik description:RIKEN cDNA 4930431P19 gene [Source:MGI Symbol;Acc:MGI:1921136];cdna chromosome:GRCm38:7:109754582:109755032:1 gene:ENSMUSG00000109147.1 gene_biotype:transcribed_processed_pseudogene transcript_biotype:t…
ENSMUSG00000046958	10871	0.750654	0.54063	-0.473506	0.776758	*	0.441935	4930432E11Rik	NA	NA	NA	K18626//trichohyalin	XP_017460202.1//PREDICTED: WD repeat-containing protein 87-like isoform X2 [Rattus norvegicus];EDL24063.1//RIKEN cDNA 4930432E11, partial [Mus musculus]	cdna chromosome:GRCm38:7:29558579:29582169:1 gene:ENSMUSG00000046958.9 gene_biotype:transcribed_unitary_pseudogene transcript_biotype:transcribed_unitary_pseudogene gene_symbol:4930432E11Rik description:RIKEN cDNA 4930432E11 gene [Source:MGI Symbol;Acc:MGI:3045259];cdna chromosome:GRCm38:7:29560515:29575478:1 gene:ENSMUSG00000046958.9 gene_biotype:transcribed_unitary_pseudogene transcript_biotype…
ENSMUSG00000008129	2284	13.3857	55.5369	2.05276	6.2972e-05	Up	1.91491e-06	4930432K21Rik	NA	NA	NA	NA	NP_001157224.1//uncharacterized protein C19orf57 homolog isoform 2 [Mus musculus];NP_083321.2//uncharacterized protein C19orf57 homolog isoform 1 [Mus musculus]	cdna chromosome:GRCm38:8:84148159:84172590:1 gene:ENSMUSG00000008129.14 gene_biotype:protein_coding transcript_biotype:protein_coding gene_symbol:4930432K21Rik description:RIKEN cDNA 4930432K21 gene [Source:MGI Symbol;Acc:MGI:1921916];cdna chromosome:GRCm38:8:84148252:84172589:1 gene:ENSMUSG00000008129.14 gene_biotype:protein_coding transcript_biotype:protein_coding gene_symbol:4930432K21Rik desc…
ENSMUSG00000069873	918	0.281555	0.342105	0.281021	0.855503	*	0.573819	4930438A08Rik	NA	GO:0016491//oxidoreductase activity	NA	K03334//L-amino-acid oxidase [EC:1.4.3.2]	XP_021498984.1//L-amino-acid oxidase-like [Meriones unguiculatus];XP_001477520.3//PREDICTED: L-amino-acid oxidase isoform X1 [Mus musculus]	cdna chromosome:GRCm38:11:58275060:58293406:1 gene:ENSMUSG00000069873.4 gene_biotype:protein_coding transcript_biotype:protein_coding gene_symbol:4930438A08Rik description:RIKEN cDNA 4930438A08 gene [Source:MGI Symbol;Acc:MGI:1921238];cdna chromosome:GRCm38:11:58274799:58294289:1 gene:ENSMUSG00000069873.4 gene_biotype:protein_coding transcript_biotype:protein_coding gene_symbol:4930438A08Rik desc…
ENSMUSG00000053603	1245	1.53138	1.00674	-0.605135	0.803861	*	0.480548	4930442H23Rik	NA	NA	NA	NA	BAB29813.1//unnamed protein product [Mus musculus]	cdna chromosome:GRCm38:10:81182605:81183849:-1 gene:ENSMUSG00000053603.4 gene_biotype:protein_coding transcript_biotype:protein_coding gene_symbol:4930442H23Rik description:RIKEN cDNA 4930442H23 gene [Source:MGI Symbol;Acc:MGI:1922144]
ENSMUSG00000067795	868	0.505779	0.438964	-0.204404	0.90242	*	0.776179	4930444P10Rik	NA	NA	NA	NA	KOF95510.1//hypothetical protein OCBIM_22038072mg [Octopus bimaculoides];XP_006495645.1//PREDICTED: putative uncharacterized protein C8orf89 homolog isoform X1 [Mus musculus]	cdna chromosome:GRCm38:1:16065979:16093325:-1 gene:ENSMUSG00000067795.13 gene_biotype:protein_coding transcript_biotype:protein_coding gene_symbol:4930444P10Rik description:RIKEN cDNA 4930444P10 gene [Source:MGI Symbol;Acc:MGI:1923049];cdna chromosome:GRCm38:1:16065979:16081212:-1 gene:ENSMUSG00000067795.13 gene_biotype:protein_coding transcript_biotype:protein_coding gene_symbol:4930444P10Rik de…
ENSMUSG00000021098	1970	3.78931	1.38937	-1.4475	0.316017	*	0.0945362	4930447C04Rik	GO:0000801//central element	NA	GO:0007129//synapsis;GO:0048477//oogenesis;GO:0007275//multicellular organism development;GO:0010705//meiotic DNA double-strand break processing involved in reciprocal meiotic recombination;GO:0007283//spermatogenesis;GO:0051090//regulation of DNA binding transcription factor activity	K19533//synaptonemal complex protein 1;K10421//CAP-Gly domain-containing linker protein 1	EDL36520.1//Six6 opposite strand transcript 1, isoform CRA_b [Mus musculus];XP_017170727.1//PREDICTED: protein SIX6OS1 isoform X3 [Mus musculus];XP_017170729.1//PREDICTED: protein SIX6OS1 isoform X5 [Mus musculus];AAI37876.1//Six6os1 protein [Mus musculus];BAB29563.1//unnamed protein product [Mus musculus]	cdna chromosome:GRCm38:12:72881109:72917906:-1 gene:ENSMUSG00000021098.14 gene_biotype:protein_coding transcript_biotype:protein_coding gene_symbol:4930447C04Rik description:RIKEN cDNA 4930447C04 gene [Source:MGI Symbol;Acc:MGI:1923051];cdna chromosome:GRCm38:12:72892816:72906277:-1 gene:ENSMUSG00000021098.14 gene_biotype:protein_coding transcript_biotype:nonsense_mediated_decay gene_symbol:49304…
ENSMUSG00000022543	1620	6.52071	8.69571	0.415276	0.833428	*	0.519306	4930451G09Rik	NA	NA	NA	NA	NP_001258515.1//uncharacterized protein LOC74684 [Mus musculus];EDK97265.1//mCG128730, isoform CRA_b [Mus musculus]	cdna chromosome:GRCm38:16:4966255:4968932:1 gene:ENSMUSG00000022543.9 gene_biotype:transcribed_unitary_pseudogene transcript_biotype:retained_intron gene_symbol:4930451G09Rik description:RIKEN cDNA 4930451G09 gene [Source:MGI Symbol;Acc:MGI:1921934];cdna chromosome:GRCm38:16:4964477:4966559:1 gene:ENSMUSG00000022543.9 gene_biotype:transcribed_unitary_pseudogene transcript_biotype:processed_transc…
ENSMUSG00000021747	2681	132.979	70.7733	-0.909923	0.302832	*	0.0883003	4930452B06Rik	NA	NA	NA	NA	BAB30387.1//unnamed protein product [Mus musculus];NP_083210.3//uncharacterized protein C3orf67 homolog [Mus musculus]	cdna chromosome:GRCm38:14:8431192:8666240:-1 gene:ENSMUSG00000021747.12 gene_biotype:protein_coding transcript_biotype:protein_coding gene_symbol:4930452B06Rik description:RIKEN cDNA 4930452B06 gene [Source:MGI Symbol;Acc:MGI:1926154];cdna chromosome:GRCm38:14:8502421:8666239:-1 gene:ENSMUSG00000021747.12 gene_biotype:protein_coding transcript_biotype:processed_transcript gene_symbol:4930452B06Ri…
ENSMUSG00000059920	2297	955.155	1193.16	0.32098	0.359308	*	0.114309	4930453N24Rik	GO:0005634//nucleus	NA	GO:0043065//positive regulation of apoptotic process;GO:0006915//apoptotic process	NA	EDK98241.1//mCG127693 [Mus musculus]	cdna chromosome:GRCm38:16:64762136:64771161:-1 gene:ENSMUSG00000059920.9 gene_biotype:protein_coding transcript_biotype:protein_coding gene_symbol:4930453N24Rik description:RIKEN cDNA 4930453N24 gene [Source:MGI Symbol;Acc:MGI:1914859];cdna chromosome:GRCm38:16:64751751:64766656:-1 gene:ENSMUSG00000059920.9 gene_biotype:protein_coding transcript_biotype:processed_transcript gene_symbol:4930453N24…
ENSMUSG00000056682	1238	0.191979	0.219798	0.195225	0.857169	*	0.64774	4930465K10Rik	NA	NA	NA	NA	BAB29875.1//unnamed protein product [Mus musculus]	cdna chromosome:GRCm38:18:77714210:77715449:1 gene:ENSMUSG00000056682.8 gene_biotype:pseudogene transcript_biotype:pseudogene gene_symbol:4930465K10Rik description:RIKEN cDNA 4930465K10 gene [Source:MGI Symbol;Acc:MGI:1914890]
ENSMUSG00000116198	1238	0.191979	0.219798	0.195225	0.857169	*	0.64774	4930465K10Rik	NA	NA	NA	NA	BAB29875.1//unnamed protein product [Mus musculus]	cdna chromosome:GRCm38:CHR_MG3700_PATCH:77714210:77715449:1 gene:ENSMUSG00000116198.1 gene_biotype:pseudogene transcript_biotype:pseudogene gene_symbol:4930465K10Rik description:RIKEN cDNA 4930465K10 gene [Source:MGI Symbol;Acc:MGI:1914890]
ENSMUSG00000096405	2313	1.3575	1.95416	0.525597	0.847905	*	0.542437	4930474N05Rik	GO:0005622//intracellular	GO:0005085//guanyl-nucleotide exchange factor activity	GO:0002244//hematopoietic progenitor cell differentiation;GO:0007264//small GTPase mediated signal transduction	K08732//ral guanine nucleotide dissociation stimulator	EDL24891.1//RIKEN cDNA 4930474N05, partial [Mus musculus];NP_778173.1//uncharacterized protein LOC218921 [Mus musculus]	cdna chromosome:GRCm38:14:36094967:36100114:1 gene:ENSMUSG00000096405.3 gene_biotype:protein_coding transcript_biotype:nonsense_mediated_decay gene_symbol:4930474N05Rik description:RIKEN cDNA 4930474N05 gene [Source:MGI Symbol;Acc:MGI:3586330];cdna chromosome:GRCm38:14:36094969:36096789:1 gene:ENSMUSG00000096405.3 gene_biotype:protein_coding transcript_biotype:nonsense_mediated_decay gene_symbol:…
ENSMUSG00000050345	1432	1.04136	0.868533	-0.261821	0.882512	*	0.740076	4930486L24Rik	GO:0005615//extracellular space;GO:0030054//cell junction;GO:0005764//lysosome	GO:0008234//cysteine-type peptidase activity;GO:0004197//cysteine-type endopeptidase activity	GO:0051603//proteolysis involved in cellular protein catabolic process	K01365//cathepsin L [EC:3.4.22.15]	XP_021071077.1//testin-2 [Mus pahari]	cdna chromosome:GRCm38:13:60842612:60864475:-1 gene:ENSMUSG00000050345.9 gene_biotype:protein_coding transcript_biotype:protein_coding gene_symbol:4930486L24Rik description:RIKEN cDNA 4930486L24 gene [Source:MGI Symbol;Acc:MGI:1922258]
ENSMUSG00000055555	1427	0.617283	1.81377	1.55499	0.25467	*	0.0684249	4930502E18Rik	NA	NA	NA	K13983//putative helicase MOV10L1 [EC:3.6.4.13]	NP_083418.1//uncharacterized protein LOC75013 [Mus musculus]	cdna chromosome:GRCm38:X:53724826:53738441:1 gene:ENSMUSG00000055555.1 gene_biotype:protein_coding transcript_biotype:protein_coding gene_symbol:4930502E18Rik description:RIKEN cDNA 4930502E18 gene [Source:MGI Symbol;Acc:MGI:1922263]
ENSMUSG00000090202	2080	0.963343	1.88974	0.972066	0.576756	*	0.248116	4930503B20Rik	GO:0005739//mitochondrion	NA	NA	K09512//DnaJ homolog subfamily B member 6	AAU14234.1//HSD-42 [Homo sapiens];NP_083420.2//sterile alpha motif domain-containing protein 13 [Mus musculus];XP_006502288.1//PREDICTED: sterile alpha motif domain-containing protein 13 isoform X2 [Mus musculus]	cdna chromosome:GRCm38:3:146649566:146651315:-1 gene:ENSMUSG00000090202.1 gene_biotype:protein_coding transcript_biotype:protein_coding gene_symbol:4930503B20Rik description:RIKEN cDNA 4930503B20 gene [Source:MGI Symbol;Acc:MGI:1922264];cdna chromosome:GRCm38:3:146645193:146651317:-1 gene:ENSMUSG00000090202.1 gene_biotype:protein_coding transcript_biotype:protein_coding gene_symbol:4930503B20Rik …
ENSMUSG00000112364	942	0.29151	0.356325	0.28965	0.855503	*	0.566967	4930503E24Rik	GO:0016282//eukaryotic 43S preinitiation complex;GO:0070062//extracellular exosome;GO:0071541//eukaryotic translation initiation factor 3 complex, eIF3m;GO:0005829//cytosol;GO:0033290//eukaryotic 48S preinitiation complex;GO:0005852//eukaryotic translation initiation factor 3 complex	GO:0003743//translation initiation factor activity	GO:0006413//translational initiation;GO:0006446//regulation of translational initiation;GO:0001731//formation of translation preinitiation complex	K03246//translation initiation factor 3 subunit I	XP_021492526.1//eukaryotic translation initiation factor 3 subunit I [Meriones unguiculatus]	cdna chromosome:GRCm38:10:124523438:124524379:1 gene:ENSMUSG00000112364.1 gene_biotype:transcribed_processed_pseudogene transcript_biotype:transcribed_processed_pseudogene gene_symbol:4930503E24Rik description:RIKEN cDNA 4930503E24 gene [Source:MGI Symbol;Acc:MGI:1922280];cdna chromosome:GRCm38:10:124469074:124524488:1 gene:ENSMUSG00000112364.1 gene_biotype:transcribed_processed_pseudogene transc…
ENSMUSG00000044906	2711	304.403	333.583	0.132064	0.857169	*	0.67971	4930503L19Rik	GO:0005576//extracellular region	NA	GO:0008285//negative regulation of cell proliferation	K20251//glutamate receptor-interacting protein	XP_017173402.1//PREDICTED: lung adenoma susceptibility protein 2 isoform X3 [Mus musculus];NP_766555.1//lung adenoma susceptibility protein 2 precursor [Mus musculus];BAC38019.1//unnamed protein product [Mus musculus];ADR31470.1//4930503L19Rik isoform 13 transcript variant 22 [Mus musculus];ADR31467.1//4930503L19Rik isoform 11 transcript variant 20 [Mus musculus];EDL09581.1//RIKEN cDNA 4930503L19…	cdna chromosome:GRCm38:18:70453140:70472480:-1 gene:ENSMUSG00000044906.5 gene_biotype:protein_coding transcript_biotype:protein_coding gene_symbol:4930503L19Rik description:RIKEN cDNA 4930503L19 gene [Source:MGI Symbol;Acc:MGI:1922045];cdna chromosome:GRCm38:18:70453271:70472355:-1 gene:ENSMUSG00000044906.5 gene_biotype:protein_coding transcript_biotype:nonsense_mediated_decay gene_symbol:4930503…
ENSMUSG00000040919	904	3.78907	1.71887	-1.14038	0.492732	*	0.189052	4930505A04Rik	NA	NA	NA	NA	NP_001093864.1//uncharacterized protein C2orf73 homolog [Mus musculus]	cdna chromosome:GRCm38:11:30426006:30471808:-1 gene:ENSMUSG00000040919.13 gene_biotype:protein_coding transcript_biotype:protein_coding gene_symbol:4930505A04Rik description:RIKEN cDNA 4930505A04 gene [Source:MGI Symbol;Acc:MGI:1922337];cdna chromosome:GRCm38:11:30426006:30471827:-1 gene:ENSMUSG00000040919.13 gene_biotype:protein_coding transcript_biotype:nonsense_mediated_decay gene_symbol:49305…
ENSMUSG00000097129	1834	5.19818	4.4037	-0.23929	0.890198	*	0.751973	4930507D05Rik	GO:0005759//mitochondrial matrix;GO:0045025//mitochondrial degradosome;GO:0005634//nucleus;GO:0042645//mitochondrial nucleoid;GO:0005739//mitochondrion	GO:0003723//RNA binding;GO:0003677//DNA binding;GO:0005524//ATP binding;GO:0034458//3'-5' RNA helicase activity;GO:0042803//protein homodimerization activity;GO:0003725//double-stranded RNA binding;GO:0004004//ATP-dependent RNA helicase activity;GO:0003678//DNA helicase activity	GO:0006401//RNA catabolic process;GO:2000827//mitochondrial RNA surveillance;GO:0035945//mitochondrial ncRNA surveillance;GO:0000962//positive regulation of mitochondrial RNA catabolic process;GO:0030307//positive regulation of cell growth;GO:0043066//negative regulation of apoptotic process;GO:0070827//chromatin maintenance;GO:0035946//mitochondrial mRNA surveillance;GO:0032508//DNA duplex unwin…	K17675//ATP-dependent RNA helicase SUPV3L1/SUV3 [EC:3.6.4.13]	BAC31253.1//unnamed protein product, partial [Mus musculus]	cdna chromosome:GRCm38:10:62449489:62451322:1 gene:ENSMUSG00000097129.1 gene_biotype:protein_coding transcript_biotype:protein_coding gene_symbol:4930507D05Rik description:RIKEN cDNA 4930507D05 gene [Source:MGI Symbol;Acc:MGI:1921956]
ENSMUSG00000062511	715	0.191979	0.219798	0.195225	0.857169	*	0.64774	4930512M02Rik	GO:0016021//integral component of membrane	NA	NA	K08760//apolipoprotein A-IV;K04613//vomeronasal 2 receptor;K18626//trichohyalin	EDL40636.1//mCG3997, partial [Mus musculus]	cdna chromosome:GRCm38:11:11623711:11627835:-1 gene:ENSMUSG00000062511.6 gene_biotype:protein_coding transcript_biotype:processed_transcript gene_symbol:4930512M02Rik description:RIKEN cDNA 4930512M02 gene [Source:MGI Symbol;Acc:MGI:1922360];cdna chromosome:GRCm38:11:11589223:11627824:-1 gene:ENSMUSG00000062511.6 gene_biotype:protein_coding transcript_biotype:protein_coding gene_symbol:4930512M02…
ENSMUSG00000074629	1331	4.63147	5.62355	0.280011	0.873562	*	0.724688	4930518I15Rik	NA	NA	NA	NA	BAE43246.1//unnamed protein product [Mus musculus]	cdna chromosome:GRCm38:2:156856616:156857946:-1 gene:ENSMUSG00000074629.2 gene_biotype:protein_coding transcript_biotype:protein_coding gene_symbol:4930518I15Rik description:RIKEN cDNA 4930518I15 gene [Source:MGI Symbol;Acc:MGI:1921954]
ENSMUSG00000090126	618	0.342858	0.283303	-0.275268	0.855503	*	0.580677	4930519F09Rik	GO:0043231//intracellular membrane-bounded organelle;GO:0005759//mitochondrial matrix;GO:0005634//nucleus;GO:0045254//pyruvate dehydrogenase complex;GO:0005730//nucleolus;GO:0043209//myelin sheath;GO:0005739//mitochondrion	GO:0004738//pyruvate dehydrogenase activity;GO:0034604//pyruvate dehydrogenase (NAD+) activity;GO:0004739//pyruvate dehydrogenase (acetyl-transferring) activity	GO:0006099//tricarboxylic acid cycle;GO:0006006//glucose metabolic process;GO:0061732//mitochondrial acetyl-CoA biosynthetic process from pyruvate;GO:0006086//acetyl-CoA biosynthetic process from pyruvate	K00161//pyruvate dehydrogenase E1 component alpha subunit [EC:1.2.4.1]	XP_021482728.1//pyruvate dehydrogenase E1 component subunit alpha, somatic form, mitochondrial [Meriones unguiculatus]	cdna chromosome:GRCm38:10:28921957:28923507:-1 gene:ENSMUSG00000090126.1 gene_biotype:transcribed_processed_pseudogene transcript_biotype:transcribed_processed_pseudogene gene_symbol:4930519F09Rik description:RIKEN cDNA 4930519F09 gene [Source:MGI Symbol;Acc:MGI:2149783];cdna chromosome:GRCm38:10:28880921:28922395:-1 gene:ENSMUSG00000090126.1 gene_biotype:transcribed_processed_pseudogene transcri…
ENSMUSG00000031325	402	0.664331	0.694536	0.0641482	0.982249	*	0.937179	4930519F16Rik	NA	GO:0004252//serine-type endopeptidase activity	NA	NA	XP_011245992.1//PREDICTED: uncharacterized protein LOC75106 isoform X2 [Mus musculus];CAD33959.1//putative serine protease [Mus musculus];XP_011245990.1//PREDICTED: uncharacterized protein LOC75106 isoform X1 [Mus musculus];NP_083446.1//uncharacterized protein LOC75106 precursor [Mus musculus]	cdna chromosome:GRCm38:X:103230028:103311782:-1 gene:ENSMUSG00000031325.15 gene_biotype:transcribed_unitary_pseudogene transcript_biotype:processed_transcript gene_symbol:4930519F16Rik description:RIKEN cDNA 4930519F16 gene [Source:MGI Symbol;Acc:MGI:1922356];cdna chromosome:GRCm38:X:103230028:103256614:-1 gene:ENSMUSG00000031325.15 gene_biotype:transcribed_unitary_pseudogene transcript_biotype:t…
ENSMUSG00000097602	501	3.1618	5.37383	0.765205	0.648555	*	0.310634	4930519P11Rik	NA	NA	NA	NA	BAB30000.1//unnamed protein product, partial [Mus musculus]	cdna chromosome:GRCm38:2:154612937:154613437:-1 gene:ENSMUSG00000097602.1 gene_biotype:protein_coding transcript_biotype:protein_coding gene_symbol:4930519P11Rik description:RIKEN cDNA 4930519P11 gene [Source:MGI Symbol;Acc:MGI:1921971]
ENSMUSG00000072762	873	60.1616	42.7673	-0.492335	0.613917	*	0.279529	4930522L14Rik	GO:0005634//nucleus	GO:0046872//metal ion binding;GO:0003676//nucleic acid binding	GO:0006355//regulation of transcription, DNA-templated	K09228//KRAB domain-containing zinc finger protein	EDL20061.1//mCG145978, partial [Mus musculus];XP_017171189.1//PREDICTED: zinc finger protein 431-like, partial [Mus musculus];XP_011247924.1//PREDICTED: zinc finger protein 431-like isoform X1 [Mus musculus]	cdna chromosome:GRCm38:5:109738831:109751886:-1 gene:ENSMUSG00000072762.9 gene_biotype:protein_coding transcript_biotype:protein_coding gene_symbol:4930522L14Rik description:RIKEN cDNA 4930522L14 gene [Source:MGI Symbol;Acc:MGI:1925270];cdna chromosome:GRCm38:5:109735990:109751597:-1 gene:ENSMUSG00000072762.9 gene_biotype:protein_coding transcript_biotype:protein_coding gene_symbol:4930522L14Rik …
ENSMUSG00000033910	4554	41.1852	2.31775	-4.15133	1.05175e-05	Down	2.35094e-07	Gucy1a1	GO:0008074//guanylate cyclase complex, soluble;GO:0005886//plasma membrane	GO:0020037//heme binding;GO:0000166//nucleotide binding;GO:0005525//GTP binding;GO:0004383//guanylate cyclase activity	GO:0008217//regulation of blood pressure;GO:0006182//cGMP biosynthetic process;GO:0007165//signal transduction;GO:0035556//intracellular signal transduction;GO:0060087//relaxation of vascular smooth muscle;GO:0030828//positive regulation of cGMP biosynthetic process;GO:0052565//response to defense-related host nitric oxide production	K12318//guanylate cyclase soluble subunit alpha [EC:4.6.1.2]	NP_068696.2//guanylate cyclase soluble subunit alpha-3 [Mus musculus]	cdna chromosome:GRCm38:3:82094552:82102111:-1 gene:ENSMUSG00000033910.13 gene_biotype:protein_coding transcript_biotype:protein_coding gene_symbol:Gucy1a1 description:guanylate cyclase 1, soluble, alpha 1 [Source:MGI Symbol;Acc:MGI:1926562];cdna chromosome:GRCm38:3:82119168:82145605:-1 gene:ENSMUSG00000033910.13 gene_biotype:protein_coding transcript_biotype:processed_transcript gene_symbol:Gucy1…
ENSMUSG00000035364	603	42.2948	88.7063	1.06856	0.0654596	*	0.0104673	4930524J08Rik	NA	NA	NA	NA	BAB30018.1//unnamed protein product, partial [Mus musculus]	cdna chromosome:GRCm38:5:99979061:99979663:1 gene:ENSMUSG00000035364.1 gene_biotype:protein_coding transcript_biotype:protein_coding gene_symbol:4930524J08Rik description:RIKEN cDNA 4930524J08 gene [Source:MGI Symbol;Acc:MGI:1922379]
ENSMUSG00000085521	941	0.163038	0.147054	-0.14886	0.857169	*	0.696036	4930526A20Rik	GO:0000214//tRNA-intron endonuclease complex;GO:0005634//nucleus;GO:0005730//nucleolus	GO:0016829//lyase activity;GO:0000213//tRNA-intron endonuclease activity	GO:0006397//mRNA processing;GO:0000379//tRNA-type intron splice site recognition and cleavage	K15323//tRNA-splicing endonuclease subunit Sen34 [EC:3.1.27.9]	EDL22560.1//mCG18530, partial [Mus musculus]	cdna chromosome:GRCm38:17:28075415:28076355:-1 gene:ENSMUSG00000085521.3 gene_biotype:transcribed_processed_pseudogene transcript_biotype:transcribed_processed_pseudogene gene_symbol:4930526A20Rik description:RIKEN cDNA 4930526A20 gene [Source:MGI Symbol;Acc:MGI:3612449];cdna chromosome:GRCm38:17:28075050:28076677:-1 gene:ENSMUSG00000085521.3 gene_biotype:transcribed_processed_pseudogene transcri…
ENSMUSG00000096969	519	0.191979	0.219798	0.195225	0.857169	*	0.64774	4930535I16Rik	NA	NA	NA	K16186//Ras-related GTP-binding protein C/D	BAB30065.1//unnamed protein product, partial [Mus musculus]	cdna chromosome:GRCm38:4:123917504:123918022:-1 gene:ENSMUSG00000096969.1 gene_biotype:protein_coding transcript_biotype:protein_coding gene_symbol:4930535I16Rik description:RIKEN cDNA 4930535I16 gene [Source:MGI Symbol;Acc:MGI:1922470]
ENSMUSG00000048905	4597	1.15093	1.04065	-0.145324	0.945045	*	0.864076	4930539E08Rik	NA	NA	GO:0042981//regulation of apoptotic process	K04574//neurofilament heavy polypeptide;K13172//serine/arginine repetitive matrix protein 2	EDL22593.1//RIKEN cDNA 4930539E08, isoform CRA_a, partial [Mus musculus];EDL22594.1//RIKEN cDNA 4930539E08, isoform CRA_b, partial [Mus musculus]	cdna chromosome:GRCm38:17:28904555:28905700:-1 gene:ENSMUSG00000048905.5 gene_biotype:protein_coding transcript_biotype:protein_coding gene_symbol:4930539E08Rik description:RIKEN cDNA 4930539E08 gene [Source:MGI Symbol;Acc:MGI:1925441];cdna chromosome:GRCm38:17:28896392:28915324:-1 gene:ENSMUSG00000048905.5 gene_biotype:protein_coding transcript_biotype:protein_coding gene_symbol:4930539E08Rik de…
ENSMUSG00000087279	624	0.153089	0.170829	0.158183	0.857169	*	0.684234	4930544D05Rik	NA	NA	NA	K04817//nicotinic acetylcholine receptor epsilon	EDL12586.1//mCG21181, isoform CRA_c, partial [Mus musculus];XP_021069117.1//uncharacterized protein C17orf107 homolog isoform X1 [Mus pahari];EDL12585.1//mCG21181, isoform CRA_b, partial [Mus musculus];XP_021031195.1//uncharacterized protein C17orf107 homolog isoform X1 [Mus caroli];XP_006534029.1//PREDICTED: uncharacterized protein C17orf107 homolog isoform X1 [Mus musculus]	cdna chromosome:GRCm38:11:70615910:70616877:1 gene:ENSMUSG00000087279.10 gene_biotype:protein_coding transcript_biotype:protein_coding gene_symbol:4930544D05Rik description:RIKEN cDNA 4930544D05 gene [Source:MGI Symbol;Acc:MGI:2148639];cdna chromosome:GRCm38:11:70615897:70616890:1 gene:ENSMUSG00000087279.10 gene_biotype:protein_coding transcript_biotype:nonsense_mediated_decay gene_symbol:4930544…
ENSMUSG00000029138	1641	0.487916	0.4441	-0.135748	0.926738	*	0.825285	4930548H24Rik	NA	NA	NA	K17751//myosin heavy chain 6/7;K16477//ninein-like protein;K19603//mitogen-activated protein kinase 15 [EC:2.7.11.24]	NP_080572.1//uncharacterized protein LOC67656 [Mus musculus]	cdna chromosome:GRCm38:5:31485740:31488476:1 gene:ENSMUSG00000029138.4 gene_biotype:protein_coding transcript_biotype:retained_intron gene_symbol:4930548H24Rik description:RIKEN cDNA 4930548H24 gene [Source:MGI Symbol;Acc:MGI:1914906];cdna chromosome:GRCm38:5:31485859:31488476:1 gene:ENSMUSG00000029138.4 gene_biotype:protein_coding transcript_biotype:protein_coding gene_symbol:4930548H24Rik descr…
ENSMUSG00000005131	1112	28.8014	24.727	-0.220053	0.857169	*	0.588626	4930550C14Rik	NA	NA	NA	NA	EDL25794.1//RIKEN cDNA 4930550C14, isoform CRA_a, partial [Mus musculus];XP_006510719.1//PREDICTED: uncharacterized protein C11orf65 homolog isoform X2 [Mus musculus]	cdna chromosome:GRCm38:9:53405298:53432720:1 gene:ENSMUSG00000005131.4 gene_biotype:protein_coding transcript_biotype:protein_coding gene_symbol:4930550C14Rik description:RIKEN cDNA 4930550C14 gene [Source:MGI Symbol;Acc:MGI:1922561];cdna chromosome:GRCm38:9:53402325:53403455:1 gene:ENSMUSG00000005131.4 gene_biotype:protein_coding transcript_biotype:processed_transcript gene_symbol:4930550C14Rik …
ENSMUSG00000034493	1220	0.342858	0.283303	-0.275268	0.855503	*	0.580677	4930556J24Rik	GO:0070545//PeBoW complex;GO:0016020//membrane;GO:0000793//condensed chromosome;GO:0005634//nucleus;GO:0005654//nucleoplasm;GO:0005730//nucleolus;GO:0005829//cytosol;GO:0030687//preribosome, large subunit precursor	GO:0003723//RNA binding	GO:0042254//ribosome biogenesis;GO:0007000//nucleolus organization;GO:0008283//cell proliferation;GO:0033365//protein localization to organelle;GO:0000466//maturation of 5.8S rRNA from tricistronic rRNA transcript (SSU-rRNA, 5.8S rRNA, LSU-rRNA);GO:0051726//regulation of cell cycle;GO:0000463//maturation of LSU-rRNA from tricistronic rRNA transcript (SSU-rRNA, 5.8S rRNA, LSU-rRNA);GO:0006364//rRN…	K14843//pescadillo	BAB30126.1//unnamed protein product [Mus musculus]	cdna chromosome:GRCm38:11:3937541:3976778:-1 gene:ENSMUSG00000034493.1 gene_biotype:protein_coding transcript_biotype:protein_coding gene_symbol:4930556J24Rik description:RIKEN cDNA 4930556J24 gene [Source:MGI Symbol;Acc:MGI:1922592]
ENSMUSG00000022518	2530	0.367521	0.265392	-0.469703	0.776758	*	0.44876	4930562C15Rik	NA	NA	NA	K09187//histone-lysine N-methyltransferase MLL2 [EC:2.1.1.43];K16806//MAP7 domain-containing protein 1;K00476//aspartate beta-hydroxylase [EC:1.14.11.16]	XP_021040646.1//uncharacterized protein C16orf96 homolog [Mus caroli];NP_084468.1//uncharacterized protein C16orf96 homolog [Mus musculus];XP_011244347.1//PREDICTED: uncharacterized protein C16orf96 homolog isoform X1 [Mus musculus];AAI45795.1//4930562C15Rik protein [Mus musculus];EDK97250.1//mCG128742, partial [Mus musculus]	cdna chromosome:GRCm38:16:4835416:4867686:1 gene:ENSMUSG00000022518.16 gene_biotype:protein_coding transcript_biotype:protein_coding gene_symbol:4930562C15Rik description:RIKEN cDNA 4930562C15 gene [Source:MGI Symbol;Acc:MGI:1926059];cdna chromosome:GRCm38:16:4864323:4865178:1 gene:ENSMUSG00000022518.16 gene_biotype:protein_coding transcript_biotype:retained_intron gene_symbol:4930562C15Rik descr…
ENSMUSG00000027811	1970	305.65	252.147	-0.277616	0.814785	*	0.493852	4930579G24Rik	GO:0005737//cytoplasm	NA	NA	NA	NP_083758.1//uncharacterized protein C4orf46 homolog [Mus musculus]	cdna chromosome:GRCm38:3:79629079:79632820:1 gene:ENSMUSG00000027811.9 gene_biotype:protein_coding transcript_biotype:protein_coding gene_symbol:4930579G24Rik description:RIKEN cDNA 4930579G24 gene [Source:MGI Symbol;Acc:MGI:1923189]
ENSMUSG00000034063	1904	1.53452	1.95401	0.348653	0.857169	*	0.687687	4930590J08Rik	GO:0016021//integral component of membrane;GO:0005737//cytoplasm	NA	NA	NA	NP_941070.1//uncharacterized protein C3orf20 homolog [Mus musculus];XP_021020955.1//uncharacterized protein C3orf20 homolog isoform X4 [Mus caroli]	cdna chromosome:GRCm38:6:91944264:91950030:1 gene:ENSMUSG00000034063.8 gene_biotype:protein_coding transcript_biotype:protein_coding gene_symbol:4930590J08Rik description:RIKEN cDNA 4930590J08 gene [Source:MGI Symbol;Acc:MGI:2685917];cdna chromosome:GRCm38:6:91902809:91904712:1 gene:ENSMUSG00000034063.8 gene_biotype:protein_coding transcript_biotype:retained_intron gene_symbol:4930590J08Rik descr…
ENSMUSG00000031938	2628	915.463	717.631	-0.351259	0.53916	*	0.219642	4931406C07Rik	GO:0070062//extracellular exosome;GO:0005654//nucleoplasm;GO:0005634//nucleus;GO:0016604//nuclear body;GO:0016021//integral component of membrane	GO:0008270//zinc ion binding;GO:0016788//hydrolase activity, acting on ester bonds	NA	NA	EDL91225.1//rCG56442 [Rattus norvegicus];XP_668908.1//hypothetical protein [Plasmodium berghei strain ANKA], partial [Plasmodium berghei ANKA];EDL25018.1//RIKEN cDNA 4931406C07, isoform CRA_b, partial [Mus musculus];XP_006510660.1//PREDICTED: ester hydrolase C11orf54 homolog isoform X2 [Mus musculus]	cdna chromosome:GRCm38:9:15284103:15306130:-1 gene:ENSMUSG00000031938.15 gene_biotype:protein_coding transcript_biotype:protein_coding gene_symbol:4931406C07Rik description:RIKEN cDNA 4931406C07 gene [Source:MGI Symbol;Acc:MGI:1918234];cdna chromosome:GRCm38:9:15283339:15306167:-1 gene:ENSMUSG00000031938.15 gene_biotype:protein_coding transcript_biotype:protein_coding gene_symbol:4931406C07Rik de…
ENSMUSG00000066571	5787	906.555	583.749	-0.635047	0.149805	*	0.0319046	4931406P16Rik	NA	NA	NA	K19930//SRC kinase signaling inhibitor 1;K22383	AAH60233.1//RIKEN cDNA 4931406P16 gene [Mus musculus];NP_766329.1//uncharacterized protein KIAA0355 homolog [Mus musculus];BAE41629.1//unnamed protein product [Mus musculus];BAC97935.1//mKIAA0355 protein, partial [Mus musculus];BAE22247.1//unnamed protein product [Mus musculus]	cdna chromosome:GRCm38:7:34239121:34245305:-1 gene:ENSMUSG00000066571.13 gene_biotype:protein_coding transcript_biotype:protein_coding gene_symbol:4931406P16Rik description:RIKEN cDNA 4931406P16 gene [Source:MGI Symbol;Acc:MGI:1924311];cdna chromosome:GRCm38:7:34236714:34285599:-1 gene:ENSMUSG00000066571.13 gene_biotype:protein_coding transcript_biotype:protein_coding gene_symbol:4931406P16Rik de…
ENSMUSG00000022179	2585	151.497	176.118	0.217254	0.776758	*	0.448138	4931414P19Rik	GO:0005576//extracellular region	GO:0003723//RNA binding	NA	NA	XP_007100521.1//PREDICTED: uncharacterized protein C14orf93 homolog isoform X1 [Physeter catodon];XP_021037714.1//uncharacterized protein C14orf93 homolog [Mus caroli];NP_083166.1//uncharacterized protein C14orf93 homolog precursor [Mus musculus]	cdna chromosome:GRCm38:14:54584664:54585499:-1 gene:ENSMUSG00000022179.5 gene_biotype:protein_coding transcript_biotype:retained_intron gene_symbol:4931414P19Rik description:RIKEN cDNA 4931414P19 gene [Source:MGI Symbol;Acc:MGI:1921609];cdna chromosome:GRCm38:14:54584276:54585009:-1 gene:ENSMUSG00000022179.5 gene_biotype:protein_coding transcript_biotype:protein_coding gene_symbol:4931414P19Rik d…
ENSMUSG00000046085	1037	0.362548	0.461006	0.346612	0.833428	*	0.524201	4931422A03Rik	GO:0005654//nucleoplasm;GO:0005829//cytosol	NA	NA	K10290//F-box protein 3	BAC36452.1//unnamed protein product [Mus musculus];XP_007617728.1//PREDICTED: F-box only protein 3 isoform X2 [Cricetulus griseus]	cdna chromosome:GRCm38:2:103992495:104028308:-1 gene:ENSMUSG00000046085.7 gene_biotype:protein_coding transcript_biotype:protein_coding gene_symbol:4931422A03Rik description:RIKEN cDNA 4931422A03 gene [Source:MGI Symbol;Acc:MGI:1918236];cdna chromosome:GRCm38:2:104025882:104028361:-1 gene:ENSMUSG00000046085.7 gene_biotype:protein_coding transcript_biotype:retained_intron gene_symbol:4931422A03Rik…
ENSMUSG00000026774	1587	0.565987	0.367278	-0.623898	0.702487	*	0.361698	4931423N10Rik	NA	NA	NA	K17299//POTE ankyrin domain family protein	XP_017174746.1//PREDICTED: uncharacterized protein LOC70981 isoform X1 [Mus musculus];NP_081911.1//uncharacterized protein LOC70981 [Mus musculus];XP_003753069.1//PREDICTED: putative ankyrin repeat domain-containing protein 19 isoform X15 [Rattus norvegicus]	cdna chromosome:GRCm38:2:23207476:23267129:1 gene:ENSMUSG00000026774.11 gene_biotype:protein_coding transcript_biotype:protein_coding gene_symbol:4931423N10Rik description:RIKEN cDNA 4931423N10 gene [Source:MGI Symbol;Acc:MGI:1918231];cdna chromosome:GRCm38:2:23207497:23264632:1 gene:ENSMUSG00000026774.11 gene_biotype:protein_coding transcript_biotype:protein_coding gene_symbol:4931423N10Rik desc…
ENSMUSG00000053297	3806	22.0674	1.30744	-4.07709	2.74401e-05	Down	7.06253e-07	AI854703	NA	NA	NA	K09228//KRAB domain-containing zinc finger protein	XP_017743292.1//PREDICTED: zinc finger protein 775 [Rhinopithecus bieti];XP_014201343.1//PREDICTED: LOW QUALITY PROTEIN: zinc finger protein 775 [Pan paniscus];XP_014594732.1//PREDICTED: LOW QUALITY PROTEIN: zinc finger protein 775 [Equus caballus]	cdna chromosome:GRCm38:6:48627935:48633689:1 gene:ENSMUSG00000053297.14 gene_biotype:protein_coding transcript_biotype:protein_coding gene_symbol:AI854703 description:expressed sequence AI854703 [Source:MGI Symbol;Acc:MGI:2141510];cdna chromosome:GRCm38:6:48627223:48629463:1 gene:ENSMUSG00000053297.14 gene_biotype:protein_coding transcript_biotype:protein_coding gene_symbol:AI854703 description:e…
ENSMUSG00000078157	3274	0.62514	0.63378	0.0198019	0.998465	*	0.9805	4931440F15Rik	GO:0005737//cytoplasm	GO:0031867//EP4 subtype prostaglandin E2 receptor binding;GO:0008134//transcription factor binding;GO:0004842//ubiquitin-protein transferase activity	GO:0043407//negative regulation of MAP kinase activity;GO:0051438//regulation of ubiquitin-protein transferase activity;GO:0050728//negative regulation of inflammatory response	K10349//Fem-1 homolog b	NP_789799.1//protein fem-1 homolog A-B [Mus musculus]	cdna chromosome:GRCm38:11:29822395:29825668:-1 gene:ENSMUSG00000078157.1 gene_biotype:protein_coding transcript_biotype:protein_coding gene_symbol:4931440F15Rik description:RIKEN cDNA 4931440F15 gene [Source:MGI Symbol;Acc:MGI:2441689]
ENSMUSG00000074580	1725	13.7513	25.3038	0.879793	0.250675	*	0.06684	4931440P22Rik	GO:0005840//ribosome;GO:0016020//membrane;GO:0042788//polysomal ribosome;GO:0019898//extrinsic component of membrane;GO:0022625//cytosolic large ribosomal subunit;GO:0022626//cytosolic ribosome	GO:0003723//RNA binding;GO:0008201//heparin binding;GO:0003735//structural constituent of ribosome;GO:0045296//cadherin binding	GO:0008283//cell proliferation;GO:0006412//translation;GO:0002181//cytoplasmic translation;GO:0031589//cell-substrate adhesion;GO:0007568//aging;GO:0035264//multicellular organism growth	K02905//large subunit ribosomal protein L29e;K16628//collagen, type VII, alpha	XP_013439659.1//hypothetical protein ENH_00011030 [Eimeria necatrix];XP_021014736.1//uncharacterized protein LOC110291831 [Mus caroli];XP_017450989.1//PREDICTED: 60S ribosomal protein L29 isoform X1 [Rattus norvegicus]	cdna chromosome:GRCm38:3:65527523:65529379:-1 gene:ENSMUSG00000074580.11 gene_biotype:transcribed_processed_pseudogene transcript_biotype:processed_transcript gene_symbol:4931440P22Rik description:RIKEN cDNA 4931440P22 gene [Source:MGI Symbol;Acc:MGI:1918254];cdna chromosome:GRCm38:3:65527489:65529213:-1 gene:ENSMUSG00000074580.11 gene_biotype:transcribed_processed_pseudogene transcript_biotype:p…
ENSMUSG00000079324	940	0.548037	0.999124	0.86639	0.576756	*	0.247887	4932414N04Rik	NA	NA	NA	K17299//POTE ankyrin domain family protein	XP_006500399.1//PREDICTED: uncharacterized protein LOC75721 isoform X2 [Mus musculus];EDL27023.1//RIKEN cDNA 4932414N04, partial [Mus musculus];XP_006500398.1//PREDICTED: uncharacterized protein LOC75721 isoform X1 [Mus musculus]	cdna chromosome:GRCm38:2:68656486:68688315:1 gene:ENSMUSG00000079324.11 gene_biotype:protein_coding transcript_biotype:protein_coding gene_symbol:4932414N04Rik description:RIKEN cDNA 4932414N04 gene [Source:MGI Symbol;Acc:MGI:1922971];cdna chromosome:GRCm38:2:68716291:68717310:1 gene:ENSMUSG00000079324.11 gene_biotype:protein_coding transcript_biotype:retained_intron gene_symbol:4932414N04Rik des…
ENSMUSG00000044581	3163	0.29151	0.356325	0.28965	0.855503	*	0.566967	4932415D10Rik	GO:0070062//extracellular exosome;GO:0005634//nucleus;GO:0016021//integral component of membrane	NA	NA	K13172//serine/arginine repetitive matrix protein 2;K06709//jumonji domain-containing protein 2 [EC:1.14.11.-]	XP_006514423.1//PREDICTED: uncharacterized protein LOC102635990 isoform X1 [Mus musculus]	cdna chromosome:GRCm38:10:82282116:82316582:-1 gene:ENSMUSG00000044581.8 gene_biotype:protein_coding transcript_biotype:protein_coding gene_symbol:4932415D10Rik description:RIKEN cDNA 4932415D10 gene [Source:MGI Symbol;Acc:MGI:3045298];cdna chromosome:GRCm38:10:82282116:82285278:-1 gene:ENSMUSG00000044581.8 gene_biotype:protein_coding transcript_biotype:protein_coding gene_symbol:4932415D10Rik de…
ENSMUSG00000051359	1597	47.6003	2.95138	-4.01151	2.29295e-08	Down	2.51132e-10	Ncald	GO:0070062//extracellular exosome;GO:0030130//clathrin coat of trans-Golgi network vesicle;GO:0005829//cytosol;GO:0005622//intracellular	GO:0015276//ligand-gated ion channel activity;GO:0015631//tubulin binding;GO:0003779//actin binding;GO:0030276//clathrin binding;GO:0043014//alpha-tubulin binding;GO:0005509//calcium ion binding	GO:0003073//regulation of systemic arterial blood pressure;GO:0019722//calcium-mediated signaling;GO:0016192//vesicle-mediated transport	K19695//neurocalcin delta;K10591//E3 ubiquitin-protein ligase NEDD4 [EC:2.3.2.26]	EDL33388.1//mCG1045525, partial [Mus musculus];BAD92252.1//Neurocalcin delta variant, partial [Homo sapiens];NP_776823.1//neurocalcin-delta [Bos taurus]	cdna chromosome:GRCm38:15:37366218:37459360:-1 gene:ENSMUSG00000051359.15 gene_biotype:protein_coding transcript_biotype:protein_coding gene_symbol:Ncald description:neurocalcin delta [Source:MGI Symbol;Acc:MGI:1196326];cdna chromosome:GRCm38:15:37618757:37734634:-1 gene:ENSMUSG00000051359.15 gene_biotype:protein_coding transcript_biotype:processed_transcript gene_symbol:Ncald description:neuroca…
ENSMUSG00000039851	2436	1.35767	0.82069	-0.726225	0.715584	*	0.373581	4932438H23Rik	NA	NA	NA	NA	NP_083181.1//uncharacterized protein C21orf62 homolog precursor [Mus musculus]	cdna chromosome:GRCm38:16:91055838:91095122:-1 gene:ENSMUSG00000039851.11 gene_biotype:protein_coding transcript_biotype:protein_coding gene_symbol:4932438H23Rik description:RIKEN cDNA 4932438H23 gene [Source:MGI Symbol;Acc:MGI:1921637];cdna chromosome:GRCm38:16:91053935:91069145:-1 gene:ENSMUSG00000039851.11 gene_biotype:protein_coding transcript_biotype:protein_coding gene_symbol:4932438H23Rik …
ENSMUSG00000090336	3295	1.55626	1.19448	-0.381704	0.857169	*	0.637198	4932443I19Rik	NA	NA	NA	K03353//anaphase-promoting complex subunit 6;K01294//carboxypeptidase E [EC:3.4.17.10];K10590//E3 ubiquitin-protein ligase TRIP12 [EC:2.3.2.26];K17094//annexin A6	XP_007630447.1//PREDICTED: uncharacterized protein C17orf105 homolog isoform X4 [Cricetulus griseus];EDL22158.1//mCG117244, isoform CRA_b [Mus musculus];NP_001094989.1//uncharacterized protein LOC403185 [Mus musculus];XP_006508884.1//PREDICTED: uncharacterized protein LOC403185 isoform X2 [Mus musculus]	cdna chromosome:GRCm38:8:13708285:13740042:1 gene:ENSMUSG00000090336.5 gene_biotype:protein_coding transcript_biotype:processed_transcript gene_symbol:4932443I19Rik description:RIKEN cDNA 4932443I19 gene [Source:MGI Symbol;Acc:MGI:2685952];cdna chromosome:GRCm38:8:13705967:13743414:1 gene:ENSMUSG00000090336.5 gene_biotype:protein_coding transcript_biotype:protein_coding gene_symbol:4932443I19Rik …
ENSMUSG00000025961	1758	0.310557	0.311366	0.00375358	0.998465	*	0.994622	4933402D24Rik	NA	NA	NA	NA	NP_001243087.1//uncharacterized protein LOC74426 [Mus musculus]	cdna chromosome:GRCm38:1:63754907:63769267:-1 gene:ENSMUSG00000025961.1 gene_biotype:protein_coding transcript_biotype:protein_coding gene_symbol:4933402D24Rik description:RIKEN cDNA 4933402D24 gene [Source:MGI Symbol;Acc:MGI:1921676]
ENSMUSG00000013158	1097	1.0144	1.23135	0.279607	0.857169	*	0.695375	4933405L10Rik	NA	NA	NA	K11114//adrenocortical dysplasia protein	NP_081931.1//uncharacterized protein C16orf86 homolog [Mus musculus];XP_006531432.1//PREDICTED: uncharacterized protein C16orf86 homolog isoform X1 [Mus musculus]	cdna chromosome:GRCm38:8:105708291:105710246:1 gene:ENSMUSG00000013158.6 gene_biotype:protein_coding transcript_biotype:protein_coding gene_symbol:4933405L10Rik description:RIKEN cDNA 4933405L10 gene [Source:MGI Symbol;Acc:MGI:1918296];cdna chromosome:GRCm38:8:105707655:105709610:1 gene:ENSMUSG00000013158.6 gene_biotype:protein_coding transcript_biotype:processed_transcript gene_symbol:4933405L10…
ENSMUSG00000050526	1768	0.355412	0.366458	0.0441543	0.982249	*	0.93904	4933406M09Rik	GO:0016020//membrane	GO:0016758//transferase activity, transferring hexosyl groups	GO:0005975//carbohydrate metabolic process	K13748//alpha-1,3-mannosylglycoprotein beta-1,4-N-acetylglucosaminyltransferase C [EC:2.4.1.201 2.4.1.145]	NP_776132.2//uncharacterized protein LOC240755 [Mus musculus]	cdna chromosome:GRCm38:1:134385940:134390981:1 gene:ENSMUSG00000050526.5 gene_biotype:protein_coding transcript_biotype:protein_coding gene_symbol:4933406M09Rik description:RIKEN cDNA 4933406M09 gene [Source:MGI Symbol;Acc:MGI:3045320]
ENSMUSG00000049357	2212	3.10499	2.86707	-0.115014	0.958097	*	0.887171	4933408B17Rik	NA	NA	NA	K11321//bromodomain-containing protein 8	NP_808441.2//uncharacterized protein LOC271508 [Mus musculus]	cdna chromosome:GRCm38:18:34579846:34597468:-1 gene:ENSMUSG00000049357.11 gene_biotype:protein_coding transcript_biotype:protein_coding gene_symbol:4933408B17Rik description:RIKEN cDNA 4933408B17 gene [Source:MGI Symbol;Acc:MGI:3045347];cdna chromosome:GRCm38:18:34579945:34597345:-1 gene:ENSMUSG00000049357.11 gene_biotype:protein_coding transcript_biotype:nonsense_mediated_decay gene_symbol:49334…
ENSMUSG00000090369	1380	0.170037	0.152784	-0.154346	0.857169	*	0.690283	4933411K16Rik	NA	NA	NA	K19721//collagen, type V/XI/XXIV/XXVII, alpha;K14716//solute carrier family 39 (zinc transporter), member 10;K01081//5'-nucleotidase [EC:3.1.3.5]	NP_080028.1//uncharacterized protein C10orf62 homolog [Mus musculus]	cdna chromosome:GRCm38:19:42052248:42053627:1 gene:ENSMUSG00000090369.3 gene_biotype:protein_coding transcript_biotype:protein_coding gene_symbol:4933411K16Rik description:RIKEN cDNA 4933411K16 gene [Source:MGI Symbol;Acc:MGI:1914015]
ENSMUSG00000043623	1343	0.357047	0.36781	0.0428467	0.982249	*	0.940897	4933412A08Rik	NA	NA	NA	NA	BAC39473.1//unnamed protein product, partial [Mus musculus]	cdna chromosome:GRCm38:19:60226334:60227678:1 gene:ENSMUSG00000043623.7 gene_biotype:pseudogene transcript_biotype:pseudogene gene_symbol:4933412A08Rik description:RIKEN cDNA 4933412A08 gene [Source:MGI Symbol;Acc:MGI:1921695]
ENSMUSG00000045877	2009	0.164679	0.148401	-0.150156	0.857169	*	0.694667	4933415A04Rik	GO:0016021//integral component of membrane	GO:0004857//enzyme inhibitor activity	NA	K22282//fatty acid hydroxylase domain-containing protein 2;K12665//cytochrome P450 family 26 subfamily C	BAB30445.1//unnamed protein product [Mus musculus]	cdna chromosome:GRCm38:11:43587040:43589048:1 gene:ENSMUSG00000045877.2 gene_biotype:protein_coding transcript_biotype:protein_coding gene_symbol:4933415A04Rik description:RIKEN cDNA 4933415A04 gene [Source:MGI Symbol;Acc:MGI:1922977]
ENSMUSG00000073730	1781	0.170037	0.152784	-0.154346	0.857169	*	0.690283	4933415F23Rik	GO:0005737//cytoplasm	NA	GO:0042325//regulation of phosphorylation;GO:0045087//innate immune response	K17555//protein phosphatase 1 regulatory subunit 14B	NP_080022.2//protein phosphatase 1, regulatory (inhibitor) subunit 14B-like [Mus musculus]	cdna chromosome:GRCm38:1:23100473:23102253:-1 gene:ENSMUSG00000073730.2 gene_biotype:protein_coding transcript_biotype:protein_coding gene_symbol:4933415F23Rik description:RIKEN cDNA 4933415F23 gene [Source:MGI Symbol;Acc:MGI:1914005]
ENSMUSG00000106572	964	0.50265	0.454822	-0.14425	0.922203	*	0.815553	4933417G07Rik	GO:0005643//nuclear pore;GO:0005783//endoplasmic reticulum;GO:0005635//nuclear envelope;GO:0000139//Golgi membrane;GO:0005829//cytosol;GO:0070062//extracellular exosome;GO:0043231//intracellular membrane-bounded organelle;GO:0005765//lysosomal membrane;GO:0005654//nucleoplasm;GO:0061700//GATOR2 complex;GO:0030127//COPII vesicle coat;GO:0043234//protein complex;GO:0031080//nuclear pore outer ring;…	GO:0042802//identical protein binding	GO:0048208//COPII vesicle coating;GO:0032008//positive regulation of TOR signaling;GO:0051028//mRNA transport;GO:0090110//cargo loading into COPII-coated vesicle;GO:0002474//antigen processing and presentation of peptide antigen via MHC class I;GO:0006886//intracellular protein transport;GO:0019886//antigen processing and presentation of exogenous peptide antigen via MHC class II;GO:0007062//sist…	K14004//protein transport protein SEC13	XP_021020239.1//protein SEC13 homolog [Mus caroli];XP_017820564.1//PREDICTED: protein SEC13 homolog [Callithrix jacchus]	cdna chromosome:GRCm38:3:55847105:55848068:1 gene:ENSMUSG00000106572.1 gene_biotype:transcribed_processed_pseudogene transcript_biotype:transcribed_processed_pseudogene gene_symbol:4933417G07Rik description:RIKEN cDNA 4933417G07 gene [Source:MGI Symbol;Acc:MGI:1918432];cdna chromosome:GRCm38:3:55847264:55848400:1 gene:ENSMUSG00000106572.1 gene_biotype:transcribed_processed_pseudogene transcript_b…
ENSMUSG00000102416	879	3.91779	4.40309	0.168478	0.935372	*	0.843171	4933424G06Rik	NA	NA	NA	NA	XP_021028494.1//uncharacterized protein LOC110302060 [Mus caroli];EDL14508.1//mCG17758, isoform CRA_b, partial [Mus musculus]	cdna chromosome:GRCm38:1:36710149:36733881:1 gene:ENSMUSG00000102416.4 gene_biotype:protein_coding transcript_biotype:protein_coding gene_symbol:4933424G06Rik description:RIKEN cDNA 4933424G06 gene [Source:MGI Symbol;Acc:MGI:1918416];cdna chromosome:GRCm38:1:36744355:36757826:1 gene:ENSMUSG00000102416.4 gene_biotype:protein_coding transcript_biotype:processed_transcript gene_symbol:4933424G06Rik …
ENSMUSG00000020807	4549	101.338	73.6079	-0.461241	0.282837	*	0.0792878	4933427D14Rik	GO:0005829//cytosol;GO:0005813//centrosome;GO:0034451//centriolar satellite	NA	GO:0071539//protein localization to centrosome;GO:0007099//centriole replication	K21765//protein moonraker	EDL12661.1//RIKEN cDNA 4933427D14, isoform CRA_a, partial [Mus musculus];NP_083239.1//protein moonraker [Mus musculus];EDL12663.1//RIKEN cDNA 4933427D14, isoform CRA_c, partial [Mus musculus];BAC31501.1//unnamed protein product [Mus musculus];EDL12662.1//RIKEN cDNA 4933427D14, isoform CRA_b, partial [Mus musculus]	cdna chromosome:GRCm38:11:72153929:72155303:-1 gene:ENSMUSG00000020807.14 gene_biotype:protein_coding transcript_biotype:processed_transcript gene_symbol:4933427D14Rik description:RIKEN cDNA 4933427D14 gene [Source:MGI Symbol;Acc:MGI:1921727];cdna chromosome:GRCm38:11:72155393:72175238:-1 gene:ENSMUSG00000020807.14 gene_biotype:protein_coding transcript_biotype:processed_transcript gene_symbol:49…
ENSMUSG00000086697	4771	51.3097	36.6212	-0.486554	0.468657	*	0.173935	4933427G23Rik	GO:0005730//nucleolus;GO:0032040//small-subunit processome;GO:0034457//Mpp10 complex;GO:0030529//intracellular ribonucleoprotein complex;GO:0019013//viral nucleocapsid	GO:0030515//snoRNA binding;GO:0003723//RNA binding;GO:0019843//rRNA binding	GO:0006364//rRNA processing	K14560//U3 small nucleolar ribonucleoprotein protein IMP3	XP_007084674.1//PREDICTED: U3 small nucleolar ribonucleoprotein protein IMP3 [Panthera tigris altaica];NP_001101622.1//U3 small nucleolar ribonucleoprotein protein IMP3 [Rattus norvegicus];OBS67099.1//hypothetical protein A6R68_04365 [Neotoma lepida]	cdna chromosome:GRCm38:5:23815618:23831897:-1 gene:ENSMUSG00000086697.1 gene_biotype:transcribed_processed_pseudogene transcript_biotype:processed_transcript gene_symbol:4933427G23Rik description:RIKEN cDNA 4933427G23 gene [Source:MGI Symbol;Acc:MGI:3036235];cdna chromosome:GRCm38:5:23831080:23831623:-1 gene:ENSMUSG00000086697.1 gene_biotype:transcribed_processed_pseudogene transcript_biotype:tra…
ENSMUSG00000073761	2183	14.7139	21.8996	0.573727	0.627363	*	0.290741	4933427I04Rik	NA	NA	NA	NA	BAE21652.1//unnamed protein product [Mus musculus]	cdna chromosome:GRCm38:4:123859679:123863165:1 gene:ENSMUSG00000073761.2 gene_biotype:protein_coding transcript_biotype:protein_coding gene_symbol:4933427I04Rik description:Riken cDNA 4933427I04 gene [Source:MGI Symbol;Acc:MGI:3613760]
ENSMUSG00000047988	2796	10.2625	6.7144	-0.612051	0.716068	*	0.37427	4933428G20Rik	NA	NA	NA	K20315//Rho GTPase-activating protein 21/23	NP_001276047.1//uncharacterized protein LOC100141474 [Mus musculus];EDL16081.1//mCG146189, partial [Mus musculus]	cdna chromosome:GRCm38:11:97490783:97500340:-1 gene:ENSMUSG00000047988.1 gene_biotype:protein_coding transcript_biotype:protein_coding gene_symbol:4933428G20Rik description:RIKEN cDNA 4933428G20 gene [Source:MGI Symbol;Acc:MGI:1918475]
ENSMUSG00000058046	1783	2.23447	1.33796	-0.739896	0.734341	*	0.391025	4933430I17Rik	NA	NA	NA	K07524//regulator of G-protein signalling 3	NP_808275.1//uncharacterized protein C9orf43 homolog [Mus musculus]	cdna chromosome:GRCm38:4:62525369:62547993:1 gene:ENSMUSG00000058046.1 gene_biotype:protein_coding transcript_biotype:protein_coding gene_symbol:4933430I17Rik description:RIKEN cDNA 4933430I17 gene [Source:MGI Symbol;Acc:MGI:3045314]
ENSMUSG00000027942	1350	1150.35	2699.87	1.23082	0.0395325	Up	0.00532755	4933434E20Rik	GO:0016021//integral component of membrane	NA	NA	K10591//E3 ubiquitin-protein ligase NEDD4 [EC:2.3.2.26]	BAC28820.1//unnamed protein product [Mus musculus];ERE92302.1//NICE-3 predicted containing protein [Cricetulus griseus];BAE29892.1//unnamed protein product [Mus musculus];EDL15166.1//mCG146184, partial [Mus musculus];XP_012923480.1//uncharacterized protein C1orf43 homolog isoform X1 [Heterocephalus glaber];EDL15168.1//mCG124557, isoform CRA_b, partial [Mus musculus];NP_080038.1//uncharacterized p…	cdna chromosome:GRCm38:3:90052814:90063341:1 gene:ENSMUSG00000027942.16 gene_biotype:protein_coding transcript_biotype:protein_coding gene_symbol:4933434E20Rik description:RIKEN cDNA 4933434E20 gene [Source:MGI Symbol;Acc:MGI:1914027];cdna chromosome:GRCm38:3:90051636:90062018:1 gene:ENSMUSG00000027942.16 gene_biotype:protein_coding transcript_biotype:protein_coding gene_symbol:4933434E20Rik desc…
ENSMUSG00000036046	5414	2434.66	8007.54	1.71764	0.00348302	Up	0.000240501	5031439G07Rik	NA	NA	NA	NA	XP_007651146.1//PREDICTED: uncharacterized protein KIAA0930 homolog isoform X1 [Cricetulus griseus];XP_021039447.1//uncharacterized protein KIAA0930 homolog [Mus caroli];NP_001028445.1//uncharacterized protein KIAA0930 homolog [Mus musculus]	cdna chromosome:GRCm38:15:84943936:84988000:-1 gene:ENSMUSG00000036046.14 gene_biotype:protein_coding transcript_biotype:protein_coding gene_symbol:5031439G07Rik description:RIKEN cDNA 5031439G07 gene [Source:MGI Symbol;Acc:MGI:2444899];cdna chromosome:GRCm38:15:84948000:84960983:-1 gene:ENSMUSG00000036046.14 gene_biotype:protein_coding transcript_biotype:retained_intron gene_symbol:5031439G07Rik…
ENSMUSG00000081618	1162	0.153089	0.170829	0.158183	0.857169	*	0.684234	5033423K11Rik	GO:0005814//centriole;GO:0005794//Golgi apparatus;GO:0097539//ciliary transition fiber	NA	GO:0060271//cilium assembly;GO:0071539//protein localization to centrosome;GO:0051660//establishment of centrosome localization;GO:0048278//vesicle docking	K16754//coiled-coil domain-containing protein 41	XP_007668260.1//PREDICTED: centrosomal protein of 83 kDa isoform X2 [Ornithorhynchus anatinus];NP_001014288.1//centrosomal protein of 83 kDa [Rattus norvegicus]	cdna chromosome:GRCm38:5:33141636:33142422:-1 gene:ENSMUSG00000081618.2 gene_biotype:transcribed_processed_pseudogene transcript_biotype:transcribed_processed_pseudogene gene_symbol:5033423K11Rik description:RIKEN cDNA 5033423K11 gene [Source:MGI Symbol;Acc:MGI:1923233];cdna chromosome:GRCm38:5:33140949:33142110:-1 gene:ENSMUSG00000081618.2 gene_biotype:transcribed_processed_pseudogene transcript…
ENSMUSG00000040412	2896	0.705747	0.737992	0.0644539	0.976593	*	0.92275	5330417C22Rik	GO:0005765//lysosomal membrane;GO:0070062//extracellular exosome;GO:0005770//late endosome;GO:0031902//late endosome membrane;GO:0005764//lysosome;GO:0005802//trans-Golgi network;GO:0005887//integral component of plasma membrane;GO:0005794//Golgi apparatus;GO:0005886//plasma membrane	GO:0003723//RNA binding	GO:0044090//positive regulation of vacuole organization;GO:0009267//cellular response to starvation;GO:2000786//positive regulation of autophagosome assembly;GO:0000045//autophagosome assembly	K10955//mucin-2;K01875//seryl-tRNA synthetase [EC:6.1.1.11]	NP_001333447.1//UPF0577 protein KIAA1324 isoform 1 precursor [Mus musculus];XP_021051409.1//UPF0577 protein KIAA1324 homolog isoform X1 [Mus pahari];XP_021013167.1//UPF0577 protein KIAA1324 homolog [Mus caroli];EDL01970.1//mCG4063 [Mus musculus];XP_017175049.1//PREDICTED: UPF0577 protein KIAA1324 isoform X5 [Mus musculus]	cdna chromosome:GRCm38:3:108491932:108536459:-1 gene:ENSMUSG00000040412.16 gene_biotype:protein_coding transcript_biotype:retained_intron gene_symbol:5330417C22Rik description:RIKEN cDNA 5330417C22 gene [Source:MGI Symbol;Acc:MGI:1923930];cdna chromosome:GRCm38:3:108455694:108536536:-1 gene:ENSMUSG00000040412.16 gene_biotype:protein_coding transcript_biotype:protein_coding gene_symbol:5330417C22R…
ENSMUSG00000072763	3341	29.465	27.9821	-0.0745007	0.974647	*	0.919382	5430403G16Rik	NA	NA	NA	K09228//KRAB domain-containing zinc finger protein	XP_003512540.2//PREDICTED: LOW QUALITY PROTEIN: zinc finger protein 431 isoform X1 [Cricetulus griseus]	cdna chromosome:GRCm38:5:109674545:109691041:-1 gene:ENSMUSG00000072763.2 gene_biotype:protein_coding transcript_biotype:protein_coding gene_symbol:5430403G16Rik description:RIKEN cDNA 5430403G16 gene [Source:MGI Symbol;Acc:MGI:1924450]
ENSMUSG00000025058	3754	1.04607	0.833039	-0.328518	0.857169	*	0.695398	5430427O19Rik	NA	NA	NA	NA	NP_001157011.1//uncharacterized protein CXorf21 homolog [Mus musculus]	cdna chromosome:GRCm38:X:85870354:85891499:1 gene:ENSMUSG00000025058.4 gene_biotype:protein_coding transcript_biotype:protein_coding gene_symbol:5430427O19Rik description:RIKEN cDNA 5430427O19 gene [Source:MGI Symbol;Acc:MGI:1918648]
ENSMUSG00000020703	3654	0.191979	0.219798	0.195225	0.857169	*	0.64774	5530401A14Rik	NA	NA	NA	NA	BAB30740.1//unnamed protein product [Mus musculus];EDL15654.1//mCG145245, partial [Mus musculus]	cdna chromosome:GRCm38:11:81860673:81866416:1 gene:ENSMUSG00000020703.3 gene_biotype:protein_coding transcript_biotype:processed_transcript gene_symbol:5530401A14Rik description:RIKEN cDNA 5530401A14 gene [Source:MGI Symbol;Acc:MGI:1918638];cdna chromosome:GRCm38:11:81860679:81894582:1 gene:ENSMUSG00000020703.3 gene_biotype:protein_coding transcript_biotype:protein_coding gene_symbol:5530401A14Ri…
ENSMUSG00000073755	2859	690.698	686.887	-0.00798115	0.998465	*	0.978756	5730409E04Rik	NA	NA	NA	K13107//RNA-binding motif protein, X-linked 2	XP_012889517.1//PREDICTED: UPF0500 protein C1orf216 homolog [Dipodomys ordii]	cdna chromosome:GRCm38:4:126609818:126614371:1 gene:ENSMUSG00000073755.4 gene_biotype:protein_coding transcript_biotype:protein_coding gene_symbol:5730409E04Rik description:RIKEN cDNA 5730409E04Rik gene [Source:MGI Symbol;Acc:MGI:3609248];cdna chromosome:GRCm38:4:126609854:126614371:1 gene:ENSMUSG00000073755.4 gene_biotype:protein_coding transcript_biotype:protein_coding gene_symbol:5730409E04Rik…
ENSMUSG00000057181	4554	605.946	482.444	-0.328829	0.776758	*	0.443153	5730455P16Rik	NA	NA	NA	NA	XP_006534260.1//PREDICTED: protein Njmu-R1 isoform X1 [Mus musculus];XP_021031597.1//protein Njmu-R1 [Mus caroli];NP_081748.1//protein Njmu-R1 [Mus musculus]	cdna chromosome:GRCm38:11:80370418:80378034:-1 gene:ENSMUSG00000057181.15 gene_biotype:protein_coding transcript_biotype:protein_coding gene_symbol:5730455P16Rik description:RIKEN cDNA 5730455P16 gene [Source:MGI Symbol;Acc:MGI:1917841];cdna chromosome:GRCm38:11:80363979:80368395:-1 gene:ENSMUSG00000057181.15 gene_biotype:protein_coding transcript_biotype:retained_intron gene_symbol:5730455P16Rik…
ENSMUSG00000029089	1134	193.399	124.842	-0.631469	0.383836	*	0.126327	5730480H06Rik	NA	NA	NA	K15053//charged multivesicular body protein 7;K04613//vomeronasal 2 receptor;K03018//DNA-directed RNA polymerase III subunit RPC1 [EC:2.7.7.6];K16575//centractin	EDL37641.1//mCG146328, partial [Mus musculus];XP_017176561.1//PREDICTED: PACRG-like protein isoform X4 [Mus musculus];XP_017176559.1//PREDICTED: PACRG-like protein isoform X2 [Mus musculus];EDL37635.1//RIKEN cDNA 4933428G09, isoform CRA_b, partial [Mus musculus];XP_017176560.1//PREDICTED: PACRG-like protein isoform X3 [Mus musculus]	cdna chromosome:GRCm38:5:48374435:48395617:1 gene:ENSMUSG00000029089.8 gene_biotype:protein_coding transcript_biotype:nonsense_mediated_decay gene_symbol:5730480H06Rik description:RIKEN cDNA 5730480H06 gene [Source:MGI Symbol;Acc:MGI:1917842];cdna chromosome:GRCm38:5:48396664:48414294:1 gene:ENSMUSG00000029089.8 gene_biotype:protein_coding transcript_biotype:processed_transcript gene_symbol:57304…
ENSMUSG00000073197	2510	38.4447	27.3929	-0.488981	0.613464	*	0.278986	5730507C01Rik	GO:0005634//nucleus	GO:0046872//metal ion binding;GO:0003700//DNA binding transcription factor activity;GO:0003676//nucleic acid binding	GO:0006355//regulation of transcription, DNA-templated	K09228//KRAB domain-containing zinc finger protein	XP_021010049.1//LOW QUALITY PROTEIN: zinc finger protein 431-like, partial [Mus caroli]	cdna chromosome:GRCm38:12:18514510:18535254:1 gene:ENSMUSG00000073197.9 gene_biotype:protein_coding transcript_biotype:protein_coding gene_symbol:5730507C01Rik description:RIKEN cDNA 5730507C01 gene [Source:MGI Symbol;Acc:MGI:1917882];cdna chromosome:GRCm38:12:18514546:18535251:1 gene:ENSMUSG00000073197.9 gene_biotype:protein_coding transcript_biotype:protein_coding gene_symbol:5730507C01Rik desc…
ENSMUSG00000032985	691	0.512882	0.446936	-0.198559	0.905031	*	0.782841	5730522E02Rik	NA	NA	NA	NA	EDL07910.1//RIKEN cDNA 5730522E02, isoform CRA_b, partial [Mus musculus];EDL07909.1//RIKEN cDNA 5730522E02, isoform CRA_a, partial [Mus musculus]	cdna chromosome:GRCm38:11:26103185:26210763:-1 gene:ENSMUSG00000032985.15 gene_biotype:protein_coding transcript_biotype:processed_transcript gene_symbol:5730522E02Rik description:RIKEN cDNA 5730522E02 gene [Source:MGI Symbol;Acc:MGI:1917876];cdna chromosome:GRCm38:11:25619087:26210572:-1 gene:ENSMUSG00000032985.15 gene_biotype:protein_coding transcript_biotype:protein_coding gene_symbol:5730522E…
ENSMUSG00000087006	1240	15.6807	1.00566	-3.96278	4.17911e-05	Down	1.17132e-06	Gm13889	NA	NA	NA	K06236//collagen, type I, alpha	XP_021012174.1//uncharacterized protein C11orf96 homolog [Mus caroli]	cdna chromosome:GRCm38:2:93955810:93957049:-1 gene:ENSMUSG00000087006.3 gene_biotype:protein_coding transcript_biotype:protein_coding gene_symbol:Gm13889 description:predicted gene 13889 [Source:MGI Symbol;Acc:MGI:3652053];cdna chromosome:GRCm38:2:93955816:93957201:-1 gene:ENSMUSG00000087006.3 gene_biotype:protein_coding transcript_biotype:protein_coding gene_symbol:Gm13889 description:predicted …
ENSMUSG00000056468	3354	0.715322	0.557577	-0.359421	0.857169	*	0.634947	5730596B20Rik	NA	NA	NA	NA	BAC34759.1//unnamed protein product [Mus musculus]	cdna chromosome:GRCm38:6:52177498:52180851:1 gene:ENSMUSG00000056468.3 gene_biotype:protein_coding transcript_biotype:protein_coding gene_symbol:5730596B20Rik description:RIKEN cDNA 5730596B20 gene [Source:MGI Symbol;Acc:MGI:1924830]
ENSMUSG00000078684	7126	746.996	808.899	0.114858	0.857169	*	0.608017	5830417I10Rik	GO:0005654//nucleoplasm;GO:0005634//nucleus;GO:0016604//nuclear body	GO:0003677//DNA binding;GO:0003714//transcription corepressor activity	GO:0045892//negative regulation of transcription, DNA-templated;GO:0006351//transcription, DNA-templated;GO:0030183//B cell differentiation	K19607//X-linked retinitis pigmentosa GTPase regulator;K19009//serine/threonine-protein kinase SIK3 [EC:2.7.11.1]	NP_001229301.1//GON-4-like protein isoform 1 [Mus musculus];XP_021051179.1//GON-4-like protein isoform X1 [Mus pahari]	cdna chromosome:GRCm38:3:88775216:88825587:1 gene:ENSMUSG00000078684.8 gene_biotype:unprocessed_pseudogene transcript_biotype:unprocessed_pseudogene gene_symbol:5830417I10Rik description:RIKEN cDNA 5830417I10 gene [Source:MGI Symbol;Acc:MGI:1923272]
ENSMUSG00000070690	2308	0.367521	0.265392	-0.469703	0.776758	*	0.44876	5830473C10Rik	GO:0005615//extracellular space	NA	GO:0006810//transport	K16144//alpha-fetoprotein	NP_001239590.1//alpha-fetoprotein related protein [Mus musculus];XP_006535237.1//PREDICTED: alpha-fetoprotein related protein isoform X4 [Mus musculus]	cdna chromosome:GRCm38:5:90561107:90597871:1 gene:ENSMUSG00000070690.7 gene_biotype:protein_coding transcript_biotype:protein_coding gene_symbol:5830473C10Rik description:RIKEN cDNA 5830473C10 gene [Source:MGI Symbol;Acc:MGI:1923342];cdna chromosome:GRCm38:5:90561217:90578605:1 gene:ENSMUSG00000070690.7 gene_biotype:protein_coding transcript_biotype:protein_coding gene_symbol:5830473C10Rik descri…
ENSMUSG00000048544	840	0.499889	0.435114	-0.200217	0.904016	*	0.780342	5930422O12Rik	NA	NA	NA	NA	BAC37910.1//unnamed protein product [Mus musculus]	cdna chromosome:GRCm38:8:33428709:33429548:1 gene:ENSMUSG00000048544.8 gene_biotype:protein_coding transcript_biotype:protein_coding gene_symbol:5930422O12Rik description:RIKEN cDNA 5930422O12 gene [Source:MGI Symbol;Acc:MGI:2442538]
ENSMUSG00000075408	1155	0.716395	0.554157	-0.37046	0.857169	*	0.624601	6030408B16Rik	NA	NA	NA	K06840//semaphorin 3	BAE25895.1//unnamed protein product [Mus musculus];EZA51692.1//Acetylcholine receptor subunit alpha-like protein [Ooceraea biroi]	cdna chromosome:GRCm38:15:101293212:101296615:1 gene:ENSMUSG00000075408.5 gene_biotype:protein_coding transcript_biotype:protein_coding gene_symbol:6030408B16Rik description:RIKEN cDNA 6030408B16 gene [Source:MGI Symbol;Acc:MGI:1924967];cdna chromosome:GRCm38:15:101293232:101297426:1 gene:ENSMUSG00000075408.5 gene_biotype:protein_coding transcript_biotype:protein_coding gene_symbol:6030408B16Rik …
ENSMUSG00000066607	1921	1115.34	1463.51	0.391945	0.211351	*	0.0523353	6030419C18Rik	NA	NA	NA	K03006//DNA-directed RNA polymerase II subunit RPB1 [EC:2.7.7.6]	NP_795895.1//UPF0583 protein C15orf59 homolog [Mus musculus];BAC32997.1//unnamed protein product, partial [Mus musculus]	cdna chromosome:GRCm38:9:58489608:58499780:1 gene:ENSMUSG00000066607.5 gene_biotype:protein_coding transcript_biotype:protein_coding gene_symbol:6030419C18Rik description:RIKEN cDNA 6030419C18 gene [Source:MGI Symbol;Acc:MGI:2442108];cdna chromosome:GRCm38:9:58488603:58499742:1 gene:ENSMUSG00000066607.5 gene_biotype:protein_coding transcript_biotype:protein_coding gene_symbol:6030419C18Rik descri…
ENSMUSG00000066178	1728	3.38502	1.32972	-1.34805	0.375888	*	0.12258	6030445D17Rik	GO:0005737//cytoplasm	GO:0004823//leucine-tRNA ligase activity;GO:0005524//ATP binding;GO:0002161//aminoacyl-tRNA editing activity	GO:0006429//leucyl-tRNA aminoacylation	K05727//dedicator of cytokinesis protein 3;K22125//myoferlin	XP_004988490.1//leucyl-tRNA synthetase [Salpingoeca rosetta]	cdna chromosome:GRCm38:4:136462250:136463977:1 gene:ENSMUSG00000066178.2 gene_biotype:protein_coding transcript_biotype:protein_coding gene_symbol:6030445D17Rik description:RIKEN cDNA 6030445D17 gene [Source:MGI Symbol;Acc:MGI:2443447]
ENSMUSG00000022195	3335	360.686	400.179	0.149903	0.857169	*	0.634353	6030458C11Rik	NA	NA	NA	NA	BAC29887.1//unnamed protein product [Mus musculus];BAC29550.2//unnamed protein product [Mus musculus];EDL03255.1//RIKEN cDNA 6030458C11, isoform CRA_a [Mus musculus];NP_001159832.1//UPF0489 protein C5orf22 homolog isoform a [Mus musculus];NP_084274.1//UPF0489 protein C5orf22 homolog isoform b [Mus musculus]	cdna chromosome:GRCm38:15:12808646:12824611:-1 gene:ENSMUSG00000022195.7 gene_biotype:protein_coding transcript_biotype:protein_coding gene_symbol:6030458C11Rik description:RIKEN cDNA 6030458C11 gene [Source:MGI Symbol;Acc:MGI:1925127];cdna chromosome:GRCm38:15:12819904:12824641:-1 gene:ENSMUSG00000022195.7 gene_biotype:protein_coding transcript_biotype:retained_intron gene_symbol:6030458C11Rik d…
ENSMUSG00000045327	3022	9.77706	14.4391	0.562505	0.64181	*	0.304274	6330549D23Rik	GO:0005634//nucleus;GO:0005737//cytoplasm	NA	NA	NA	BAE40176.1//unnamed protein product [Mus musculus]	cdna chromosome:GRCm38:3:96607624:96608725:-1 gene:ENSMUSG00000045327.7 gene_biotype:transcribed_processed_pseudogene transcript_biotype:transcribed_processed_pseudogene gene_symbol:6330549D23Rik description:RIKEN cDNA 6330549D23 gene [Source:MGI Symbol;Acc:MGI:2442586];cdna chromosome:GRCm38:3:96606659:96629820:-1 gene:ENSMUSG00000045327.7 gene_biotype:transcribed_processed_pseudogene transcript…
ENSMUSG00000060548	2086	98.1521	6.74986	-3.86209	8.0628e-08	Down	1.02757e-09	Tnfrsf19	GO:0016021//integral component of membrane;GO:0005576//extracellular region;GO:0005886//plasma membrane	GO:0004872//receptor activity	GO:0046330//positive regulation of JNK cascade;GO:0043123//positive regulation of I-kappaB kinase/NF-kappaB signaling;GO:0001942//hair follicle development	K05155//tumor necrosis factor receptor superfamily member 19	EDL36110.1//tumor necrosis factor receptor superfamily, member 19, isoform CRA_a, partial [Mus musculus];BAC34152.1//unnamed protein product [Mus musculus];NP_038897.4//tumor necrosis factor receptor superfamily member 19 precursor [Mus musculus]	cdna chromosome:GRCm38:14:60966351:60975885:-1 gene:ENSMUSG00000060548.13 gene_biotype:protein_coding transcript_biotype:processed_transcript gene_symbol:Tnfrsf19 description:tumor necrosis factor receptor superfamily, member 19 [Source:MGI Symbol;Acc:MGI:1352474];cdna chromosome:GRCm38:14:60964036:61046469:-1 gene:ENSMUSG00000060548.13 gene_biotype:protein_coding transcript_biotype:protein_codin…
ENSMUSG00000075707	1980	2073.26	146.582	-3.82212	1.37229e-08	Down	1.41416e-10	Dio3	GO:0010008//endosome membrane;GO:0016021//integral component of membrane;GO:0005886//plasma membrane	GO:0004800//thyroxine 5'-deiodinase activity;GO:0033798//thyroxine 5-deiodinase activity	GO:0042404//thyroid hormone catabolic process;GO:0042446//hormone biosynthetic process;GO:0001666//response to hypoxia;GO:0006915//apoptotic process;GO:0040018//positive regulation of multicellular organism growth;GO:0046549//retinal cone cell development;GO:0070342//brown fat cell proliferation;GO:0042403//thyroid hormone metabolic process	K07754//thyroxine 5-deiodinase [EC:1.21.99.3]	NP_742117.2//thyroxine 5-deiodinase [Mus musculus]	cdna chromosome:GRCm38:12:110279260:110280708:1 gene:ENSMUSG00000075707.5 gene_biotype:protein_coding transcript_biotype:protein_coding gene_symbol:Dio3 description:deiodinase, iodothyronine type III [Source:MGI Symbol;Acc:MGI:1306782];cdna chromosome:GRCm38:12:110279068:110281097:1 gene:ENSMUSG00000075707.5 gene_biotype:protein_coding transcript_biotype:protein_coding gene_symbol:Dio3 descriptio…
ENSMUSG00000074646	2429	2.22035	1.33934	-0.729263	0.741815	*	0.398841	6430550D23Rik	GO:0016021//integral component of membrane;GO:0000139//Golgi membrane	GO:0047288//monosialoganglioside sialyltransferase activity	GO:0018279//protein N-linked glycosylation via asparagine;GO:0009311//oligosaccharide metabolic process	K16464//centrosomal protein CEP250	NP_001138823.1//uncharacterized protein C20orf173 homolog isoform 1 precursor [Mus musculus];EDL06158.1//mCG58586, isoform CRA_a, partial [Mus musculus];EDL06160.1//mCG58586, isoform CRA_c [Mus musculus];EDL06159.1//mCG58586, isoform CRA_b, partial [Mus musculus]	cdna chromosome:GRCm38:2:156003404:156004147:-1 gene:ENSMUSG00000074646.10 gene_biotype:protein_coding transcript_biotype:protein_coding gene_symbol:6430550D23Rik description:RIKEN cDNA 6430550D23 gene [Source:MGI Symbol;Acc:MGI:2443361];cdna chromosome:GRCm38:2:156000444:156004427:-1 gene:ENSMUSG00000074646.10 gene_biotype:protein_coding transcript_biotype:protein_coding gene_symbol:6430550D23Ri…
ENSMUSG00000037977	2599	10.5084	5.95987	-0.818192	0.638474	*	0.301548	6430571L13Rik	GO:0016021//integral component of membrane	NA	NA	NA	NP_780695.1//uncharacterized protein C3orf18 homolog [Mus musculus]	cdna chromosome:GRCm38:9:107348130:107352422:1 gene:ENSMUSG00000037977.6 gene_biotype:protein_coding transcript_biotype:processed_transcript gene_symbol:6430571L13Rik description:RIKEN cDNA 6430571L13 gene [Source:MGI Symbol;Acc:MGI:2445137];cdna chromosome:GRCm38:9:107340602:107349692:1 gene:ENSMUSG00000037977.6 gene_biotype:protein_coding transcript_biotype:protein_coding gene_symbol:6430571L13…
ENSMUSG00000039620	2331	19.6498	10.9693	-0.841045	0.44312	*	0.15895	6430573F11Rik	GO:0005634//nucleus;GO:0005737//cytoplasm	GO:0016300//tRNA (uracil) methyltransferase activity;GO:0016706//oxidoreductase activity, acting on paired donors, with incorporation or reduction of molecular oxygen, 2-oxoglutarate as one donor, and incorporation of one atom each of oxygen into both donors;GO:0008175//tRNA methyltransferase activity;GO:0000049//tRNA binding;GO:0008198//ferrous iron binding	GO:0002098//tRNA wobble uridine modification	K10770//alkylated DNA repair protein alkB homolog 8 [EC:1.14.11.- 2.1.1.229];K15444//tRNA (uracil-5-)-methyltransferase TRM9 [EC:2.1.1.229]	XP_006509200.1//PREDICTED: probable tRNA methyltransferase 9-like protein isoform X2 [Mus musculus];BAD90446.1//mKIAA1456 protein, partial [Mus musculus];NP_795926.2//probable tRNA methyltransferase 9-like protein [Mus musculus];EDL35475.1//RIKEN cDNA 6430573F11, isoform CRA_f, partial [Mus musculus]	cdna chromosome:GRCm38:8:36489191:36513013:1 gene:ENSMUSG00000039620.17 gene_biotype:protein_coding transcript_biotype:protein_coding gene_symbol:6430573F11Rik description:RIKEN cDNA 6430573F11 gene [Source:MGI Symbol;Acc:MGI:2442328];cdna chromosome:GRCm38:8:36458182:36511591:1 gene:ENSMUSG00000039620.17 gene_biotype:protein_coding transcript_biotype:nonsense_mediated_decay gene_symbol:6430573F1…
ENSMUSG00000022206	6892	2445.49	175.487	-3.80069	1.33269e-12	Down	6.17018e-15	Npr3	GO:0070062//extracellular exosome;GO:0043234//protein complex;GO:0005622//intracellular;GO:0016021//integral component of membrane	GO:0008528//G-protein coupled peptide receptor activity;GO:0031404//chloride ion binding;GO:0016941//natriuretic peptide receptor activity;GO:0017046//peptide hormone binding;GO:0042277//peptide binding;GO:0042562//hormone binding;GO:0042803//protein homodimerization activity	GO:0008217//regulation of blood pressure;GO:0007200//phospholipase C-activating G-protein coupled receptor signaling pathway;GO:0002158//osteoclast proliferation;GO:0048662//negative regulation of smooth muscle cell proliferation;GO:0007193//adenylate cyclase-inhibiting G-protein coupled receptor signaling pathway;GO:0051000//positive regulation of nitric-oxide synthase activity;GO:0007194//negat…	K12325//atrial natriuretic peptide clearance receptor	EDL03279.1//natriuretic peptide receptor 3, isoform CRA_b, partial [Mus musculus];NP_032754.2//atrial natriuretic peptide receptor 3 isoform a precursor [Mus musculus];CAA55330.1//homologue to natriuretic peptide clearance receptor [Rattus norvegicus];EDL03280.1//natriuretic peptide receptor 3, isoform CRA_c, partial [Mus musculus]	cdna chromosome:GRCm38:15:11842260:11890988:-1 gene:ENSMUSG00000022206.7 gene_biotype:protein_coding transcript_biotype:processed_transcript gene_symbol:Npr3 description:natriuretic peptide receptor 3 [Source:MGI Symbol;Acc:MGI:97373];cdna chromosome:GRCm38:15:11844383:11907287:-1 gene:ENSMUSG00000022206.7 gene_biotype:protein_coding transcript_biotype:protein_coding gene_symbol:Npr3 description:…
ENSMUSG00000032680	1462	0.470596	0.563104	0.25891	0.872844	*	0.722453	6820408C15Rik	NA	NA	NA	K16464//centrosomal protein CEP250;K20478//golgin subfamily B member 1	NP_001276667.1//uncharacterized protein C20orf96 homolog isoform 1 [Mus musculus];NP_808324.1//uncharacterized protein C20orf96 homolog isoform 2 [Mus musculus]	cdna chromosome:GRCm38:2:152427635:152444329:1 gene:ENSMUSG00000032680.11 gene_biotype:protein_coding transcript_biotype:nonsense_mediated_decay gene_symbol:6820408C15Rik description:RIKEN cDNA 6820408C15 gene [Source:MGI Symbol;Acc:MGI:3045333];cdna chromosome:GRCm38:2:152427662:152439643:1 gene:ENSMUSG00000032680.11 gene_biotype:protein_coding transcript_biotype:protein_coding gene_symbol:68204…
ENSMUSG00000071796	6383	794.839	1118.81	0.493227	0.287154	*	0.0809269	6820431F20Rik	GO:0070062//extracellular exosome;GO:0016021//integral component of membrane;GO:0005886//plasma membrane;GO:0005737//cytoplasm	GO:0005509//calcium ion binding	GO:0098609//cell-cell adhesion;GO:0021957//corticospinal tract morphogenesis;GO:0007155//cell adhesion;GO:0034332//adherens junction organization;GO:0007156//homophilic cell adhesion via plasma membrane adhesion molecules;GO:0001501//skeletal system development;GO:0001503//ossification	K06803//cadherin 11, type 2, OB-cadherin	BAE36133.1//unnamed protein product [Mus musculus];XP_006509017.1//PREDICTED: cadherin-11-like [Mus musculus];NP_033996.4//cadherin-11 preproprotein [Mus musculus];XP_005972823.1//PREDICTED: cadherin-11-like [Pantholops hodgsonii]	cdna chromosome:GRCm38:8:20268286:20297432:-1 gene:ENSMUSG00000071796.13 gene_biotype:transcribed_unprocessed_pseudogene transcript_biotype:processed_transcript gene_symbol:6820431F20Rik description:RIKEN cDNA 6820431F20 gene [Source:MGI Symbol;Acc:MGI:3694236];cdna chromosome:GRCm38:8:20262613:20283266:-1 gene:ENSMUSG00000071796.13 gene_biotype:transcribed_unprocessed_pseudogene transcript_bioty…
ENSMUSG00000103441	559	2.26635	1.6487	-0.459039	0.857169	*	0.599834	7530428D23Rik	GO:0005654//nucleoplasm;GO:0016021//integral component of membrane	GO:0005524//ATP binding;GO:0005003//ephrin receptor activity	NA	K05107//Eph receptor A6 [EC:2.7.10.1]	EDL34900.1//mCG144903, partial [Mus musculus];XP_021013657.1//uncharacterized protein LOC110291054 [Mus caroli];BAE43358.1//unnamed protein product, partial [Mus musculus]	cdna chromosome:GRCm38:3:21753529:21800773:-1 gene:ENSMUSG00000103441.1 gene_biotype:transcribed_processed_pseudogene transcript_biotype:processed_transcript gene_symbol:7530428D23Rik description:RIKEN cDNA 7530428D23 gene [Source:MGI Symbol;Acc:MGI:2442162];cdna chromosome:GRCm38:3:21753608:21762531:-1 gene:ENSMUSG00000103441.1 gene_biotype:transcribed_processed_pseudogene transcript_biotype:pro…
ENSMUSG00000047466	2927	378.779	497.374	0.392975	0.355855	*	0.112581	8030462N17Rik	NA	NA	NA	K10635//E3 ubiquitin-protein ligase Arkadia [EC:2.3.2.27]	NP_848785.2//uncharacterized protein C18orf25 homolog [Mus musculus];XP_011245371.1//PREDICTED: uncharacterized protein C18orf25 homolog isoform X3 [Mus musculus];XP_011245372.1//PREDICTED: uncharacterized protein C18orf25 homolog isoform X4 [Mus musculus]	cdna chromosome:GRCm38:18:77633281:77714010:-1 gene:ENSMUSG00000047466.9 gene_biotype:protein_coding transcript_biotype:protein_coding gene_symbol:8030462N17Rik description:RIKEN cDNA 8030462N17 gene [Source:MGI Symbol;Acc:MGI:2444951]
ENSMUSG00000116473	3418	11.1461	17.2666	0.631446	0.691272	*	0.347809	8030462N17Rik	NA	NA	NA	K10635//E3 ubiquitin-protein ligase Arkadia [EC:2.3.2.27]	NP_848785.2//uncharacterized protein C18orf25 homolog [Mus musculus]	cdna chromosome:GRCm38:CHR_MG3700_PATCH:77633281:77714010:-1 gene:ENSMUSG00000116473.1 gene_biotype:protein_coding transcript_biotype:protein_coding gene_symbol:8030462N17Rik description:RIKEN cDNA 8030462N17 gene [Source:MGI Symbol;Acc:MGI:2444951]
ENSMUSG00000046774	1940	0.75825	0.847057	0.159786	0.931401	*	0.83657	8030474K03Rik	NA	NA	NA	NA	XP_006528431.1//PREDICTED: uncharacterized protein CXorf49 homolog isoform X2 [Mus musculus];BAC28209.1//unnamed protein product, partial [Mus musculus]	cdna chromosome:GRCm38:X:101794656:101798642:1 gene:ENSMUSG00000046774.17 gene_biotype:protein_coding transcript_biotype:protein_coding gene_symbol:8030474K03Rik description:RIKEN cDNA 8030474K03 gene [Source:MGI Symbol;Acc:MGI:2685988];cdna chromosome:GRCm38:X:101794656:101798638:1 gene:ENSMUSG00000046774.17 gene_biotype:protein_coding transcript_biotype:nonsense_mediated_decay gene_symbol:80304…
ENSMUSG00000048489	1317	0.322975	0.323763	0.0035125	0.998465	*	0.995016	8430408G22Rik	GO:0005739//mitochondrion	NA	NA	NA	BAC39837.1//unnamed protein product [Mus musculus];NP_666092.1//protein DEPP [Mus musculus]	cdna chromosome:GRCm38:6:116650609:116652794:1 gene:ENSMUSG00000048489.12 gene_biotype:protein_coding transcript_biotype:protein_coding gene_symbol:8430408G22Rik description:RIKEN cDNA 8430408G22 gene [Source:MGI Symbol;Acc:MGI:1918730];cdna chromosome:GRCm38:6:116650696:116651909:1 gene:ENSMUSG00000048489.12 gene_biotype:protein_coding transcript_biotype:protein_coding gene_symbol:8430408G22Rik …
ENSMUSG00000116953	2488	102.043	104.971	0.0408062	0.954881	*	0.882398	9030025P20Rik	GO:0016021//integral component of membrane;GO:0005789//endoplasmic reticulum membrane	NA	GO:0007275//multicellular organism development	NA	BAC37202.1//unnamed protein product [Mus musculus];NP_001034641.2//uncharacterized protein LOC381062 isoform 1 [Mus musculus];BAC31254.1//unnamed protein product [Mus musculus];XP_006523430.1//PREDICTED: uncharacterized protein LOC100041574 isoform X3 [Mus musculus];NP_001116844.1//uncharacterized protein LOC100041621 [Mus musculus];NP_001116842.1//uncharacterized protein LOC100041574 [Mus muscul…	cdna chromosome:GRCm38:17:14978907:14989411:1 gene:ENSMUSG00000116953.1 gene_biotype:protein_coding transcript_biotype:retained_intron gene_symbol:9030025P20Rik description:RIKEN cDNA 9030025P20 gene [Source:MGI Symbol;Acc:MGI:3583895];cdna chromosome:GRCm38:17:14978877:14991572:1 gene:ENSMUSG00000116953.1 gene_biotype:protein_coding transcript_biotype:retained_intron gene_symbol:9030025P20Rik de…
ENSMUSG00000045008	1859	9.79948	9.39212	-0.0612552	0.977722	*	0.925543	9030612E09Rik	NA	NA	NA	NA	BAC26336.1//unnamed protein product [Mus musculus]	cdna chromosome:GRCm38:10:43174704:43176562:1 gene:ENSMUSG00000045008.1 gene_biotype:protein_coding transcript_biotype:protein_coding gene_symbol:9030612E09Rik description:RIKEN cDNA 9030612E09 gene [Source:MGI Symbol;Acc:MGI:1921780]
ENSMUSG00000053168	857	0.354261	0.291381	-0.281904	0.855503	*	0.575389	9030619P08Rik	NA	NA	NA	K06846//lymphocyte antigen 6 complex locus protein D/E/G6/H	EDL29475.1//mCG22120 [Mus musculus]	cdna chromosome:GRCm38:15:75427865:75431724:-1 gene:ENSMUSG00000053168.6 gene_biotype:transcribed_unprocessed_pseudogene transcript_biotype:processed_transcript gene_symbol:9030619P08Rik description:RIKEN cDNA 9030619P08 gene [Source:MGI Symbol;Acc:MGI:3612405];cdna chromosome:GRCm38:15:75427606:75431829:-1 gene:ENSMUSG00000053168.6 gene_biotype:transcribed_unprocessed_pseudogene transcript_bioty…
ENSMUSG00000073158	2245	35.969	36.2553	0.0114386	0.998465	*	0.981074	9030624G23Rik	GO:0005622//intracellular	GO:0003676//nucleic acid binding	GO:0006355//regulation of transcription, DNA-templated	K19695//neurocalcin delta	NP_001243418.1//uncharacterized protein LOC66808 [Mus musculus]	cdna chromosome:GRCm38:12:24043202:24097246:-1 gene:ENSMUSG00000073158.4 gene_biotype:protein_coding transcript_biotype:protein_coding gene_symbol:9030624G23Rik description:RIKEN cDNA 9030624G23 gene [Source:MGI Symbol;Acc:MGI:1914058]
ENSMUSG00000030982	2596	2755.37	2836.37	0.0418015	0.922264	*	0.815939	9030624J02Rik	GO:0016021//integral component of membrane;GO:0005769//early endosome	NA	GO:0015031//protein transport;GO:0006893//Golgi to plasma membrane transport	K16462//centrosomal protein CEP164;K06467//CD22 antigen;K01540//sodium/potassium-transporting ATPase subunit beta	AAH43674.1//9030624J02Rik protein [Mus musculus];XP_013373160.1//PREDICTED: UPF0505 protein C16orf62 homolog isoform X1 [Chinchilla lanigera];EDL17141.1//RIKEN cDNA 9030624J02, isoform CRA_a [Mus musculus];EDM17686.1//similar to RIKEN cDNA 9030624J02, isoform CRA_c, partial [Rattus norvegicus];EDM17692.1//similar to RIKEN cDNA 9030624J02, isoform CRA_h [Rattus norvegicus];NP_082091.3//UPF0505 pro…	cdna chromosome:GRCm38:7:118825704:118828884:1 gene:ENSMUSG00000030982.19 gene_biotype:protein_coding transcript_biotype:retained_intron gene_symbol:9030624J02Rik description:RIKEN cDNA 9030624J02 gene [Source:MGI Symbol;Acc:MGI:1918767];cdna chromosome:GRCm38:7:118824575:118841299:1 gene:ENSMUSG00000030982.19 gene_biotype:protein_coding transcript_biotype:processed_transcript gene_symbol:9030624…
ENSMUSG00000054951	2159	59.7216	92.063	0.624368	0.298715	*	0.0863267	9130008F23Rik	NA	NA	NA	NA	NP_082110.1//uncharacterized protein C6orf141 homolog [Mus musculus]	cdna chromosome:GRCm38:17:40875482:40880558:-1 gene:ENSMUSG00000054951.2 gene_biotype:protein_coding transcript_biotype:protein_coding gene_symbol:9130008F23Rik description:RIKEN cDNA 9130008F23 gene [Source:MGI Symbol;Acc:MGI:1918833]
ENSMUSG00000039901	2896	369.288	392.088	0.0864297	0.857169	*	0.653966	9130011E15Rik	GO:0016021//integral component of membrane	NA	NA	NA	NP_938038.2//UPF0668 protein C10orf76 homolog [Mus musculus]	cdna chromosome:GRCm38:19:45818144:45998488:-1 gene:ENSMUSG00000039901.9 gene_biotype:protein_coding transcript_biotype:protein_coding gene_symbol:9130011E15Rik description:RIKEN cDNA 9130011E15 gene [Source:MGI Symbol;Acc:MGI:1918867]
ENSMUSG00000030823	2876	158.392	142.718	-0.15034	0.857169	*	0.60694	9130019O22Rik	GO:0005622//intracellular	GO:0046872//metal ion binding;GO:0003676//nucleic acid binding	GO:0006355//regulation of transcription, DNA-templated	K09228//KRAB domain-containing zinc finger protein	XP_013914998.1//PREDICTED: zinc finger protein 271-like, partial [Thamnophis sirtalis];XP_020859728.1//zinc finger protein 420-like isoform X2 [Phascolarctos cinereus]	cdna chromosome:GRCm38:7:127383276:127387113:-1 gene:ENSMUSG00000030823.6 gene_biotype:protein_coding transcript_biotype:protein_coding gene_symbol:9130019O22Rik description:RIKEN cDNA 9130019O22 gene [Source:MGI Symbol;Acc:MGI:1926171];cdna chromosome:GRCm38:7:127382260:127387166:-1 gene:ENSMUSG00000030823.6 gene_biotype:protein_coding transcript_biotype:protein_coding gene_symbol:9130019O22Rik …
ENSMUSG00000062944	3574	367.238	295.889	-0.311658	0.807005	*	0.483692	9130023H24Rik	NA	NA	NA	K09228//KRAB domain-containing zinc finger protein	XP_003341653.1//PREDICTED: zinc finger protein 660-like isoform X1 [Monodelphis domestica]	cdna chromosome:GRCm38:7:128234458:128238031:-1 gene:ENSMUSG00000062944.4 gene_biotype:protein_coding transcript_biotype:protein_coding gene_symbol:9130023H24Rik description:RIKEN cDNA 9130023H24 gene [Source:MGI Symbol;Acc:MGI:2442738]
ENSMUSG00000086513	7293	0.339366	0.280818	-0.273207	0.855503	*	0.582332	9130208D14Rik	NA	GO:0005525//GTP binding	NA	K12797//caspase recruitment domain-containing protein 6	XP_008772861.1//PREDICTED: interferon-induced very large GTPase 1-like [Rattus norvegicus]	cdna chromosome:GRCm38:7:105824223:105831515:-1 gene:ENSMUSG00000086513.3 gene_biotype:unprocessed_pseudogene transcript_biotype:unprocessed_pseudogene gene_symbol:9130208D14Rik description:RIKEN cDNA 9130208D14 gene [Source:MGI Symbol;Acc:MGI:1924950]
ENSMUSG00000097386	1581	24.0186	24.3831	0.0217317	0.99139	*	0.96385	9130213A22Rik	NA	NA	NA	K09087//hairy and enhancer of split 2/6/7	BAE20488.1//unnamed protein product [Mus musculus]	cdna chromosome:GRCm38:11:69120054:69122589:-1 gene:ENSMUSG00000097386.1 gene_biotype:protein_coding transcript_biotype:protein_coding gene_symbol:9130213A22Rik description:RIKEN cDNA 9130213A22 gene [Source:MGI Symbol;Acc:MGI:3642718]
ENSMUSG00000054598	1270	0.438026	0.510802	0.221748	0.89326	*	0.758275	9130230L23Rik	NA	NA	NA	NA	EDL00620.1//mCG1042693, partial [Mus musculus];XP_672697.1//hypothetical protein [Plasmodium berghei strain ANKA] [Plasmodium berghei ANKA];BAC28444.1//unnamed protein product [Mus musculus];XP_668908.1//hypothetical protein [Plasmodium berghei strain ANKA], partial [Plasmodium berghei ANKA]	cdna chromosome:GRCm38:5:65999678:66004285:-1 gene:ENSMUSG00000054598.13 gene_biotype:protein_coding transcript_biotype:retained_intron gene_symbol:9130230L23Rik description:RIKEN cDNA 9130230L23 gene [Source:MGI Symbol;Acc:MGI:3041166];cdna chromosome:GRCm38:5:65990126:66001333:-1 gene:ENSMUSG00000054598.13 gene_biotype:protein_coding transcript_biotype:retained_intron gene_symbol:9130230L23Rik …
ENSMUSG00000116094	1317	347.327	474.875	0.451251	0.120718	*	0.0237806	9130401M01Rik	NA	NA	NA	K11653//AT-rich interactive domain-containing protein 1	NP_083694.1//uncharacterized protein C8orf76 homolog [Mus musculus];KFO30351.1//hypothetical protein H920_08280 [Fukomys damarensis];XP_021090147.1//uncharacterized protein C8orf76 homolog isoform X2 [Mesocricetus auratus];EDL29294.1//mCG7720, isoform CRA_d [Mus musculus]	cdna chromosome:GRCm38:CHR_MG74_PATCH:58022270:58027895:-1 gene:ENSMUSG00000116094.1 gene_biotype:protein_coding transcript_biotype:processed_transcript gene_symbol:9130401M01Rik description:RIKEN cDNA 9130401M01 gene [Source:MGI Symbol;Acc:MGI:1923008];cdna chromosome:GRCm38:CHR_MG74_PATCH:58022259:58034315:-1 gene:ENSMUSG00000116094.1 gene_biotype:protein_coding transcript_biotype:protein_codin…
ENSMUSG00000101892	1318	347.32	473.647	0.447546	0.12713	*	0.025569	9130401M01Rik	NA	NA	NA	K11653//AT-rich interactive domain-containing protein 1	NP_083694.1//uncharacterized protein C8orf76 homolog [Mus musculus];KFO30351.1//hypothetical protein H920_08280 [Fukomys damarensis];XP_021090147.1//uncharacterized protein C8orf76 homolog isoform X2 [Mesocricetus auratus]	cdna chromosome:GRCm38:15:58030956:58034325:-1 gene:ENSMUSG00000101892.1 gene_biotype:protein_coding transcript_biotype:protein_coding gene_symbol:9130401M01Rik description:RIKEN cDNA 9130401M01 gene [Source:MGI Symbol;Acc:MGI:1923008];cdna chromosome:GRCm38:15:58022270:58027895:-1 gene:ENSMUSG00000101892.1 gene_biotype:protein_coding transcript_biotype:processed_transcript gene_symbol:9130401M01…
ENSMUSG00000038768	1898	2.71768	5.88332	1.11426	0.514304	*	0.20268	9130409I23Rik	NA	NA	NA	K04712//sphingolipid 4-desaturase/C4-monooxygenase [EC:1.14.19.17 1.14.18.5]	XP_005348992.1//PREDICTED: sphingolipid delta(4)-desaturase DES1 [Microtus ochrogaster]	cdna chromosome:GRCm38:1:181051237:181060667:1 gene:ENSMUSG00000038768.8 gene_biotype:protein_coding transcript_biotype:protein_coding gene_symbol:9130409I23Rik description:RIKEN cDNA 9130409I23 gene [Source:MGI Symbol;Acc:MGI:3588271]
ENSMUSG00000053070	1592	108.807	193.069	0.827345	0.00525944	*	0.000396939	9230110C19Rik	NA	NA	NA	K16687//transcriptional coactivator YAP1	NP_950182.1//uncharacterized protein C11orf70 homolog [Mus musculus];AAI27166.1//9230110C19Rik protein [Mus musculus]	cdna chromosome:GRCm38:9:8021672:8042823:-1 gene:ENSMUSG00000053070.5 gene_biotype:protein_coding transcript_biotype:protein_coding gene_symbol:9230110C19Rik description:RIKEN cDNA 9230110C19 gene [Source:MGI Symbol;Acc:MGI:3045346];cdna chromosome:GRCm38:9:8022314:8042813:-1 gene:ENSMUSG00000053070.5 gene_biotype:protein_coding transcript_biotype:protein_coding gene_symbol:9230110C19Rik descript…
ENSMUSG00000021797	778	0.170037	0.152784	-0.154346	0.857169	*	0.690283	9230112D13Rik	NA	NA	NA	NA	EDL24881.1//mCG1034495 [Mus musculus]	cdna chromosome:GRCm38:14:34511621:34522801:-1 gene:ENSMUSG00000021797.2 gene_biotype:protein_coding transcript_biotype:protein_coding gene_symbol:9230112D13Rik description:RIKEN cDNA 9230112D13 gene [Source:MGI Symbol;Acc:MGI:1925493]
ENSMUSG00000043498	3727	42.3428	23.9723	-0.82075	0.407182	*	0.138917	9330132A10Rik	NA	NA	NA	NA	NA	cdna chromosome:GRCm38:18:89293502:89297229:-1 gene:ENSMUSG00000043498.3 gene_biotype:pseudogene transcript_biotype:pseudogene gene_symbol:9330132A10Rik description:RIKEN cDNA 9330132A10 gene [Source:MGI Symbol;Acc:MGI:2442380]
ENSMUSG00000004360	3309	0.316017	0.317993	0.0089914	0.998465	*	0.98718	9330159F19Rik	NA	NA	NA	K12822//RNA-binding protein 25	XP_021076723.1//uncharacterized protein KIAA0408 homolog [Mus pahari];NP_001156009.1//uncharacterized protein KIAA0408 homolog [Mus musculus]	cdna chromosome:GRCm38:10:29211606:29230779:1 gene:ENSMUSG00000004360.9 gene_biotype:protein_coding transcript_biotype:protein_coding gene_symbol:9330159F19Rik description:RIKEN cDNA 9330159F19 gene [Source:MGI Symbol;Acc:MGI:3036239];cdna chromosome:GRCm38:10:29211695:29228424:1 gene:ENSMUSG00000004360.9 gene_biotype:protein_coding transcript_biotype:nonsense_mediated_decay gene_symbol:9330159F1…
ENSMUSG00000055271	999	1.72758	2.04793	0.24541	0.903777	*	0.778651	9330161L09Rik	NA	NA	NA	NA	BAB32087.1//unnamed protein product [Mus musculus]	cdna chromosome:GRCm38:12:103406822:103407820:-1 gene:ENSMUSG00000055271.4 gene_biotype:protein_coding transcript_biotype:protein_coding gene_symbol:9330161L09Rik description:RIKEN cDNA 9330161L09 gene [Source:MGI Symbol;Acc:MGI:1924475]
ENSMUSG00000056004	3995	27.0937	24.9074	-0.121381	0.925338	*	0.820921	9330182L06Rik	GO:0016021//integral component of membrane	NA	NA	K17495//CUB and sushi domain-containing protein;K01875//seryl-tRNA synthetase [EC:6.1.1.11]	EDL14699.1//RIKEN cDNA 9330182L06, isoform CRA_f, partial [Mus musculus];EDL14698.1//RIKEN cDNA 9330182L06, isoform CRA_e, partial [Mus musculus];EDL14697.1//RIKEN cDNA 9330182L06, isoform CRA_d, partial [Mus musculus];EDL14696.1//RIKEN cDNA 9330182L06, isoform CRA_c, partial [Mus musculus];BAC37713.1//unnamed protein product [Mus musculus];NP_766294.2//UPF0577 protein KIAA1324-like homolog precu…	cdna chromosome:GRCm38:5:9266127:9463599:1 gene:ENSMUSG00000056004.16 gene_biotype:protein_coding transcript_biotype:nonsense_mediated_decay gene_symbol:9330182L06Rik description:RIKEN cDNA 9330182L06 gene [Source:MGI Symbol;Acc:MGI:2443264];cdna chromosome:GRCm38:5:9417615:9422330:1 gene:ENSMUSG00000056004.16 gene_biotype:protein_coding transcript_biotype:retained_intron gene_symbol:9330182L06Ri…
ENSMUSG00000059939	2638	257.444	451.86	0.811616	0.000469043	*	2.0852e-05	9430015G10Rik	GO:0016021//integral component of membrane	NA	NA	K10591//E3 ubiquitin-protein ligase NEDD4 [EC:2.3.2.26]	EDL15078.1//RIKEN cDNA 9430015G10, isoform CRA_b, partial [Mus musculus];EDL15077.1//RIKEN cDNA 9430015G10, isoform CRA_a, partial [Mus musculus];XP_006239641.1//PREDICTED: uncharacterized protein C1orf159 homolog isoform X3 [Rattus norvegicus];EDL15079.1//RIKEN cDNA 9430015G10, isoform CRA_c, partial [Mus musculus]	cdna chromosome:GRCm38:4:156110039:156116577:1 gene:ENSMUSG00000059939.13 gene_biotype:protein_coding transcript_biotype:processed_transcript gene_symbol:9430015G10Rik description:RIKEN cDNA 9430015G10 gene [Source:MGI Symbol;Acc:MGI:2444364];cdna chromosome:GRCm38:4:156113896:156119536:1 gene:ENSMUSG00000059939.13 gene_biotype:protein_coding transcript_biotype:processed_transcript gene_symbol:94…
ENSMUSG00000055216	2115	1.13249	0.95014	-0.253284	0.896426	*	0.764669	9430025C20Rik	NA	NA	NA	NA	BAC28799.1//unnamed protein product [Mus musculus]	cdna chromosome:GRCm38:4:3806635:3808751:-1 gene:ENSMUSG00000055216.3 gene_biotype:pseudogene transcript_biotype:pseudogene gene_symbol:9430025C20Rik description:RIKEN cDNA 9430025C20 gene [Source:MGI Symbol;Acc:MGI:3045277]
ENSMUSG00000040139	1199	49.3469	44.7699	-0.140431	0.860977	*	0.702043	9430038I01Rik	NA	NA	NA	K03847//alpha-1,6-mannosyltransferase [EC:2.4.1.260]	EDL17827.1//mCG1046832, isoform CRA_d [Mus musculus];EDL33388.1//mCG1045525, partial [Mus musculus];NP_084162.1//uncharacterized protein LOC77252 [Mus musculus];EDL17826.1//mCG1046832, isoform CRA_c [Mus musculus];XP_011240251.1//PREDICTED: uncharacterized protein LOC77252 isoform X2 [Mus musculus]	cdna chromosome:GRCm38:7:137376137:137410735:-1 gene:ENSMUSG00000040139.14 gene_biotype:protein_coding transcript_biotype:protein_coding gene_symbol:9430038I01Rik description:RIKEN cDNA 9430038I01 gene [Source:MGI Symbol;Acc:MGI:1924502];cdna chromosome:GRCm38:7:137375574:137410762:-1 gene:ENSMUSG00000040139.14 gene_biotype:protein_coding transcript_biotype:protein_coding gene_symbol:9430038I01Ri…
ENSMUSG00000075405	1501	1.11027	0.869421	-0.352787	0.857169	*	0.684182	9430097D07Rik	NA	NA	NA	K13712//phosphatidylinositol-4-phosphate 5-kinase-like protein 1 [EC:2.7.1.68]	BAC28972.1//unnamed protein product [Mus musculus]	cdna chromosome:GRCm38:2:32574184:32575684:-1 gene:ENSMUSG00000075405.3 gene_biotype:protein_coding transcript_biotype:protein_coding gene_symbol:9430097D07Rik description:RIKEN cDNA 9430097D07 gene [Source:MGI Symbol;Acc:MGI:2441749]
ENSMUSG00000020177	1033	0.170037	0.152784	-0.154346	0.857169	*	0.690283	9530003J23Rik	GO:0005615//extracellular space	GO:0003796//lysozyme activity	GO:0050829//defense response to Gram-negative bacterium;GO:0016998//cell wall macromolecule catabolic process;GO:0050830//defense response to Gram-positive bacterium	K13915//lysozyme C [EC:3.2.1.17]	NP_084182.2//lysozyme C-like precursor [Mus musculus]	cdna chromosome:GRCm38:10:117232237:117238654:-1 gene:ENSMUSG00000020177.12 gene_biotype:protein_coding transcript_biotype:protein_coding gene_symbol:9530003J23Rik description:RIKEN cDNA 9530003J23 gene [Source:MGI Symbol;Acc:MGI:1924647];cdna chromosome:GRCm38:10:117233761:117238703:-1 gene:ENSMUSG00000020177.12 gene_biotype:protein_coding transcript_biotype:protein_coding gene_symbol:9530003J23…
ENSMUSG00000078776	1151	34.5905	24.2973	-0.509581	0.752981	*	0.415532	9530053A07Rik	NA	NA	NA	K18273//alpha-tectorin	NP_001158127.1//Fc fragment of IgG binding protein-like precursor [Mus musculus];XP_021021822.1//LOW QUALITY PROTEIN: IgGFc-binding protein [Mus caroli]	cdna chromosome:GRCm38:7:28129466:28164811:1 gene:ENSMUSG00000078776.9 gene_biotype:protein_coding transcript_biotype:protein_coding gene_symbol:9530053A07Rik description:RIKEN cDNA 9530053A07 gene [Source:MGI Symbol;Acc:MGI:2442118];cdna chromosome:GRCm38:7:28129816:28164795:1 gene:ENSMUSG00000078776.9 gene_biotype:protein_coding transcript_biotype:protein_coding gene_symbol:9530053A07Rik descri…
ENSMUSG00000036275	2469	11619.5	12375.3	0.0909116	0.857169	*	0.682433	9530068E07Rik	GO:0016021//integral component of membrane	NA	NA	NA	AAH06957.1//9530068E07Rik protein, partial [Mus musculus];NP_694757.1//keratinocyte-associated transmembrane protein 2 precursor [Mus musculus];BAE28250.1//unnamed protein product [Mus musculus]	cdna chromosome:GRCm38:11:52396428:52408723:1 gene:ENSMUSG00000036275.13 gene_biotype:protein_coding transcript_biotype:protein_coding gene_symbol:9530068E07Rik description:RIKEN cDNA 9530068E07 gene [Source:MGI Symbol;Acc:MGI:2654705];cdna chromosome:GRCm38:11:52396428:52408728:1 gene:ENSMUSG00000036275.13 gene_biotype:protein_coding transcript_biotype:protein_coding gene_symbol:9530068E07Rik de…
ENSMUSG00000037010	3149	618.981	45.0316	-3.78089	2.93367e-18	Down	4.96564e-21	Apln	GO:0005615//extracellular space;GO:0005576//extracellular region;GO:0048471//perinuclear region of cytoplasm	GO:0005179//hormone activity;GO:0031704//apelin receptor binding	GO:0051461//positive regulation of corticotropin secretion;GO:0031652//positive regulation of heat generation;GO:0050878//regulation of body fluid levels;GO:0097755//positive regulation of blood vessel diameter;GO:0045906//negative regulation of vasoconstriction;GO:0045776//negative regulation of blood pressure;GO:0042756//drinking behavior;GO:0007165//signal transduction;GO:1904022//positive reg…	K05225//apelin	EDL29063.1//apelin, partial [Mus musculus]	cdna chromosome:GRCm38:X:48025146:48034853:-1 gene:ENSMUSG00000037010.7 gene_biotype:protein_coding transcript_biotype:protein_coding gene_symbol:Apln description:apelin [Source:MGI Symbol;Acc:MGI:1353624]
ENSMUSG00000044551	1275	123.715	78.4854	-0.656524	0.488647	*	0.18672	9930012K11Rik	NA	NA	NA	K22023//mucin-6	NP_001004155.2//uncharacterized protein C8orf58 homolog isoform 1 [Mus musculus];AAH32212.1//9930012K11Rik protein, partial [Mus musculus];NP_001106206.1//uncharacterized protein C8orf58 homolog isoform 2 [Mus musculus];AAH80738.1//RIKEN cDNA 9930012K11 gene [Mus musculus]	cdna chromosome:GRCm38:14:70154405:70159502:-1 gene:ENSMUSG00000044551.13 gene_biotype:protein_coding transcript_biotype:protein_coding gene_symbol:9930012K11Rik description:RIKEN cDNA 9930012K11 gene [Source:MGI Symbol;Acc:MGI:2145726];cdna chromosome:GRCm38:14:70154898:70156467:-1 gene:ENSMUSG00000044551.13 gene_biotype:protein_coding transcript_biotype:nonsense_mediated_decay gene_symbol:99300…
ENSMUSG00000046138	4839	576.391	772.143	0.421821	0.28809	*	0.0816067	9930021J03Rik	NA	NA	NA	K15713//E3 ubiquitin-protein ligase UHRF2 [EC:2.3.2.27];K21125//mucin-5AC	XP_017173682.1//PREDICTED: uncharacterized protein KIAA2026 homolog isoform X2 [Mus musculus];EDL41691.1//mCG9107, partial [Mus musculus];XP_021007569.1//uncharacterized protein KIAA2026 homolog [Mus caroli];NP_766424.2//uncharacterized protein KIAA2026 homolog [Mus musculus];XP_006527132.1//PREDICTED: uncharacterized protein KIAA2026 homolog isoform X1 [Mus musculus];XP_017173683.1//PREDICTED: u…	cdna chromosome:GRCm38:19:29715313:29743612:-1 gene:ENSMUSG00000046138.15 gene_biotype:protein_coding transcript_biotype:protein_coding gene_symbol:9930021J03Rik description:RIKEN cDNA 9930021J03 gene [Source:MGI Symbol;Acc:MGI:2444398];cdna chromosome:GRCm38:19:29714402:29805507:-1 gene:ENSMUSG00000046138.15 gene_biotype:protein_coding transcript_biotype:protein_coding gene_symbol:9930021J03Rik …
ENSMUSG00000044730	2979	152.027	118.519	-0.359208	0.55323	*	0.229835	9930104L06Rik	GO:0005634//nucleus;GO:0005737//cytoplasm	NA	NA	NA	NP_808241.2//uncharacterized protein C1orf109 homolog [Mus musculus]	cdna chromosome:GRCm38:4:124937048:124944661:1 gene:ENSMUSG00000044730.16 gene_biotype:protein_coding transcript_biotype:protein_coding gene_symbol:9930104L06Rik description:RIKEN cDNA 9930104L06 gene [Source:MGI Symbol;Acc:MGI:3041172]
ENSMUSG00000069893	3863	3.76292	1.32869	-1.50184	0.298329	*	0.0859921	9930111J21Rik1	GO:0016020//membrane;GO:0005789//endoplasmic reticulum membrane	GO:0005525//GTP binding;GO:0003924//GTPase activity	GO:0035458//cellular response to interferon-beta;GO:0006952//defense response	K06697//proteasome activator subunit 2 (PA28 beta);K17072//interferon gamma inducible protein 47	NP_775610.1//interferon inducible GTPase [Mus musculus];NP_001108151.1//interferon-inducible GTPase family member [Mus musculus]	cdna chromosome:GRCm38:11:48967578:48979278:-1 gene:ENSMUSG00000069893.10 gene_biotype:protein_coding transcript_biotype:protein_coding gene_symbol:9930111J21Rik1 description:RIKEN cDNA 9930111J21 gene 1 [Source:MGI Symbol;Acc:MGI:3041173];cdna chromosome:GRCm38:11:48965817:48979398:-1 gene:ENSMUSG00000069893.10 gene_biotype:protein_coding transcript_biotype:protein_coding gene_symbol:9930111J21R…
ENSMUSG00000069892	5985	36.7617	21.6449	-0.764173	0.326884	*	0.0987144	9930111J21Rik2	GO:0016020//membrane;GO:0005789//endoplasmic reticulum membrane	GO:0005525//GTP binding;GO:0003924//GTPase activity	GO:0035458//cellular response to interferon-beta;GO:0006952//defense response	K17072//interferon gamma inducible protein 47	NP_775610.1//interferon inducible GTPase [Mus musculus];SDA08595.1//Immunity related GTPase, B5-B3 tandem, isoform 1 [Mus musculus domesticus];NP_001108151.1//interferon-inducible GTPase family member [Mus musculus]	cdna chromosome:GRCm38:11:49039421:49051122:-1 gene:ENSMUSG00000069892.9 gene_biotype:protein_coding transcript_biotype:protein_coding gene_symbol:9930111J21Rik2 description:RIKEN cDNA 9930111J21 gene 2 [Source:MGI Symbol;Acc:MGI:3711310];cdna chromosome:GRCm38:11:49037660:49051242:-1 gene:ENSMUSG00000069892.9 gene_biotype:protein_coding transcript_biotype:protein_coding gene_symbol:9930111J21Rik…
ENSMUSG00000113880	806	1.10215	0.47974	-1.2	0.415894	*	0.144373	A030005L19Rik	NA	NA	NA	K04650//nuclear receptor co-repressor 1;K16687//transcriptional coactivator YAP1	NP_082054.2//keratin associated protein 28-13 [Mus musculus]	cdna chromosome:GRCm38:1:82913325:82914130:1 gene:ENSMUSG00000113880.1 gene_biotype:protein_coding transcript_biotype:protein_coding gene_symbol:A030005L19Rik description:RIKEN cDNA A030005L19 gene [Source:MGI Symbol;Acc:MGI:1925172]
ENSMUSG00000069136	408	0.924217	2.06571	1.16034	0.478237	*	0.179967	A130006I12Rik	NA	NA	NA	K12504//decaprenyl-diphosphate synthase subunit 1 [EC:2.5.1.91]	BAB29683.1//unnamed protein product, partial [Mus musculus]	cdna chromosome:GRCm38:2:22895321:22895736:-1 gene:ENSMUSG00000069136.4 gene_biotype:pseudogene transcript_biotype:pseudogene gene_symbol:A130006I12Rik description:RIKEN cDNA A130006I12 gene [Source:MGI Symbol;Acc:MGI:2441774]
ENSMUSG00000079144	2371	146.416	151.022	0.0446904	0.957946	*	0.886984	A130010J15Rik	NA	NA	NA	K10154//interferon regulatory factor 6	EDL12955.1//RIKEN cDNA A130010J15, isoform CRA_b, partial [Mus musculus];XP_004862091.1//UPF0739 protein C1orf74 homolog [Heterocephalus glaber]	cdna chromosome:GRCm38:1:193173586:193174552:1 gene:ENSMUSG00000079144.7 gene_biotype:protein_coding transcript_biotype:protein_coding gene_symbol:A130010J15Rik description:RIKEN cDNA A130010J15 gene [Source:MGI Symbol;Acc:MGI:2441776];cdna chromosome:GRCm38:1:193173577:193177832:1 gene:ENSMUSG00000079144.7 gene_biotype:protein_coding transcript_biotype:protein_coding gene_symbol:A130010J15Rik de…
ENSMUSG00000038884	1356	71.2478	30.3222	-1.23247	0.151118	*	0.0323496	A230050P20Rik	GO:0005634//nucleus;GO:0005737//cytoplasm	GO:0003723//RNA binding	GO:0034340//response to type I interferon;GO:0034341//response to interferon-gamma;GO:0045071//negative regulation of viral genome replication;GO:0034342//response to type III interferon;GO:0051607//defense response to virus	K13911//basic salivary proline-rich protein 1/2;K21125//mucin-5AC	XP_021508141.1//repressor of yield of DENV protein [Meriones unguiculatus];OBS79460.1//hypothetical protein A6R68_18211 [Neotoma lepida];EHB03715.1//hypothetical protein GW7_05061 [Heterocephalus glaber];NP_783618.1//repressor of yield of DENV protein homolog [Mus musculus]	cdna chromosome:GRCm38:9:20870772:20873121:1 gene:ENSMUSG00000038884.14 gene_biotype:protein_coding transcript_biotype:retained_intron gene_symbol:A230050P20Rik description:RIKEN cDNA A230050P20 gene [Source:MGI Symbol;Acc:MGI:2441788];cdna chromosome:GRCm38:9:20868642:20874307:1 gene:ENSMUSG00000038884.14 gene_biotype:protein_coding transcript_biotype:protein_coding gene_symbol:A230050P20Rik des…
ENSMUSG00000030111	4231	0.26449	0.371257	0.489207	0.769739	*	0.43297	A2m	GO:0070062//extracellular exosome;GO:0005615//extracellular space;GO:0072562//blood microparticle	GO:0002020//protease binding;GO:0048403//brain-derived neurotrophic factor binding;GO:0004867//serine-type endopeptidase inhibitor activity;GO:0005102//receptor binding;GO:0048406//nerve growth factor binding;GO:0019838//growth factor binding;GO:0042803//protein homodimerization activity;GO:0019966//interleukin-1 binding;GO:0030414//peptidase inhibitor activity;GO:0043120//tumor necrosis factor b…	GO:0009611//response to wounding;GO:0010037//response to carbon dioxide;GO:0007565//female pregnancy;GO:1990402//embryonic liver development;GO:0051289//protein homotetramerization;GO:0010951//negative regulation of endopeptidase activity;GO:0034695//response to prostaglandin E;GO:0006953//acute-phase response;GO:0048863//stem cell differentiation;GO:0001869//negative regulation of complement act…	K03910//alpha-2-macroglobulin	NP_783327.2//alpha-2-macroglobulin-P precursor [Mus musculus];NP_036620.2//alpha-2-macroglobulin precursor [Rattus norvegicus];EDK99666.1//mCG132226, isoform CRA_a, partial [Mus musculus];XP_021045820.1//alpha-2-macroglobulin [Mus pahari]	cdna chromosome:GRCm38:6:121635376:121638388:1 gene:ENSMUSG00000030111.9 gene_biotype:protein_coding transcript_biotype:protein_coding gene_symbol:A2m description:alpha-2-macroglobulin [Source:MGI Symbol;Acc:MGI:2449119];cdna chromosome:GRCm38:6:121636228:121679227:1 gene:ENSMUSG00000030111.9 gene_biotype:protein_coding transcript_biotype:protein_coding gene_symbol:A2m description:alpha-2-macrogl…
ENSMUSG00000047228	700	0.147665	0.164165	0.152818	0.857169	*	0.689824	A2ml1	GO:0005615//extracellular space	GO:0004867//serine-type endopeptidase inhibitor activity;GO:0004866//endopeptidase inhibitor activity	NA	K03910//alpha-2-macroglobulin	EDK99896.1//cDNA sequence BC048546, isoform CRA_d, partial [Mus musculus];BAE23794.1//unnamed protein product [Mus musculus]	cdna chromosome:GRCm38:6:128558318:128559547:-1 gene:ENSMUSG00000047228.9 gene_biotype:protein_coding transcript_biotype:retained_intron gene_symbol:A2ml1 description:alpha-2-macroglobulin like 1 [Source:MGI Symbol;Acc:MGI:3039594];cdna chromosome:GRCm38:6:128574184:128576746:-1 gene:ENSMUSG00000047228.9 gene_biotype:protein_coding transcript_biotype:retained_intron gene_symbol:A2ml1 description:…
ENSMUSG00000093385	2706	7.87258	8.2309	0.0642136	0.976821	*	0.923396	A330044P14Rik	GO:0016021//integral component of membrane;GO:0005886//plasma membrane	GO:0004930//G-protein coupled receptor activity	GO:0019236//response to pheromone	K04613//vomeronasal 2 receptor	AAA39398.2//ORF2 [Mus musculus domesticus];NP_001098109.1//vomeronasal receptor Vmn2r24 precursor [Mus musculus]	cdna chromosome:GRCm38:6:123957579:123978041:-1 gene:ENSMUSG00000093385.3 gene_biotype:transcribed_unprocessed_pseudogene transcript_biotype:transcribed_unprocessed_pseudogene gene_symbol:A330044P14Rik description:RIKEN cDNA A330044P14 gene [Source:MGI Symbol;Acc:MGI:2441792];cdna chromosome:GRCm38:6:123934426:123982173:-1 gene:ENSMUSG00000093385.3 gene_biotype:transcribed_unprocessed_pseudogene …
ENSMUSG00000028794	2114	0.844519	0.414555	-1.02657	0.505196	*	0.196626	A3galt2	GO:0032580//Golgi cisterna membrane;GO:0005794//Golgi apparatus;GO:0016021//integral component of membrane;GO:0031982//vesicle	GO:0047276//N-acetyllactosaminide 3-alpha-galactosyltransferase activity;GO:0046872//metal ion binding;GO:0001962//alpha-1,3-galactosyltransferase activity	GO:0006688//glycosphingolipid biosynthetic process;GO:0030259//lipid glycosylation;GO:0005975//carbohydrate metabolic process	K20736//alpha-1,3-galactosyltransferase 2 [EC:2.4.1.87]	CAQ52295.1//alpha 1,3-galactosyltransferase 2 (isoglobotriaosylceramide synthase) [Mus musculus];NP_001009819.1//alpha-1,3-galactosyltransferase 2 [Mus musculus]	cdna chromosome:GRCm38:4:128759258:128769298:1 gene:ENSMUSG00000028794.13 gene_biotype:protein_coding transcript_biotype:protein_coding gene_symbol:A3galt2 description:alpha 1,3-galactosyltransferase 2 (isoglobotriaosylceramide synthase) [Source:MGI Symbol;Acc:MGI:2685279];cdna chromosome:GRCm38:4:128755364:128768588:1 gene:ENSMUSG00000028794.13 gene_biotype:protein_coding transcript_biotype:prot…
ENSMUSG00000047613	1093	354.061	534.459	0.594082	0.0637385	*	0.0101001	A430005L14Rik	GO:0005634//nucleus	NA	NA	NA	NP_780496.2//UPF0688 protein C1orf174 homolog isoform 1 [Mus musculus];XP_021016259.1//UPF0688 protein C1orf174 homolog [Mus caroli];NP_001156491.1//UPF0688 protein C1orf174 homolog isoform 2 [Mus musculus]	cdna chromosome:GRCm38:4:153957237:153961925:1 gene:ENSMUSG00000047613.10 gene_biotype:protein_coding transcript_biotype:protein_coding gene_symbol:A430005L14Rik description:RIKEN cDNA A430005L14 gene [Source:MGI Symbol;Acc:MGI:2140680];cdna chromosome:GRCm38:4:153957266:153961511:1 gene:ENSMUSG00000047613.10 gene_biotype:protein_coding transcript_biotype:protein_coding gene_symbol:A430005L14Rik …
ENSMUSG00000056014	3038	124.939	81.8887	-0.609494	0.57937	*	0.250906	A430033K04Rik	GO:0005634//nucleus	GO:0046872//metal ion binding;GO:0003676//nucleic acid binding	GO:0045892//negative regulation of transcription, DNA-templated	K09228//KRAB domain-containing zinc finger protein	XP_021492249.1//zinc finger protein 883-like [Meriones unguiculatus];XP_012631803.2//zinc finger protein 717-like [Microcebus murinus];BAE20867.1//unnamed protein product [Mus musculus]	cdna chromosome:GRCm38:5:138622894:138648836:1 gene:ENSMUSG00000056014.15 gene_biotype:protein_coding transcript_biotype:protein_coding gene_symbol:A430033K04Rik description:RIKEN cDNA A430033K04 gene [Source:MGI Symbol;Acc:MGI:3583896];cdna chromosome:GRCm38:5:138622876:138652414:1 gene:ENSMUSG00000056014.15 gene_biotype:protein_coding transcript_biotype:protein_coding gene_symbol:A430033K04Rik …
ENSMUSG00000074497	2945	8.09587	16.0239	0.984971	0.441625	*	0.158011	A430078G23Rik	NA	NA	NA	K21066//A-kinase anchor protein 18	BAE37521.1//unnamed protein product [Mus musculus];NP_001028550.2//uncharacterized protein LOC319493 [Mus musculus];BAE23804.1//unnamed protein product [Mus musculus]	cdna chromosome:GRCm38:8:3353437:3355121:1 gene:ENSMUSG00000074497.5 gene_biotype:protein_coding transcript_biotype:retained_intron gene_symbol:A430078G23Rik description:RIKEN cDNA A430078G23 gene [Source:MGI Symbol;Acc:MGI:2442135];cdna chromosome:GRCm38:8:3353437:3390299:1 gene:ENSMUSG00000074497.5 gene_biotype:protein_coding transcript_biotype:protein_coding gene_symbol:A430078G23Rik descripti…
ENSMUSG00000045838	4703	363.644	185.308	-0.972602	0.227144	*	0.0577275	A430105I19Rik	NA	GO:0003723//RNA binding	NA	NA	NP_001001982.2//uncharacterized protein C15orf52 homolog [Mus musculus]	cdna chromosome:GRCm38:2:118754158:118762661:-1 gene:ENSMUSG00000045838.8 gene_biotype:protein_coding transcript_biotype:protein_coding gene_symbol:A430105I19Rik description:RIKEN cDNA A430105I19 gene [Source:MGI Symbol;Acc:MGI:2685199];cdna chromosome:GRCm38:2:118757498:118762625:-1 gene:ENSMUSG00000045838.8 gene_biotype:protein_coding transcript_biotype:retained_intron gene_symbol:A430105I19Rik…
ENSMUSG00000047878	2092	371.087	164.451	-1.1741	0.10585	*	0.0198821	A4galt	GO:0016020//membrane;GO:0070062//extracellular exosome;GO:0016021//integral component of membrane;GO:0000139//Golgi membrane	GO:0015643//toxic substance binding;GO:0050512//lactosylceramide 4-alpha-galactosyltransferase activity;GO:0008378//galactosyltransferase activity	GO:0006486//protein glycosylation;GO:0001576//globoside biosynthetic process;GO:0007009//plasma membrane organization	K01988//lactosylceramide 4-alpha-galactosyltransferase [EC:2.4.1.228]	NP_001004150.1//lactosylceramide 4-alpha-galactosyltransferase [Mus musculus];XP_017450567.1//PREDICTED: lactosylceramide 4-alpha-galactosyltransferase isoform X1 [Rattus norvegicus]	cdna chromosome:GRCm38:15:83230411:83251729:-1 gene:ENSMUSG00000047878.13 gene_biotype:protein_coding transcript_biotype:retained_intron gene_symbol:A4galt description:alpha 1,4-galactosyltransferase [Source:MGI Symbol;Acc:MGI:3512453];cdna chromosome:GRCm38:15:83228333:83251729:-1 gene:ENSMUSG00000047878.13 gene_biotype:protein_coding transcript_biotype:protein_coding gene_symbol:A4galt descript…
ENSMUSG00000037953	2757	0.773443	0.584328	-0.404519	0.857169	*	0.621256	A4gnt	GO:0016021//integral component of membrane;GO:0000139//Golgi membrane	GO:0008375//acetylglucosaminyltransferase activity	GO:0009101//glycoprotein biosynthetic process;GO:0006493//protein O-linked glycosylation;GO:0050680//negative regulation of epithelial cell proliferation	K08251//alpha 1,4-N-acetylglucosaminyltransferase [EC:2.4.1.-]	XP_006511307.3//PREDICTED: alpha-1,4-N-acetylglucosaminyltransferase isoform X1 [Mus musculus]	cdna chromosome:GRCm38:9:99612502:99622367:1 gene:ENSMUSG00000037953.7 gene_biotype:protein_coding transcript_biotype:protein_coding gene_symbol:A4gnt description:alpha-1,4-N-acetylglucosaminyltransferase [Source:MGI Symbol;Acc:MGI:2143261]
ENSMUSG00000020638	3046	34.0946	2.51633	-3.76015	1.10895e-06	Down	1.92674e-08	Cmpk2	GO:0005739//mitochondrion;GO:0005737//cytoplasm	GO:0004798//thymidylate kinase activity;GO:0009041//uridylate kinase activity;GO:0005524//ATP binding;GO:0033862//UMP kinase activity;GO:0004550//nucleoside diphosphate kinase activity;GO:0004127//cytidylate kinase activity	GO:0006165//nucleoside diphosphate phosphorylation;GO:0006233//dTDP biosynthetic process;GO:0006235//dTTP biosynthetic process;GO:0071222//cellular response to lipopolysaccharide;GO:0006227//dUDP biosynthetic process;GO:0009142//nucleoside triphosphate biosynthetic process	K13809//UMP-CMP kinase 2, mitochondrial [EC:2.7.4.14]	BAE32020.1//unnamed protein product [Mus musculus];EDL36971.1//thymidylate kinase family LPS-inducible member, isoform CRA_b, partial [Mus musculus];NP_065582.3//UMP-CMP kinase 2, mitochondrial precursor [Mus musculus];AAA58770.1//This ORF is capable of encoding 432 aa which is similar to thymidylate kinases especially at two domains: the p-loop or catalytic site and the substrate binding site; O…	cdna chromosome:GRCm38:12:26473930:26477067:1 gene:ENSMUSG00000020638.8 gene_biotype:protein_coding transcript_biotype:retained_intron gene_symbol:Cmpk2 description:cytidine monophosphate (UMP-CMP) kinase 2, mitochondrial [Source:MGI Symbol;Acc:MGI:99830];cdna chromosome:GRCm38:12:26469204:26479837:1 gene:ENSMUSG00000020638.8 gene_biotype:protein_coding transcript_biotype:protein_coding gene_symb…
ENSMUSG00000090863	3200	1.34322	0.848346	-0.662967	0.679612	*	0.336473	A530084C06Rik	GO:0005634//nucleus	GO:0000978//RNA polymerase II proximal promoter sequence-specific DNA binding;GO:0001078//transcriptional repressor activity, RNA polymerase II proximal promoter sequence-specific DNA binding	GO:0000122//negative regulation of transcription from RNA polymerase II promoter;GO:0031069//hair follicle morphogenesis;GO:0030154//cell differentiation;GO:0006351//transcription, DNA-templated	K09410//forkhead box protein Q	BAE23868.1//unnamed protein product [Mus musculus]	cdna chromosome:GRCm38:13:31556134:31559333:-1 gene:ENSMUSG00000090863.1 gene_biotype:protein_coding transcript_biotype:protein_coding gene_symbol:A530084C06Rik description:RIKEN cDNA A530084C06 gene [Source:MGI Symbol;Acc:MGI:3704402]
ENSMUSG00000052760	766	10.7927	9.43176	-0.194463	0.900862	*	0.77138	A630001G21Rik	GO:0005634//nucleus	NA	NA	K15413//nuclear autoantigen Sp-100	EDL40259.1//mCG8524, isoform CRA_b, partial [Mus musculus];EDL40258.1//mCG8524, isoform CRA_a, partial [Mus musculus]	cdna chromosome:GRCm38:1:85727514:85736561:-1 gene:ENSMUSG00000052760.16 gene_biotype:protein_coding transcript_biotype:processed_transcript gene_symbol:A630001G21Rik description:RIKEN cDNA A630001G21 gene [Source:MGI Symbol;Acc:MGI:2443131];cdna chromosome:GRCm38:1:85717692:85736581:-1 gene:ENSMUSG00000052760.16 gene_biotype:protein_coding transcript_biotype:nonsense_mediated_decay gene_symbol:A…
ENSMUSG00000095493	681	1.34623	0.536013	-1.32859	0.355652	*	0.112427	A630023A22Rik	GO:0016021//integral component of membrane	GO:0046872//metal ion binding;GO:0004872//receptor activity	NA	NA	NP_001238772.1//uncharacterized protein LOC105518 [Mus musculus]	cdna chromosome:GRCm38:14:34051126:34102693:-1 gene:ENSMUSG00000095493.2 gene_biotype:protein_coding transcript_biotype:protein_coding gene_symbol:A630023A22Rik description:RIKEN cDNA A630023A22 gene [Source:MGI Symbol;Acc:MGI:2145657];cdna chromosome:GRCm38:14:34051262:34102754:-1 gene:ENSMUSG00000095493.2 gene_biotype:protein_coding transcript_biotype:processed_transcript gene_symbol:A630023A22…
ENSMUSG00000116673	1556	65.2138	60.2482	-0.114261	0.900988	*	0.771718	A630089N07Rik	NA	NA	NA	K09228//KRAB domain-containing zinc finger protein	EDL20061.1//mCG145978, partial [Mus musculus];XP_021484435.1//zinc finger protein 431-like isoform X4 [Meriones unguiculatus];EDL03633.1//mCG4790, isoform CRA_c [Mus musculus];BAA20418.1//RNP particle component, partial [Mus musculus]	cdna chromosome:GRCm38:16:98052130:98082010:-1 gene:ENSMUSG00000116673.1 gene_biotype:protein_coding transcript_biotype:processed_transcript gene_symbol:A630089N07Rik description:RIKEN cDNA A630089N07 gene [Source:MGI Symbol;Acc:MGI:2444323];cdna chromosome:GRCm38:16:98020628:98081957:-1 gene:ENSMUSG00000116673.1 gene_biotype:protein_coding transcript_biotype:protein_coding gene_symbol:A630089N07…
ENSMUSG00000070313	1135	0.191979	0.219798	0.195225	0.857169	*	0.64774	A630095E13Rik	GO:0005615//extracellular space	NA	NA	NA	NP_001028497.1//secreted seminal-vesicle Ly-6 protein 1 precursor [Mus musculus];EDL25407.1//mCG147889 [Mus musculus]	cdna chromosome:GRCm38:9:36635756:36643376:-1 gene:ENSMUSG00000070313.8 gene_biotype:protein_coding transcript_biotype:retained_intron gene_symbol:A630095E13Rik description:RIKEN cDNA A630095E13 gene [Source:MGI Symbol;Acc:MGI:3055869];cdna chromosome:GRCm38:9:36635754:36638602:-1 gene:ENSMUSG00000070313.8 gene_biotype:protein_coding transcript_biotype:protein_coding gene_symbol:A630095E13Rik des…
ENSMUSG00000096094	571	0.153089	0.170829	0.158183	0.857169	*	0.684234	A630095N17Rik	NA	NA	NA	NA	NP_001230019.1//uncharacterized protein LOC381272 isoform 1 [Mus musculus];EDL00389.1//mCG144895, partial [Mus musculus]	cdna chromosome:GRCm38:1:75220256:75232090:-1 gene:ENSMUSG00000096094.2 gene_biotype:protein_coding transcript_biotype:protein_coding gene_symbol:A630095N17Rik description:RIKEN cDNA A630095N17 gene [Source:MGI Symbol;Acc:MGI:2686470];cdna chromosome:GRCm38:1:75220095:75223654:-1 gene:ENSMUSG00000096094.2 gene_biotype:protein_coding transcript_biotype:protein_coding gene_symbol:A630095N17Rik desc…
ENSMUSG00000090551	1221	2.04002	1.82787	-0.158419	0.937603	*	0.848774	A730015C16Rik	NA	GO:0005524//ATP binding	NA	K15456//protein KTI12	BAE28403.1//unnamed protein product [Mus musculus]	cdna chromosome:GRCm38:4:108847399:108848619:-1 gene:ENSMUSG00000090551.1 gene_biotype:protein_coding transcript_biotype:protein_coding gene_symbol:A730015C16Rik description:RIKEN cDNA A730015C16 gene [Source:MGI Symbol;Acc:MGI:3704235]
ENSMUSG00000050875	1862	1.87051	0.634908	-1.55881	0.255254	*	0.06862	A730017C20Rik	GO:0016021//integral component of membrane	NA	NA	K08631//a disintegrin and metalloproteinase with thrombospondin motifs 17 [EC:3.4.24.-]	NP_776120.3//UPF0258 protein KIAA1024-like homolog isoform a [Mus musculus];EDL09845.1//RIKEN cDNA A730017C20, isoform CRA_b [Mus musculus];XP_006525941.1//PREDICTED: UPF0258 protein KIAA1024-like homolog isoform X2 [Mus musculus];NP_001161397.2//UPF0258 protein KIAA1024-like homolog isoform c [Mus musculus]	cdna chromosome:GRCm38:18:59062466:59075621:1 gene:ENSMUSG00000050875.11 gene_biotype:protein_coding transcript_biotype:protein_coding gene_symbol:A730017C20Rik description:RIKEN cDNA A730017C20 gene [Source:MGI Symbol;Acc:MGI:2442934];cdna chromosome:GRCm38:18:59062494:59075824:1 gene:ENSMUSG00000050875.11 gene_biotype:protein_coding transcript_biotype:protein_coding gene_symbol:A730017C20Rik de…
ENSMUSG00000048636	2239	2.2361	0.932552	-1.26173	0.42394	*	0.148222	A730049H05Rik	GO:0005615//extracellular space;GO:0009986//cell surface;GO:0005578//proteinaceous extracellular matrix	GO:0004175//endopeptidase activity;GO:0008237//metallopeptidase activity;GO:0004222//metalloendopeptidase activity;GO:0008270//zinc ion binding	GO:0048070//regulation of developmental pigmentation;GO:0006508//proteolysis;GO:0045636//positive regulation of melanocyte differentiation	K08624//a disintegrin and metalloproteinase with thrombospondin motifs 9 [EC:3.4.24.-]	EDK99325.1//RIKEN cDNA 8430417A20, partial [Mus musculus];BAC31441.1//unnamed protein product [Mus musculus]	cdna chromosome:GRCm38:6:92816478:92843465:1 gene:ENSMUSG00000048636.7 gene_biotype:protein_coding transcript_biotype:protein_coding gene_symbol:A730049H05Rik description:RIKEN cDNA A730049H05 gene [Source:MGI Symbol;Acc:MGI:1921766];cdna chromosome:GRCm38:6:92827632:92847174:1 gene:ENSMUSG00000048636.7 gene_biotype:protein_coding transcript_biotype:processed_transcript gene_symbol:A730049H05Rik …
ENSMUSG00000096923	1615	2.30495	1.65678	-0.476358	0.855503	*	0.580646	A730071L15Rik	NA	NA	NA	NA	BAC37936.1//unnamed protein product, partial [Mus musculus]	cdna chromosome:GRCm38:11:6200029:6201643:1 gene:ENSMUSG00000096923.1 gene_biotype:protein_coding transcript_biotype:protein_coding gene_symbol:A730071L15Rik description:RIKEN cDNA A730071L15Rik gene [Source:MGI Symbol;Acc:MGI:3642498]
ENSMUSG00000053181	786	7.07438	4.40771	-0.682575	0.72609	*	0.383134	A830005F24Rik	NA	NA	NA	NA	XP_001473814.1//PREDICTED: uncharacterized protein A830005F24Rik [Mus musculus]	cdna chromosome:GRCm38:13:48513570:48514859:1 gene:ENSMUSG00000053181.1 gene_biotype:protein_coding transcript_biotype:protein_coding gene_symbol:A830005F24Rik description:RIKEN cDNA A830005F24 gene [Source:MGI Symbol;Acc:MGI:3045249]
ENSMUSG00000111375	3278	49.7878	31.5948	-0.656107	0.38735	*	0.128403	A830010M20Rik	GO:0005634//nucleus;GO:0005654//nucleoplasm;GO:0005737//cytoplasm	GO:0000976//transcription regulatory region sequence-specific DNA binding;GO:0003700//DNA binding transcription factor activity	GO:0006357//regulation of transcription from RNA polymerase II promoter;GO:0045893//positive regulation of transcription, DNA-templated	K10480//BTB/POZ domain-containing protein 8	XP_006250658.2//PREDICTED: uncharacterized protein KIAA1107 isoform X1 [Rattus norvegicus];NP_001242920.1//BTB/POZ domain-containing protein 8 [Mus musculus];Q80TK0.5//RecName: Full=Uncharacterized protein KIAA1107;NP_001162029.1//uncharacterized protein KIAA1107 isoform 2 [Mus musculus];EDL20162.1//mCG19133, isoform CRA_a [Mus musculus]	cdna chromosome:GRCm38:5:107437997:107491596:1 gene:ENSMUSG00000111375.4 gene_biotype:protein_coding transcript_biotype:protein_coding gene_symbol:A830010M20Rik description:RIKEN cDNA A830010M20 gene [Source:MGI Symbol;Acc:MGI:2445097];cdna chromosome:GRCm38:5:107503943:107507222:1 gene:ENSMUSG00000111375.4 gene_biotype:protein_coding transcript_biotype:processed_transcript gene_symbol:A830010M20…
ENSMUSG00000030867	2199	1610.21	120.303	-3.74251	1.77549e-11	Down	1.03416e-13	Plk1	GO:0000922//spindle pole;GO:0005634//nucleus;GO:0051233//spindle midzone;GO:0015630//microtubule cytoskeleton;GO:0000942//condensed nuclear chromosome outer kinetochore;GO:0000785//chromatin;GO:0000780//condensed nuclear chromosome, centromeric region;GO:0005813//centrosome;GO:0005737//cytoplasm;GO:0030496//midbody;GO:0005819//spindle;GO:0000795//synaptonemal complex;GO:0000776//kinetochore;GO:00…	GO:0000287//magnesium ion binding;GO:0005524//ATP binding;GO:0042802//identical protein binding;GO:0008017//microtubule binding;GO:0019901//protein kinase binding;GO:0010997//anaphase-promoting complex binding;GO:0004674//protein serine/threonine kinase activity;GO:0004672//protein kinase activity	GO:0000278//mitotic cell cycle;GO:0007346//regulation of mitotic cell cycle;GO:0007098//centrosome cycle;GO:1901673//regulation of mitotic spindle assembly;GO:0016567//protein ubiquitination;GO:0007094//mitotic spindle assembly checkpoint;GO:0032436//positive regulation of proteasomal ubiquitin-dependent protein catabolic process;GO:0051443//positive regulation of ubiquitin-protein transferase ac…	K06631//polo-like kinase 1 [EC:2.7.11.21]	NP_035251.3//serine/threonine-protein kinase PLK1 [Mus musculus];EDL17273.1//mCG3061, isoform CRA_a [Mus musculus]	cdna chromosome:GRCm38:7:122159507:122164034:1 gene:ENSMUSG00000030867.7 gene_biotype:protein_coding transcript_biotype:nonsense_mediated_decay gene_symbol:Plk1 description:polo like kinase 1 [Source:MGI Symbol;Acc:MGI:97621];cdna chromosome:GRCm38:7:122159439:122169873:1 gene:ENSMUSG00000030867.7 gene_biotype:protein_coding transcript_biotype:protein_coding gene_symbol:Plk1 description:polo like…
ENSMUSG00000045506	492	4.52897	3.75994	-0.268472	0.876979	*	0.731638	A930002H24Rik	NA	NA	NA	NA	BAC31832.1//unnamed protein product, partial [Mus musculus]	cdna chromosome:GRCm38:17:63863300:63863791:-1 gene:ENSMUSG00000045506.3 gene_biotype:protein_coding transcript_biotype:protein_coding gene_symbol:A930002H24Rik description:RIKEN cDNA A930002H24 gene [Source:MGI Symbol;Acc:MGI:2443151]
ENSMUSG00000054057	1904	218.099	125.219	-0.800534	0.383233	*	0.126072	A930004D18Rik	GO:0016020//membrane;GO:0030425//dendrite;GO:0031982//vesicle;GO:0005737//cytoplasm;GO:0043025//neuronal cell body;GO:0030426//growth cone;GO:0005829//cytosol;GO:0043197//dendritic spine;GO:0005769//early endosome;GO:0030424//axon;GO:0005634//nucleus;GO:0005813//centrosome;GO:0030027//lamellipodium;GO:0014069//postsynaptic density;GO:0001726//ruffle;GO:0043234//protein complex	GO:0048365//Rac GTPase binding;GO:0042802//identical protein binding;GO:0030676//Rac guanyl-nucleotide exchange factor activity;GO:0043539//protein serine/threonine kinase activator activity;GO:0017112//Rab guanyl-nucleotide exchange factor activity;GO:0042803//protein homodimerization activity;GO:0017137//Rab GTPase binding;GO:0005096//GTPase activator activity	GO:0001881//receptor recycling;GO:0007528//neuromuscular junction development;GO:0007041//lysosomal transport;GO:0051260//protein homooligomerization;GO:0043547//positive regulation of GTPase activity;GO:0016050//vesicle organization;GO:0048812//neuron projection morphogenesis;GO:0045860//positive regulation of protein kinase activity;GO:0016197//endosomal transport;GO:0008219//cell death;GO:0001…	NA	XP_021012518.1//uncharacterized protein LOC110290335 [Mus caroli];BAC31869.1//unnamed protein product [Mus musculus];EDL08408.1//mCG147230 [Mus musculus]	cdna chromosome:GRCm38:2:18027926:18028760:-1 gene:ENSMUSG00000054057.2 gene_biotype:protein_coding transcript_biotype:processed_transcript gene_symbol:A930004D18Rik description:RIKEN cDNA A930004D18 gene [Source:MGI Symbol;Acc:MGI:1925190];cdna chromosome:GRCm38:2:18027974:18028871:-1 gene:ENSMUSG00000054057.2 gene_biotype:protein_coding transcript_biotype:processed_transcript gene_symbol:A93000…
ENSMUSG00000025727	2539	1.35145	0.53755	-1.33004	0.355036	*	0.112094	A930017K11Rik	NA	NA	NA	K08582//calpain-15 [EC:3.4.22.-];K18808//toll-like receptor 13	EDL22476.1//mCG48762 [Mus musculus]	cdna chromosome:GRCm38:17:25946387:25952565:-1 gene:ENSMUSG00000025727.8 gene_biotype:protein_coding transcript_biotype:protein_coding gene_symbol:A930017K11Rik description:RIKEN cDNA A930017K11 gene [Source:MGI Symbol;Acc:MGI:2442713]
ENSMUSG00000060530	948	5.74435	5.93337	0.0467082	0.983465	*	0.947528	A930017M01Rik	NA	NA	NA	K11125//protein SMG5	EDL08734.1//mCG146092, partial [Mus musculus];XP_017172151.1//PREDICTED: syntabulin isoform X1 [Mus musculus];NP_001333231.1//similar to Est1p-like protein B isoform 1 [Rattus norvegicus];EDL08733.1//RIKEN cDNA A930017M01, isoform CRA_b [Mus musculus]	cdna chromosome:GRCm38:15:44752280:44884740:1 gene:ENSMUSG00000060530.2 gene_biotype:transcribed_processed_pseudogene transcript_biotype:processed_transcript gene_symbol:A930017M01Rik description:RIKEN cDNA A930017M01 gene [Source:MGI Symbol;Acc:MGI:2685151];cdna chromosome:GRCm38:15:44881419:44884302:1 gene:ENSMUSG00000060530.2 gene_biotype:transcribed_processed_pseudogene transcript_biotype:tra…
ENSMUSG00000032671	822	3.15754	4.31481	0.450495	0.857169	*	0.59083	A930018P22Rik	GO:0043231//intracellular membrane-bounded organelle	NA	NA	K02184//formin 2	NP_080910.1//uncharacterized protein C11orf91 homolog [Mus musculus]	cdna chromosome:GRCm38:2:104122769:104124749:1 gene:ENSMUSG00000032671.5 gene_biotype:protein_coding transcript_biotype:protein_coding gene_symbol:A930018P22Rik description:RIKEN cDNA A930018P22 gene [Source:MGI Symbol;Acc:MGI:1915493]
ENSMUSG00000090622	2969	15.5839	14.7106	-0.0832001	0.967465	*	0.904274	A930033H14Rik	NA	NA	NA	NA	NP_001318122.1//uncharacterized protein LOC320700 [Mus musculus]	cdna chromosome:GRCm38:10:69209762:69213098:-1 gene:ENSMUSG00000090622.1 gene_biotype:protein_coding transcript_biotype:protein_coding gene_symbol:A930033H14Rik description:RIKEN cDNA A930033H14 gene [Source:MGI Symbol;Acc:MGI:2444562]
ENSMUSG00000052241	543	7.52911	19.1334	1.34554	0.161335	*	0.0355246	A930035D04Rik	NA	NA	NA	NA	BAC32043.1//unnamed protein product, partial [Mus musculus]	cdna chromosome:GRCm38:6:47453776:47454320:-1 gene:ENSMUSG00000052241.3 gene_biotype:pseudogene transcript_biotype:pseudogene gene_symbol:A930035D04Rik description:RIKEN cDNA A930035D04 gene [Source:MGI Symbol;Acc:MGI:2445106]
ENSMUSG00000084381	494	0.163038	0.147054	-0.14886	0.857169	*	0.696036	AA413626	NA	NA	NA	K02880//large subunit ribosomal protein L17e	BAC56378.1//similar to ribosomal protein L17, partial [Bos taurus]	cdna chromosome:GRCm38:11:4918510:4919003:1 gene:ENSMUSG00000084381.1 gene_biotype:processed_pseudogene transcript_biotype:processed_pseudogene gene_symbol:AA413626 description:expressed sequence AA413626 [Source:MGI Symbol;Acc:MGI:3035311]
ENSMUSG00000083307	1257	346.541	329.174	-0.0741755	0.946495	*	0.866581	AA414768	NA	NA	NA	K10582//ubiquitin-conjugating enzyme E2 Q [EC:2.3.2.23]	NP_001258962.1//ubiquitin-conjugating enzyme E2 Q2-like [Mus musculus]	cdna chromosome:GRCm38:X:12936872:12938128:1 gene:ENSMUSG00000083307.1 gene_biotype:processed_pseudogene transcript_biotype:processed_pseudogene gene_symbol:AA414768 description:expressed sequence AA414768 [Source:MGI Symbol;Acc:MGI:3035137]
ENSMUSG00000110868	746	8.74462	63.0054	2.84901	0.000130398	Up	4.59494e-06	AA467197	GO:0005634//nucleus;GO:0016021//integral component of membrane;GO:0005739//mitochondrion;GO:0005751//mitochondrial respiratory chain complex IV	NA	GO:1902600//hydrogen ion transmembrane transport	K03948//NADH dehydrogenase (ubiquinone) 1 alpha subcomplex subunit 4	ERE70916.1//spermatogeneis-associated protein 5 1-like protein [Cricetulus griseus];XP_021012290.1//normal mucosa of esophagus-specific gene 1 protein [Mus caroli]	cdna chromosome:GRCm38:CHR_MG3836_PATCH:122648425:122652168:1 gene:ENSMUSG00000110868.1 gene_biotype:protein_coding transcript_biotype:protein_coding gene_symbol:AA467197 description:expressed sequence AA467197 [Source:MGI Symbol;Acc:MGI:3034182];cdna chromosome:GRCm38:CHR_MG3836_PATCH:122649354:122652382:1 gene:ENSMUSG00000110868.1 gene_biotype:protein_coding transcript_biotype:processed_transcr…
ENSMUSG00000033213	748	8.78771	63.7859	2.85968	0.000130345	Up	4.58126e-06	AA467197	GO:0005634//nucleus;GO:0016021//integral component of membrane;GO:0005739//mitochondrion;GO:0005751//mitochondrial respiratory chain complex IV	NA	GO:1902600//hydrogen ion transmembrane transport	K03948//NADH dehydrogenase (ubiquinone) 1 alpha subcomplex subunit 4	ERE70916.1//spermatogeneis-associated protein 5 1-like protein [Cricetulus griseus];XP_021012290.1//normal mucosa of esophagus-specific gene 1 protein [Mus caroli];EDL80044.1//hypothetical LOC302884, isoform CRA_b [Rattus norvegicus]	cdna chromosome:GRCm38:2:122637850:122641191:1 gene:ENSMUSG00000033213.16 gene_biotype:protein_coding transcript_biotype:protein_coding gene_symbol:AA467197 description:expressed sequence AA467197 [Source:MGI Symbol;Acc:MGI:3034182];cdna chromosome:GRCm38:2:122637915:122641085:1 gene:ENSMUSG00000033213.16 gene_biotype:protein_coding transcript_biotype:protein_coding gene_symbol:AA467197 descripti…
ENSMUSG00000042510	2909	38.5035	63.0145	0.710692	0.585669	*	0.255849	AA986860	GO:0070062//extracellular exosome;GO:0005829//cytosol;GO:0005886//plasma membrane;GO:0005737//cytoplasm	NA	NA	K12567//titin [EC:2.7.11.1]	NP_808272.2//specifically androgen-regulated gene protein [Mus musculus]	cdna chromosome:GRCm38:1:130731976:130744622:1 gene:ENSMUSG00000042510.7 gene_biotype:protein_coding transcript_biotype:protein_coding gene_symbol:AA986860 description:expressed sequence AA986860 [Source:MGI Symbol;Acc:MGI:2138143];cdna chromosome:GRCm38:1:130732110:130742463:1 gene:ENSMUSG00000042510.7 gene_biotype:protein_coding transcript_biotype:processed_transcript gene_symbol:AA986860 descr…
ENSMUSG00000036678	1557	1632.31	1745.56	0.0967743	0.85792	*	0.697543	Aaas	GO:0016020//membrane;GO:0005634//nucleus;GO:0005654//nucleoplasm;GO:0005643//nuclear pore;GO:0031965//nuclear membrane;GO:0005829//cytosol;GO:0005813//centrosome	NA	GO:0006913//nucleocytoplasmic transport;GO:0009566//fertilization;GO:0007612//learning;GO:0015031//protein transport;GO:0051028//mRNA transport	K14320//aladin	XP_004872799.1//aladin isoform X2 [Heterocephalus glaber];BAE41208.1//unnamed protein product [Mus musculus];NP_700465.2//aladin [Mus musculus];XP_021072229.1//aladin isoform X2 [Mus pahari];XP_010372227.1//PREDICTED: aladin isoform X2 [Rhinopithecus roxellana]	cdna chromosome:GRCm38:15:102339526:102350080:-1 gene:ENSMUSG00000036678.8 gene_biotype:protein_coding transcript_biotype:nonsense_mediated_decay gene_symbol:Aaas description:achalasia, adrenocortical insufficiency, alacrimia [Source:MGI Symbol;Acc:MGI:2443767];cdna chromosome:GRCm38:15:102338256:102340000:-1 gene:ENSMUSG00000036678.8 gene_biotype:protein_coding transcript_biotype:nonsense_mediat…
ENSMUSG00000029482	3077	1649.79	1904.72	0.207297	0.831726	*	0.517069	Aacs	GO:0005829//cytosol	GO:0030729//acetoacetate-CoA ligase activity;GO:0047760//butyrate-CoA ligase activity;GO:0005524//ATP binding	GO:0042493//response to drug;GO:0032024//positive regulation of insulin secretion;GO:0001889//liver development;GO:0071394//cellular response to testosterone stimulus;GO:0050872//white fat cell differentiation;GO:0014074//response to purine-containing compound;GO:0060612//adipose tissue development;GO:0045471//response to ethanol;GO:0071397//cellular response to cholesterol;GO:0071333//cellular r…	K01907//acetoacetyl-CoA synthetase [EC:6.2.1.16]	BAF44057.1//acetoacetyl-CoA synthetase [Mus musculus];XP_021502913.1//acetoacetyl-CoA synthetase [Meriones unguiculatus];NP_084486.1//acetoacetyl-CoA synthetase [Mus musculus];XP_004844159.2//acetoacetyl-CoA synthetase [Heterocephalus glaber];XP_021018516.1//acetoacetyl-CoA synthetase isoform X2 [Mus caroli];BAE29423.1//unnamed protein product [Mus musculus]	cdna chromosome:GRCm38:5:125514197:125514994:1 gene:ENSMUSG00000029482.4 gene_biotype:protein_coding transcript_biotype:processed_transcript gene_symbol:Aacs description:acetoacetyl-CoA synthetase [Source:MGI Symbol;Acc:MGI:1926144];cdna chromosome:GRCm38:5:125506149:125512737:1 gene:ENSMUSG00000029482.4 gene_biotype:protein_coding transcript_biotype:retained_intron gene_symbol:Aacs description:a…
ENSMUSG00000033576	1181	113.768	8.64521	-3.71805	9.50372e-15	Down	2.83877e-17	Apol6	GO:0016021//integral component of membrane;GO:0005576//extracellular region	GO:0008289//lipid binding	GO:0006869//lipid transport;GO:0042157//lipoprotein metabolic process	K14480//apolipoprotein L	BAE25940.1//unnamed protein product, partial [Mus musculus];EDL29631.1//mCG23648 [Mus musculus];XP_021039764.1//apolipoprotein L6 isoform X2 [Mus caroli];NP_082286.1//apolipoprotein L6 isoform 1 [Mus musculus]	cdna chromosome:GRCm38:15:77045487:77046238:1 gene:ENSMUSG00000033576.12 gene_biotype:protein_coding transcript_biotype:processed_transcript gene_symbol:Apol6 description:apolipoprotein L 6 [Source:MGI Symbol;Acc:MGI:1919189];cdna chromosome:GRCm38:15:77052751:77056044:1 gene:ENSMUSG00000033576.12 gene_biotype:protein_coding transcript_biotype:processed_transcript gene_symbol:Apol6 description:ap…
ENSMUSG00000038530	2941	579.731	46.0266	-3.65484	2.1036e-07	Down	3.02654e-09	Rgs4	GO:0016020//membrane;GO:0005634//nucleus;GO:0043234//protein complex;GO:0005829//cytosol;GO:0005886//plasma membrane;GO:0005737//cytoplasm	GO:0001965//G-protein alpha-subunit binding;GO:0005096//GTPase activator activity	GO:0007186//G-protein coupled receptor signaling pathway;GO:0009968//negative regulation of signal transduction;GO:0043547//positive regulation of GTPase activity;GO:0045744//negative regulation of G-protein coupled receptor protein signaling pathway	K16449//regulator of G-protein signaling	XP_012624111.1//regulator of G-protein signaling 4 isoform X1 [Microcebus murinus];XP_004449441.2//PREDICTED: LOW QUALITY PROTEIN: regulator of G-protein signaling 4 [Dasypus novemcinctus];XP_010852963.1//PREDICTED: regulator of G-protein signaling 4 isoform X2 [Bison bison bison]	cdna chromosome:GRCm38:1:169743829:169747623:-1 gene:ENSMUSG00000038530.11 gene_biotype:protein_coding transcript_biotype:retained_intron gene_symbol:Rgs4 description:regulator of G-protein signaling 4 [Source:MGI Symbol;Acc:MGI:108409];cdna chromosome:GRCm38:1:169741676:169747642:-1 gene:ENSMUSG00000038530.11 gene_biotype:protein_coding transcript_biotype:protein_coding gene_symbol:Rgs4 descript…
ENSMUSG00000037257	5293	709.122	975.709	0.460416	0.148457	*	0.0314506	Aagab	GO:0005829//cytosol;GO:0016607//nuclear speck;GO:0005737//cytoplasm	NA	GO:0015031//protein transport	NA	NP_080133.1//alpha- and gamma-adaptin-binding protein p34 [Mus musculus];EDL26043.1//mCG9286, isoform CRA_a, partial [Mus musculus]	cdna chromosome:GRCm38:9:63616988:63640328:1 gene:ENSMUSG00000037257.8 gene_biotype:protein_coding transcript_biotype:nonsense_mediated_decay gene_symbol:Aagab description:alpha- and gamma-adaptin binding protein [Source:MGI Symbol;Acc:MGI:1914189];cdna chromosome:GRCm38:9:63602660:63644588:1 gene:ENSMUSG00000037257.8 gene_biotype:protein_coding transcript_biotype:protein_coding gene_symbol:Aagab…
ENSMUSG00000057230	10018	1883.08	1625.2	-0.21248	0.516761	*	0.204338	Aak1	GO:0031252//cell leading edge;GO:0030136//clathrin-coated vesicle;GO:0005905//clathrin-coated pit;GO:0043195//terminal bouton;GO:0005737//cytoplasm;GO:0019897//extrinsic component of plasma membrane	GO:0035612//AP-2 adaptor complex binding;GO:0004674//protein serine/threonine kinase activity;GO:0005524//ATP binding;GO:0004672//protein kinase activity;GO:0005112//Notch binding	GO:0045747//positive regulation of Notch signaling pathway;GO:0032880//regulation of protein localization;GO:2000369//regulation of clathrin-dependent endocytosis;GO:0006468//protein phosphorylation;GO:0006897//endocytosis;GO:0050821//protein stabilization;GO:0046777//protein autophosphorylation	K08853//AP2-associated kinase [EC:2.7.11.1]	XP_021020716.1//AP2-associated protein kinase 1 isoform X4 [Mus caroli];XP_021020717.1//AP2-associated protein kinase 1 isoform X5 [Mus caroli];XP_021516522.1//AP2-associated protein kinase 1 [Meriones unguiculatus];XP_021020712.1//AP2-associated protein kinase 1 isoform X1 [Mus caroli];NP_808430.2//AP2 associated kinase 1 isoform 2 [Mus musculus];BAA83000.2//KIAA1048 protein, partial [Homo sapie…	cdna chromosome:GRCm38:6:86995010:86996674:1 gene:ENSMUSG00000057230.13 gene_biotype:protein_coding transcript_biotype:processed_transcript gene_symbol:Aak1 description:AP2 associated kinase 1 [Source:MGI Symbol;Acc:MGI:1098687];cdna chromosome:GRCm38:6:86849628:86951019:1 gene:ENSMUSG00000057230.13 gene_biotype:protein_coding transcript_biotype:retained_intron gene_symbol:Aak1 description:AP2 as…
ENSMUSG00000035642	723	308.863	250.346	-0.303046	0.683169	*	0.339854	Aamdc	GO:0005737//cytoplasm	NA	GO:0045944//positive regulation of transcription from RNA polymerase II promoter;GO:0045600//positive regulation of fat cell differentiation;GO:0043066//negative regulation of apoptotic process	K11997//tripartite motif-containing protein 2/3	BAC25184.1//unnamed protein product [Mus musculus];NP_001171417.1//mth938 domain-containing protein isoform 3 [Mus musculus];NP_001171416.1//mth938 domain-containing protein isoform 1 [Mus musculus];XP_015853998.1//PREDICTED: mth938 domain-containing protein [Peromyscus maniculatus bairdii];XP_021065585.1//mth938 domain-containing protein isoform X1 [Mus pahari]	cdna chromosome:GRCm38:7:97550352:97579497:-1 gene:ENSMUSG00000035642.16 gene_biotype:protein_coding transcript_biotype:protein_coding gene_symbol:Aamdc description:adipogenesis associated Mth938 domain containing [Source:MGI Symbol;Acc:MGI:1913523];cdna chromosome:GRCm38:7:97550334:97579479:-1 gene:ENSMUSG00000035642.16 gene_biotype:protein_coding transcript_biotype:protein_coding gene_symbol:Aa…
ENSMUSG00000006299	1807	2781.69	3185.03	0.195346	0.577707	*	0.249207	Aamp	GO:0045171//intercellular bridge;GO:0009986//cell surface;GO:0015630//microtubule cytoskeleton;GO:0005829//cytosol;GO:0030687//preribosome, large subunit precursor	GO:0051082//unfolded protein binding;GO:0008201//heparin binding	GO:0042273//ribosomal large subunit biogenesis	K14818//ribosome assembly protein SQT1	XP_021053118.1//angio-associated migratory cell protein isoform X1 [Mus pahari];XP_021522489.1//angio-associated migratory cell protein isoform X1 [Aotus nancymaae];XP_006496021.1//PREDICTED: angio-associated migratory cell protein isoform X2 [Mus musculus];AAA68889.1//angio-associated migratory cell protein [Homo sapiens];AAH31795.1//Aamp protein [Mus musculus];XP_012301371.1//angio-associated m…	cdna chromosome:GRCm38:1:74279846:74284680:-1 gene:ENSMUSG00000006299.13 gene_biotype:protein_coding transcript_biotype:protein_coding gene_symbol:Aamp description:angio-associated migratory protein [Source:MGI Symbol;Acc:MGI:107809];cdna chromosome:GRCm38:1:74279846:74284016:-1 gene:ENSMUSG00000006299.13 gene_biotype:protein_coding transcript_biotype:retained_intron gene_symbol:Aamp description:…
ENSMUSG00000020804	766	0.518805	0.716527	0.465828	0.776758	*	0.444607	Aanat	GO:0005829//cytosol;GO:0005737//cytoplasm;GO:0048471//perinuclear region of cytoplasm	GO:0004059//aralkylamine N-acetyltransferase activity;GO:0071889//14-3-3 protein binding;GO:0004060//arylamine N-acetyltransferase activity	GO:0043153//entrainment of circadian clock by photoperiod;GO:0007623//circadian rhythm;GO:0014070//response to organic cyclic compound;GO:0032868//response to insulin;GO:0051591//response to cAMP;GO:0034695//response to prostaglandin E;GO:0009416//response to light stimulus;GO:0034097//response to cytokine;GO:0010043//response to zinc ion;GO:0046688//response to copper ion;GO:0071320//cellular re…	K00669//arylalkylamine N-acetyltransferase [EC:2.3.1.87]	XP_021031638.1//serotonin N-acetyltransferase [Mus caroli];AAM73553.1//arylalkylamine-N-acetyl-transferase [Arvicanthis ansorgei];NP_033721.1//serotonin N-acetyltransferase [Mus musculus]	cdna chromosome:GRCm38:11:116593687:116597545:1 gene:ENSMUSG00000020804.12 gene_biotype:protein_coding transcript_biotype:nonsense_mediated_decay gene_symbol:Aanat description:arylalkylamine N-acetyltransferase [Source:MGI Symbol;Acc:MGI:1328365];cdna chromosome:GRCm38:11:116593687:116597680:1 gene:ENSMUSG00000020804.12 gene_biotype:protein_coding transcript_biotype:protein_coding gene_symbol:Aan…
ENSMUSG00000027628	2809	909.031	1347.2	0.567558	0.23284	*	0.0599958	Aar2	GO:0005681//spliceosomal complex	NA	GO:0000244//spliceosomal tri-snRNP complex assembly	K13205//A1 cistron-splicing factor AAR2	XP_022264719.1//protein AAR2 homolog isoform X2 [Canis lupus familiaris];NP_001158290.1//protein AAR2 homolog [Mus musculus]	cdna chromosome:GRCm38:2:156547584:156568156:1 gene:ENSMUSG00000027628.10 gene_biotype:protein_coding transcript_biotype:protein_coding gene_symbol:Aar2 description:AAR2 splicing factor homolog [Source:MGI Symbol;Acc:MGI:1915545];cdna chromosome:GRCm38:2:156547610:156551065:1 gene:ENSMUSG00000027628.10 gene_biotype:protein_coding transcript_biotype:protein_coding gene_symbol:Aar2 description:AAR2…
ENSMUSG00000068522	1348	9.74493	6.43377	-0.598988	0.729589	*	0.386569	Aard	NA	NA	GO:0030324//lung development	K05747//Wiskott-Aldrich syndrome protein	EDM16274.1//alanine and arginine rich domain containing protein [Rattus norvegicus]	cdna chromosome:GRCm38:15:52040107:52045722:1 gene:ENSMUSG00000068522.4 gene_biotype:protein_coding transcript_biotype:protein_coding gene_symbol:Aard description:alanine and arginine rich domain containing protein [Source:MGI Symbol;Acc:MGI:2181621]
ENSMUSG00000031960	5755	12114.2	16615.1	0.455798	0.298715	*	0.086371	Aars	GO:0016020//membrane;GO:0070062//extracellular exosome;GO:0005829//cytosol;GO:0005737//cytoplasm	GO:0046872//metal ion binding;GO:0005524//ATP binding;GO:0002161//aminoacyl-tRNA editing activity;GO:0016597//amino acid binding;GO:0008270//zinc ion binding;GO:0000049//tRNA binding;GO:0002196//Ser-tRNA(Ala) hydrolase activity;GO:0004813//alanine-tRNA ligase activity	GO:0021680//cerebellar Purkinje cell layer development;GO:0006400//tRNA modification;GO:0043524//negative regulation of neuron apoptotic process;GO:0050885//neuromuscular process controlling balance;GO:0050905//neuromuscular process;GO:0006419//alanyl-tRNA aminoacylation;GO:0140018//regulation of cytoplasmic translational fidelity	K01872//alanyl-tRNA synthetase [EC:6.1.1.7]	BAE34378.1//unnamed protein product [Mus musculus];NP_666329.2//alanine--tRNA ligase, cytoplasmic [Mus musculus];EDL11484.1//alanyl-tRNA synthetase, isoform CRA_a, partial [Mus musculus];XP_021025063.1//alanine--tRNA ligase, cytoplasmic [Mus caroli];BAE29394.1//unnamed protein product [Mus musculus];EDL11483.1//mCG141654, partial [Mus musculus]	cdna chromosome:GRCm38:8:111043079:111045122:1 gene:ENSMUSG00000031960.14 gene_biotype:protein_coding transcript_biotype:retained_intron gene_symbol:Aars description:alanyl-tRNA synthetase [Source:MGI Symbol;Acc:MGI:2384560];cdna chromosome:GRCm38:8:111041726:111042809:1 gene:ENSMUSG00000031960.14 gene_biotype:protein_coding transcript_biotype:retained_intron gene_symbol:Aars description:alanyl-t…
ENSMUSG00000023938	3348	244.806	167.661	-0.546097	0.521206	*	0.207554	Aars2	GO:0005739//mitochondrion	GO:0046872//metal ion binding;GO:0005524//ATP binding;GO:0016597//amino acid binding;GO:0000049//tRNA binding;GO:0004813//alanine-tRNA ligase activity	GO:0006400//tRNA modification;GO:0070143//mitochondrial alanyl-tRNA aminoacylation;GO:0006419//alanyl-tRNA aminoacylation;GO:0033108//mitochondrial respiratory chain complex assembly	K01872//alanyl-tRNA synthetase [EC:6.1.1.7]	EDL23441.1//alanyl-tRNA synthetase like [Mus musculus]	cdna chromosome:GRCm38:17:45506841:45520842:1 gene:ENSMUSG00000023938.7 gene_biotype:protein_coding transcript_biotype:protein_coding gene_symbol:Aars2 description:alanyl-tRNA synthetase 2, mitochondrial [Source:MGI Symbol;Acc:MGI:2681839]
ENSMUSG00000075528	1504	305.017	186.292	-0.711324	0.0543327	*	0.00809837	Aarsd1	GO:0005634//nucleus;GO:0005737//cytoplasm	GO:0046872//metal ion binding;GO:0005524//ATP binding;GO:0002161//aminoacyl-tRNA editing activity;GO:0002196//Ser-tRNA(Ala) hydrolase activity;GO:0003676//nucleic acid binding;GO:0004813//alanine-tRNA ligase activity	GO:0006419//alanyl-tRNA aminoacylation;GO:0006450//regulation of translational fidelity	K07050//misacylated tRNA(Ala) deacylase [EC:3.1.1.-]	NP_659078.1//alanyl-tRNA editing protein Aarsd1 [Mus musculus];XP_012968932.1//alanyl-tRNA editing protein Aarsd1 [Mesocricetus auratus];BAE40227.1//unnamed protein product [Mus musculus]	cdna chromosome:GRCm38:11:101410808:101417384:-1 gene:ENSMUSG00000075528.13 gene_biotype:protein_coding transcript_biotype:processed_transcript gene_symbol:Aarsd1 description:alanyl-tRNA synthetase domain containing 1 [Source:MGI Symbol;Acc:MGI:1916934];cdna chromosome:GRCm38:11:101406839:101417615:-1 gene:ENSMUSG00000075528.13 gene_biotype:protein_coding transcript_biotype:protein_coding gene_sy…
ENSMUSG00000055923	1297	91.1143	67.7639	-0.427162	0.66003	*	0.320633	Aasdh	GO:0016021//integral component of membrane	GO:0005524//ATP binding;GO:0005525//GTP binding;GO:0003924//GTPase activity;GO:0004043//L-aminoadipate-semialdehyde dehydrogenase activity;GO:0016878//acid-thiol ligase activity	GO:0019482//beta-alanine metabolic process;GO:0006631//fatty acid metabolic process;GO:0043041//amino acid activation for nonribosomal peptide biosynthetic process	K00142//acyl-CoA synthetase [EC:6.2.1.-];K18492//insulin gene enhancer protein ISL-2	XP_006534922.1//PREDICTED: acyl-CoA synthetase family member 4 isoform X7 [Mus musculus];NP_776126.1//acyl-CoA synthetase family member 4 [Mus musculus];EDL37913.1//RIKEN cDNA A230062G08, isoform CRA_a, partial [Mus musculus];XP_006534917.1//PREDICTED: acyl-CoA synthetase family member 4 isoform X2 [Mus musculus];XP_013440584.1//nuf2 family domain-containing protein, putative [Eimeria necatrix];X…	cdna chromosome:GRCm38:5:76894450:76905492:-1 gene:ENSMUSG00000055923.16 gene_biotype:protein_coding transcript_biotype:processed_transcript gene_symbol:Aasdh description:aminoadipate-semialdehyde dehydrogenase [Source:MGI Symbol;Acc:MGI:2442517];cdna chromosome:GRCm38:5:76882832:76884629:-1 gene:ENSMUSG00000055923.16 gene_biotype:protein_coding transcript_biotype:retained_intron gene_symbol:Aasd…
ENSMUSG00000025894	2812	612.791	859.621	0.488304	0.237185	*	0.0617316	Aasdhppt	GO:0070062//extracellular exosome;GO:0005737//cytoplasm	GO:0000287//magnesium ion binding;GO:0008897//holo-[acyl-carrier-protein] synthase activity	GO:0019878//lysine biosynthetic process via aminoadipic acid	K06133//4'-phosphopantetheinyl transferase [EC:2.7.8.-]	NP_080552.3//L-aminoadipate-semialdehyde dehydrogenase-phosphopantetheinyl transferase isoform 1 [Mus musculus];EDL09331.1//aminoadipate-semialdehyde dehydrogenase-phosphopantetheinyl transferase, isoform CRA_a, partial [Mus musculus];EDL09332.1//aminoadipate-semialdehyde dehydrogenase-phosphopantetheinyl transferase, isoform CRA_b, partial [Mus musculus]	cdna chromosome:GRCm38:9:4294965:4309471:-1 gene:ENSMUSG00000025894.11 gene_biotype:protein_coding transcript_biotype:nonsense_mediated_decay gene_symbol:Aasdhppt description:aminoadipate-semialdehyde dehydrogenase-phosphopantetheinyl transferase [Source:MGI Symbol;Acc:MGI:1914868];cdna chromosome:GRCm38:9:4294793:4309467:-1 gene:ENSMUSG00000025894.11 gene_biotype:protein_coding transcript_biotyp…
ENSMUSG00000043122	2636	14.0545	1.12776	-3.6395	0.000333801	Down	1.3826e-05	A530016L24Rik	GO:0016021//integral component of membrane;GO:0005886//plasma membrane	NA	NA	NA	NP_796013.1//nutritionally-regulated adipose and cardiac-enriched protein [Mus musculus];EDL18595.1//RIKEN cDNA A530016L24, isoform CRA_a [Mus musculus]	cdna chromosome:GRCm38:12:112489448:112499927:1 gene:ENSMUSG00000043122.7 gene_biotype:protein_coding transcript_biotype:protein_coding gene_symbol:A530016L24Rik description:RIKEN cDNA A530016L24 gene [Source:MGI Symbol;Acc:MGI:2443020];cdna chromosome:GRCm38:12:112489474:112498390:1 gene:ENSMUSG00000043122.7 gene_biotype:protein_coding transcript_biotype:protein_coding gene_symbol:A530016L24Rik …
ENSMUSG00000018697	1772	568.869	957.742	0.75154	0.00198703	*	0.000119695	Aatf	GO:0005634//nucleus;GO:0005730//nucleolus;GO:0005794//Golgi apparatus;GO:0005829//cytosol;GO:0005737//cytoplasm	GO:0003723//RNA binding;GO:0003700//DNA binding transcription factor activity;GO:0043522//leucine zipper domain binding;GO:0048156//tau protein binding	GO:0007346//regulation of mitotic cell cycle;GO:0043066//negative regulation of apoptotic process;GO:0032929//negative regulation of superoxide anion generation;GO:0042254//ribosome biogenesis;GO:0006357//regulation of transcription from RNA polymerase II promoter;GO:0007155//cell adhesion;GO:0043065//positive regulation of apoptotic process;GO:0040016//embryonic cleavage;GO:0045944//positive reg…	K14782//protein AATF/BFR2	BAE24653.1//unnamed protein product [Mus musculus];BAC37011.1//unnamed protein product [Mus musculus];NP_062790.1//protein AATF [Mus musculus];XP_006533852.1//PREDICTED: protein AATF isoform X1 [Mus musculus]	cdna chromosome:GRCm38:11:84422855:84513522:-1 gene:ENSMUSG00000018697.14 gene_biotype:protein_coding transcript_biotype:protein_coding gene_symbol:Aatf description:apoptosis antagonizing transcription factor [Source:MGI Symbol;Acc:MGI:1929608];cdna chromosome:GRCm38:11:84442509:84449533:-1 gene:ENSMUSG00000018697.14 gene_biotype:protein_coding transcript_biotype:retained_intron gene_symbol:Aatf …
ENSMUSG00000025375	4886	5.30238	3.36952	-0.654098	0.749398	*	0.411578	Aatk	GO:0030425//dendrite;GO:0005783//endoplasmic reticulum;GO:0044295//axonal growth cone;GO:0016021//integral component of membrane;GO:0055037//recycling endosome;GO:0048471//perinuclear region of cytoplasm	GO:0004713//protein tyrosine kinase activity;GO:0004674//protein serine/threonine kinase activity;GO:0005524//ATP binding;GO:0004672//protein kinase activity	GO:0038083//peptidyl-tyrosine autophosphorylation;GO:0051402//neuron apoptotic process;GO:0030517//negative regulation of axon extension;GO:0032482//Rab protein signal transduction;GO:0007420//brain development;GO:0046777//protein autophosphorylation;GO:0006915//apoptotic process	K17480//lemur tyrosine kinase 1 [EC:2.7.10.1]	XP_006532055.1//PREDICTED: serine/threonine-protein kinase LMTK1 isoform X2 [Mus musculus];XP_021032235.1//serine/threonine-protein kinase LMTK1 isoform X2 [Mus caroli];XP_006532058.1//PREDICTED: serine/threonine-protein kinase LMTK1 isoform X4 [Mus musculus];BAE27789.1//unnamed protein product [Mus musculus];NP_001185714.1//serine/threonine-protein kinase LMTK1 isoform 2 precursor [Mus musculus]…	cdna chromosome:GRCm38:11:120015392:120016872:-1 gene:ENSMUSG00000025375.15 gene_biotype:protein_coding transcript_biotype:processed_transcript gene_symbol:Aatk description:apoptosis-associated tyrosine kinase [Source:MGI Symbol;Acc:MGI:1197518];cdna chromosome:GRCm38:11:120012395:120016897:-1 gene:ENSMUSG00000025375.15 gene_biotype:protein_coding transcript_biotype:processed_transcript gene_symb…
ENSMUSG00000057191	1188	2.64863	1.96582	-0.430119	0.857169	*	0.611644	AB124611	GO:0016021//integral component of membrane	NA	NA	K09228//KRAB domain-containing zinc finger protein	EDL25200.1//cDNA sequence AB124611, partial [Mus musculus]	cdna chromosome:GRCm38:9:21526176:21545333:1 gene:ENSMUSG00000057191.13 gene_biotype:protein_coding transcript_biotype:protein_coding gene_symbol:AB124611 description:cDNA sequence AB124611 [Source:MGI Symbol;Acc:MGI:3043001];cdna chromosome:GRCm38:9:21526201:21545326:1 gene:ENSMUSG00000057191.13 gene_biotype:protein_coding transcript_biotype:protein_coding gene_symbol:AB124611 description:cDNA s…
ENSMUSG00000057880	3939	760.144	356.125	-1.09389	0.167394	*	0.0375422	Abat	GO:0005759//mitochondrial matrix;GO:0070062//extracellular exosome;GO:0032144//4-aminobutyrate transaminase complex;GO:0005739//mitochondrion;GO:0043005//neuron projection	GO:0034386//4-aminobutyrate:2-oxoglutarate transaminase activity;GO:0042803//protein homodimerization activity;GO:0051536//iron-sulfur cluster binding;GO:0047298//(S)-3-amino-2-methylpropionate transaminase activity;GO:0046872//metal ion binding;GO:0032145//succinate-semialdehyde dehydrogenase binding;GO:0030170//pyridoxal phosphate binding;GO:0003867//4-aminobutyrate transaminase activity	GO:0035094//response to nicotine;GO:0032024//positive regulation of insulin secretion;GO:0031652//positive regulation of heat generation;GO:0045471//response to ethanol;GO:0045776//negative regulation of blood pressure;GO:1902722//positive regulation of prolactin secretion;GO:0042135//neurotransmitter catabolic process;GO:1904450//positive regulation of aspartate secretion;GO:0090331//negative re…	K13524//4-aminobutyrate aminotransferase / (S)-3-amino-2-methylpropionate transaminase [EC:2.6.1.19 2.6.1.22]	EDK97291.1//4-aminobutyrate aminotransferase, isoform CRA_b [Mus musculus];BAE33830.1//unnamed protein product, partial [Mus musculus];EDK97292.1//4-aminobutyrate aminotransferase, isoform CRA_c, partial [Mus musculus];BAE36023.1//unnamed protein product [Mus musculus];NP_766549.2//4-aminobutyrate aminotransferase, mitochondrial isoform 1 precursor [Mus musculus];BAE21080.1//unnamed protein produ…	cdna chromosome:GRCm38:16:8583627:8603047:1 gene:ENSMUSG00000057880.12 gene_biotype:protein_coding transcript_biotype:protein_coding gene_symbol:Abat description:4-aminobutyrate aminotransferase [Source:MGI Symbol;Acc:MGI:2443582];cdna chromosome:GRCm38:16:8513483:8580688:1 gene:ENSMUSG00000057880.12 gene_biotype:protein_coding transcript_biotype:retained_intron gene_symbol:Abat description:4-ami…
ENSMUSG00000015243	10262	1131.65	1066.53	-0.0855088	0.954344	*	0.881345	Abca1	GO:0043231//intracellular membrane-bounded organelle;GO:0009897//external side of plasma membrane;GO:0048471//perinuclear region of cytoplasm;GO:0045335//phagocytic vesicle;GO:0030139//endocytic vesicle;GO:0034364//high-density lipoprotein particle;GO:0005887//integral component of plasma membrane;GO:0045121//membrane raft;GO:0005794//Golgi apparatus;GO:0016021//integral component of membrane;GO:…	GO:0031267//small GTPase binding;GO:0005524//ATP binding;GO:0034185//apolipoprotein binding;GO:0005102//receptor binding;GO:0051117//ATPase binding;GO:0034188//apolipoprotein A-I receptor activity;GO:0090556//phosphatidylserine-translocating ATPase activity;GO:0016887//ATPase activity;GO:0042626//ATPase activity, coupled to transmembrane movement of substances;GO:0017127//cholesterol transporter …	GO:0010875//positive regulation of cholesterol efflux;GO:0050702//interleukin-1 beta secretion;GO:0006911//phagocytosis, engulfment;GO:0008203//cholesterol metabolic process;GO:0071222//cellular response to lipopolysaccharide;GO:0033344//cholesterol efflux;GO:0002790//peptide secretion;GO:0045332//phospholipid translocation;GO:0007584//response to nutrient;GO:0042632//cholesterol homeostasis;GO:0…	K05641//ATP-binding cassette, subfamily A (ABC1), member 1	XP_021015583.1//ATP-binding cassette sub-family A member 1 [Mus caroli]	cdna chromosome:GRCm38:4:53035488:53040926:-1 gene:ENSMUSG00000015243.4 gene_biotype:protein_coding transcript_biotype:processed_transcript gene_symbol:Abca1 description:ATP-binding cassette, sub-family A (ABC1), member 1 [Source:MGI Symbol;Acc:MGI:99607];cdna chromosome:GRCm38:4:53030787:53159895:-1 gene:ENSMUSG00000015243.4 gene_biotype:protein_coding transcript_biotype:protein_coding gene_symb…
ENSMUSG00000050296	3186	0.777706	3.11255	2.0008	0.113502	*	0.0218618	Abca12	GO:0005829//cytosol;GO:0005743//mitochondrial inner membrane;GO:0016021//integral component of membrane;GO:0005886//plasma membrane;GO:0097209//epidermal lamellar body;GO:0005737//cytoplasm	GO:0005319//lipid transporter activity;GO:0034191//apolipoprotein A-I receptor binding;GO:0005524//ATP binding;GO:0042626//ATPase activity, coupled to transmembrane movement of substances;GO:0005102//receptor binding	GO:0010875//positive regulation of cholesterol efflux;GO:0045055//regulated exocytosis;GO:0072659//protein localization to plasma membrane;GO:0006869//lipid transport;GO:0030216//keratinocyte differentiation;GO:2000010//positive regulation of protein localization to cell surface;GO:0031424//keratinization;GO:0032940//secretion by cell;GO:0035627//ceramide transport;GO:0061436//establishment of sk…	K05646//ATP-binding cassette, subfamily A (ABC1), member 12	EDL00262.1//mCG120095 [Mus musculus];NP_780419.2//ATP-binding cassette sub-family A member 12 [Mus musculus];AAI58064.1//Abca12 protein [Mus musculus];BAC26253.1//unnamed protein product [Mus musculus]	cdna chromosome:GRCm38:1:71290013:71307087:-1 gene:ENSMUSG00000050296.14 gene_biotype:protein_coding transcript_biotype:retained_intron gene_symbol:Abca12 description:ATP-binding cassette, sub-family A (ABC1), member 12 [Source:MGI Symbol;Acc:MGI:2676312];cdna chromosome:GRCm38:1:71312166:71414910:-1 gene:ENSMUSG00000050296.14 gene_biotype:protein_coding transcript_biotype:retained_intron gene_sy…
ENSMUSG00000004668	16011	0.895864	7.08454	2.98332	0.00669215	Up	0.000541716	Abca13	GO:0043231//intracellular membrane-bounded organelle;GO:0016021//integral component of membrane	GO:0005524//ATP binding;GO:0042626//ATPase activity, coupled to transmembrane movement of substances	GO:0006869//lipid transport	K05647//ATP binding cassette, subfamily A (ABC1), member 13	NP_839990.2//ATP-binding cassette sub-family A member 13 [Mus musculus];BAC29471.1//unnamed protein product [Mus musculus];XP_021032779.1//ATP-binding cassette sub-family A member 13 [Mus caroli]	cdna chromosome:GRCm38:11:9191942:9684259:1 gene:ENSMUSG00000004668.14 gene_biotype:protein_coding transcript_biotype:protein_coding gene_symbol:Abca13 description:ATP-binding cassette, sub-family A (ABC1), member 13 [Source:MGI Symbol;Acc:MGI:2388707];cdna chromosome:GRCm38:11:9193451:9256178:1 gene:ENSMUSG00000004668.14 gene_biotype:protein_coding transcript_biotype:protein_coding gene_symbol:A…
ENSMUSG00000026944	8033	655.416	607.967	-0.108418	0.857169	*	0.688186	Abca2	GO:0005768//endosome;GO:0016021//integral component of membrane;GO:0005764//lysosome	GO:0005524//ATP binding;GO:0005215//transporter activity;GO:0016887//ATPase activity	GO:0048545//response to steroid hormone;GO:0006357//regulation of transcription from RNA polymerase II promoter;GO:0032383//regulation of intracellular cholesterol transport;GO:0042632//cholesterol homeostasis	K05642//ATP-binding cassette, subfamily A (ABC1), member 2	OBS68989.1//hypothetical protein A6R68_02512, partial [Neotoma lepida];NP_031405.2//ATP-binding cassette sub-family A member 2 [Mus musculus];XP_021039523.1//ATP-binding cassette sub-family A member 2 isoform X1 [Mus caroli];XP_021039524.1//ATP-binding cassette sub-family A member 2 isoform X2 [Mus caroli];XP_006497674.1//PREDICTED: ATP-binding cassette sub-family A member 2 isoform X3 [Mus muscu…	cdna chromosome:GRCm38:2:25445843:25446476:1 gene:ENSMUSG00000026944.18 gene_biotype:protein_coding transcript_biotype:processed_transcript gene_symbol:Abca2 description:ATP-binding cassette, sub-family A (ABC1), member 2 [Source:MGI Symbol;Acc:MGI:99606];cdna chromosome:GRCm38:2:25445665:25447067:1 gene:ENSMUSG00000026944.18 gene_biotype:protein_coding transcript_biotype:processed_transcript gen…
ENSMUSG00000024130	6251	560.381	450.909	-0.313572	0.624431	*	0.287863	Abca3	GO:0043231//intracellular membrane-bounded organelle;GO:0097233//alveolar lamellar body membrane;GO:0097208//alveolar lamellar body;GO:0005615//extracellular space;GO:0016021//integral component of membrane;GO:0005886//plasma membrane	GO:0005524//ATP binding;GO:0042626//ATPase activity, coupled to transmembrane movement of substances;GO:0005215//transporter activity;GO:0016887//ATPase activity	GO:0006810//transport;GO:0006869//lipid transport;GO:0051384//response to glucocorticoid	K05643//ATP-binding cassette, subfamily A (ABC1), member 3	XP_012866697.1//PREDICTED: ATP-binding cassette sub-family A member 3 [Dipodomys ordii];AAH79617.1//Abca3 protein [Mus musculus];EDL22313.1//ATP-binding cassette, sub-family A (ABC1), member 3, isoform CRA_c, partial [Mus musculus];EDL22312.1//ATP-binding cassette, sub-family A (ABC1), member 3, isoform CRA_b, partial [Mus musculus]	cdna chromosome:GRCm38:17:24352085:24401169:1 gene:ENSMUSG00000024130.15 gene_biotype:protein_coding transcript_biotype:retained_intron gene_symbol:Abca3 description:ATP-binding cassette, sub-family A (ABC1), member 3 [Source:MGI Symbol;Acc:MGI:1351617];cdna chromosome:GRCm38:17:24352085:24377842:1 gene:ENSMUSG00000024130.15 gene_biotype:protein_coding transcript_biotype:retained_intron gene_symb…
ENSMUSG00000028125	3585	21.1827	37.6062	0.828082	0.267788	*	0.0735228	Abca4	GO:0043231//intracellular membrane-bounded organelle;GO:0005887//integral component of plasma membrane;GO:0001750//photoreceptor outer segment	GO:0005524//ATP binding;GO:0090555//phosphatidylethanolamine-translocating ATPase activity;GO:0042626//ATPase activity, coupled to transmembrane movement of substances;GO:0004012//phospholipid-translocating ATPase activity;GO:0005548//phospholipid transporter activity;GO:0016887//ATPase activity	GO:0045332//phospholipid translocation;GO:0006869//lipid transport;GO:0006649//phospholipid transfer to membrane;GO:0050896//response to stimulus;GO:0007601//visual perception;GO:0045494//photoreceptor cell maintenance	K05644//ATP-binding cassette, subfamily A (ABC1), member 4	XP_022352066.1//retinal-specific ATP-binding cassette transporter [Enhydra lutris kenyoni];XP_021013183.1//LOW QUALITY PROTEIN: retinal-specific ATP-binding cassette transporter [Mus caroli];XP_017174929.1//PREDICTED: retinal-specific ATP-binding cassette transporter isoform X4 [Mus musculus];XP_006500975.1//PREDICTED: retinal-specific ATP-binding cassette transporter isoform X3 [Mus musculus];EP…	cdna chromosome:GRCm38:3:122132002:122180061:1 gene:ENSMUSG00000028125.14 gene_biotype:protein_coding transcript_biotype:protein_coding gene_symbol:Abca4 description:ATP-binding cassette, sub-family A (ABC1), member 4 [Source:MGI Symbol;Acc:MGI:109424];cdna chromosome:GRCm38:3:122120040:122128657:1 gene:ENSMUSG00000028125.14 gene_biotype:protein_coding transcript_biotype:retained_intron gene_symb…
ENSMUSG00000018800	8122	456.684	361.005	-0.339176	0.51703	*	0.204758	Abca5	GO:0005765//lysosomal membrane;GO:0005770//late endosome;GO:0031902//late endosome membrane;GO:0016021//integral component of membrane;GO:0005764//lysosome;GO:0000139//Golgi membrane	GO:0005524//ATP binding;GO:0042626//ATPase activity, coupled to transmembrane movement of substances	GO:0010745//negative regulation of macrophage derived foam cell differentiation;GO:0034375//high-density lipoprotein particle remodeling;GO:0043691//reverse cholesterol transport;GO:0033344//cholesterol efflux	K05648//ATP-binding cassette, subfamily A (ABC1), member 5	BAE23713.1//unnamed protein product, partial [Mus musculus];AAM90895.1//ATP-binding cassette transporter sub-family A member 5 [Mus musculus];EDL34382.1//ATP-binding cassette, sub-family A (ABC1), member 5, isoform CRA_a [Mus musculus];NP_671752.2//ATP-binding cassette sub-family A member 5 [Mus musculus]	cdna chromosome:GRCm38:11:110309073:110337645:-1 gene:ENSMUSG00000018800.14 gene_biotype:protein_coding transcript_biotype:retained_intron gene_symbol:Abca5 description:ATP-binding cassette, sub-family A (ABC1), member 5 [Source:MGI Symbol;Acc:MGI:2386607];cdna chromosome:GRCm38:11:110286819:110337622:-1 gene:ENSMUSG00000018800.14 gene_biotype:protein_coding transcript_biotype:protein_coding gene…
ENSMUSG00000044749	2022	9.63686	6.75286	-0.513064	0.81356	*	0.492846	Abca6	GO:0043231//intracellular membrane-bounded organelle;GO:0005654//nucleoplasm;GO:0016021//integral component of membrane	GO:0005524//ATP binding;GO:0042626//ATPase activity, coupled to transmembrane movement of substances	GO:0006869//lipid transport	K05649//ATP-binding cassette, subfamily A (ABC1), member 6	XP_021033652.1//ATP-binding cassette sub-family A member 6 isoform X1 [Mus caroli];NP_001160028.1//ATP-binding cassette sub-family A member 6 isoform 2 [Mus musculus]	cdna chromosome:GRCm38:11:110176820:110251776:-1 gene:ENSMUSG00000044749.13 gene_biotype:protein_coding transcript_biotype:protein_coding gene_symbol:Abca6 description:ATP-binding cassette, sub-family A (ABC1), member 6 [Source:MGI Symbol;Acc:MGI:1923434];cdna chromosome:GRCm38:11:110236453:110251776:-1 gene:ENSMUSG00000044749.13 gene_biotype:protein_coding transcript_biotype:processed_transcript…
ENSMUSG00000035722	6694	240.842	275.615	0.194565	0.857169	*	0.614789	Abca7	GO:0016020//membrane;GO:0043231//intracellular membrane-bounded organelle;GO:0010008//endosome membrane;GO:0016324//apical plasma membrane;GO:0030054//cell junction;GO:0005622//intracellular;GO:0032587//ruffle membrane;GO:0001891//phagocytic cup;GO:0000139//Golgi membrane;GO:0009986//cell surface;GO:0005794//Golgi apparatus;GO:0016021//integral component of membrane;GO:0005886//plasma membrane	GO:0005524//ATP binding;GO:0042626//ATPase activity, coupled to transmembrane movement of substances;GO:0034188//apolipoprotein A-I receptor activity;GO:0090554//phosphatidylcholine-translocating ATPase activity;GO:0016887//ATPase activity;GO:0005215//transporter activity;GO:0090556//phosphatidylserine-translocating ATPase activity;GO:0005548//phospholipid transporter activity	GO:0010875//positive regulation of cholesterol efflux;GO:1902430//negative regulation of amyloid-beta formation;GO:0006869//lipid transport;GO:0033344//cholesterol efflux;GO:0050766//positive regulation of phagocytosis;GO:1900223//positive regulation of amyloid-beta clearance;GO:0018149//peptide cross-linking;GO:0045332//phospholipid translocation;GO:0006909//phagocytosis;GO:1902995//positive reg…	K05645//ATP-binding cassette, subfamily A (ABC1), member 7	XP_015852430.1//PREDICTED: ATP-binding cassette sub-family A member 7 isoform X1 [Peromyscus maniculatus bairdii];EDL89355.1//ATP-binding cassette, sub-family A (ABC1), member 7 [Rattus norvegicus]	cdna chromosome:GRCm38:10:79997615:80015568:1 gene:ENSMUSG00000035722.15 gene_biotype:protein_coding transcript_biotype:protein_coding gene_symbol:Abca7 description:ATP-binding cassette, sub-family A (ABC1), member 7 [Source:MGI Symbol;Acc:MGI:1351646];cdna chromosome:GRCm38:10:79997576:80015553:1 gene:ENSMUSG00000035722.15 gene_biotype:protein_coding transcript_biotype:protein_coding gene_symbol…
ENSMUSG00000041828	5614	12.2441	7.39978	-0.726527	0.679612	*	0.33646	Abca8a	GO:0005743//mitochondrial inner membrane;GO:0016021//integral component of membrane;GO:0005886//plasma membrane	GO:0005524//ATP binding;GO:0042626//ATPase activity, coupled to transmembrane movement of substances;GO:0005215//transporter activity;GO:0016887//ATPase activity	GO:0006869//lipid transport	K05650//ATP-binding cassette, subfamily A (ABC1), member 8;K05651//ATP-binding cassette, subfamily A (ABC1), member 9	BAF56199.1//ABC transporter A subfamily member, A8a splicing variant 1 [Mus musculus];EDL34377.1//mCG118044 [Mus musculus];Q8K442.2//RecName: Full=ATP-binding cassette sub-family A member 8-A;XP_021067094.1//ATP-binding cassette sub-family A member 8-A isoform X1 [Mus pahari];XP_021031603.1//ATP-binding cassette sub-family A member 8-A [Mus caroli];AAH60032.1//Abca8a protein, partial [Mus musculu…	cdna chromosome:GRCm38:11:110026848:110030081:-1 gene:ENSMUSG00000041828.15 gene_biotype:protein_coding transcript_biotype:processed_transcript gene_symbol:Abca8a description:ATP-binding cassette, sub-family A (ABC1), member 8a [Source:MGI Symbol;Acc:MGI:2386846];cdna chromosome:GRCm38:11:110025634:110095978:-1 gene:ENSMUSG00000041828.15 gene_biotype:protein_coding transcript_biotype:protein_codi…
ENSMUSG00000020620	6295	40.7676	53.5	0.392114	0.662262	*	0.32234	Abca8b	GO:0005743//mitochondrial inner membrane;GO:0016021//integral component of membrane;GO:0005886//plasma membrane	GO:0005524//ATP binding;GO:0042626//ATPase activity, coupled to transmembrane movement of substances	GO:0006810//transport;GO:0006869//lipid transport	K05650//ATP-binding cassette, subfamily A (ABC1), member 8	XP_021031148.1//ATP-binding cassette sub-family A member 8-B [Mus caroli];BAD32312.1//mKIAA0822 protein, partial [Mus musculus]	cdna chromosome:GRCm38:11:109934273:109995743:-1 gene:ENSMUSG00000020620.14 gene_biotype:protein_coding transcript_biotype:protein_coding gene_symbol:Abca8b description:ATP-binding cassette, sub-family A (ABC1), member 8b [Source:MGI Symbol;Acc:MGI:1351668];cdna chromosome:GRCm38:11:109932190:109995845:-1 gene:ENSMUSG00000020620.14 gene_biotype:protein_coding transcript_biotype:protein_coding gen…
ENSMUSG00000041797	6165	189.316	89.428	-1.082	0.153803	*	0.0330699	Abca9	NA	NA	NA	K05651//ATP-binding cassette, subfamily A (ABC1), member 9	BAC25959.1//unnamed protein product [Mus musculus];XP_021032321.1//ATP-binding cassette sub-family A member 9 [Mus caroli]	cdna chromosome:GRCm38:11:110156517:110168055:-1 gene:ENSMUSG00000041797.7 gene_biotype:protein_coding transcript_biotype:processed_transcript gene_symbol:Abca9 description:ATP-binding cassette, sub-family A (ABC1), member 9 [Source:MGI Symbol;Acc:MGI:2386796];cdna chromosome:GRCm38:11:110100749:110168196:-1 gene:ENSMUSG00000041797.7 gene_biotype:protein_coding transcript_biotype:protein_coding g…
ENSMUSG00000031974	4306	972.56	721.868	-0.430052	0.222965	*	0.0563767	Abcb10	GO:0005743//mitochondrial inner membrane;GO:0005739//mitochondrion;GO:0032592//integral component of mitochondrial membrane	GO:0005524//ATP binding;GO:0042626//ATPase activity, coupled to transmembrane movement of substances;GO:0042803//protein homodimerization activity;GO:0005215//transporter activity	NA	K05657//ATP-binding cassette, subfamily B (MDR/TAP), member 10	NP_062425.1//ATP-binding cassette sub-family B member 10, mitochondrial precursor [Mus musculus]	cdna chromosome:GRCm38:8:123952459:123983122:-1 gene:ENSMUSG00000031974.8 gene_biotype:protein_coding transcript_biotype:protein_coding gene_symbol:Abcb10 description:ATP-binding cassette, sub-family B (MDR/TAP), member 10 [Source:MGI Symbol;Acc:MGI:1860508]
ENSMUSG00000027048	4893	4.27745	3.81831	-0.163817	0.937478	*	0.848197	Abcb11	GO:0016020//membrane;GO:0070062//extracellular exosome;GO:0016324//apical plasma membrane;GO:0046581//intercellular canaliculus;GO:0000139//Golgi membrane;GO:0005794//Golgi apparatus;GO:0016021//integral component of membrane;GO:0045177//apical part of cell;GO:0005886//plasma membrane	GO:0015126//canalicular bile acid transmembrane transporter activity;GO:0005524//ATP binding;GO:0042626//ATPase activity, coupled to transmembrane movement of substances;GO:0015238//drug transmembrane transporter activity	GO:0006979//response to oxidative stress;GO:0042493//response to drug;GO:0046618//drug export;GO:0043627//response to estrogen;GO:0015722//canalicular bile acid transport	K05664//ATP-binding cassette, subfamily B (MDR/TAP), member 11	XP_021049869.1//bile salt export pump isoform X1 [Mus pahari]	cdna chromosome:GRCm38:2:69238282:69342614:-1 gene:ENSMUSG00000027048.15 gene_biotype:protein_coding transcript_biotype:protein_coding gene_symbol:Abcb11 description:ATP-binding cassette, sub-family B (MDR/TAP), member 11 [Source:MGI Symbol;Acc:MGI:1351619];cdna chromosome:GRCm38:2:69238289:69342616:-1 gene:ENSMUSG00000027048.15 gene_biotype:protein_coding transcript_biotype:protein_coding gene_s…
ENSMUSG00000040584	3278	158.535	195.755	0.30425	0.42871	*	0.151077	Abcb1a	GO:0070062//extracellular exosome;GO:0009986//cell surface;GO:0016324//apical plasma membrane;GO:0046581//intercellular canaliculus;GO:0016021//integral component of membrane;GO:0005886//plasma membrane	GO:0090554//phosphatidylcholine-translocating ATPase activity;GO:0099038//ceramide-translocating ATPase activity;GO:0005524//ATP binding;GO:0042626//ATPase activity, coupled to transmembrane movement of substances;GO:0090555//phosphatidylethanolamine-translocating ATPase activity;GO:0008559//xenobiotic transmembrane transporting ATPase activity;GO:0042623//ATPase activity, coupled	GO:0047484//regulation of response to osmotic stress;GO:2001225//regulation of chloride transport;GO:0015893//drug transport;GO:0045332//phospholipid translocation;GO:0000086//G2/M transition of mitotic cell cycle;GO:0099040//ceramide translocation;GO:0072089//stem cell proliferation;GO:1901529//positive regulation of anion channel activity;GO:0006855//drug transmembrane transport	K05658//ATP-binding cassette, subfamily B (MDR/TAP), member 1 [EC:3.6.3.44]	AAA03243.1//mdr1a protein, partial [Mus musculus];AAA39517.1//multidrug resistance protein [Mus musculus domesticus];NP_035206.2//multidrug resistance protein 1A [Mus musculus]	cdna chromosome:GRCm38:5:8719849:8723174:1 gene:ENSMUSG00000040584.8 gene_biotype:protein_coding transcript_biotype:processed_transcript gene_symbol:Abcb1a description:ATP-binding cassette, sub-family B (MDR/TAP), member 1A [Source:MGI Symbol;Acc:MGI:97570];cdna chromosome:GRCm38:5:8719819:8748570:1 gene:ENSMUSG00000040584.8 gene_biotype:protein_coding transcript_biotype:retained_intron gene_symb…
ENSMUSG00000028970	4299	558.084	1082.89	0.956333	0.0401003	*	0.00541205	Abcb1b	GO:0016020//membrane;GO:0070062//extracellular exosome;GO:0016324//apical plasma membrane;GO:0031526//brush border membrane;GO:0046581//intercellular canaliculus;GO:0009986//cell surface;GO:0016021//integral component of membrane;GO:0005739//mitochondrion;GO:0045177//apical part of cell;GO:0005886//plasma membrane	GO:0090554//phosphatidylcholine-translocating ATPase activity;GO:0099038//ceramide-translocating ATPase activity;GO:0005524//ATP binding;GO:0090555//phosphatidylethanolamine-translocating ATPase activity;GO:0042626//ATPase activity, coupled to transmembrane movement of substances;GO:0008559//xenobiotic transmembrane transporting ATPase activity;GO:0042623//ATPase activity, coupled	GO:0009914//hormone transport;GO:0001890//placenta development;GO:0036146//cellular response to mycotoxin;GO:0035633//maintenance of permeability of blood-brain barrier;GO:0050892//intestinal absorption;GO:0007420//brain development;GO:1903416//response to glycoside;GO:0032355//response to estradiol;GO:0045332//phospholipid translocation;GO:0097068//response to thyroxine;GO:1904478//regulation of…	K05658//ATP-binding cassette, subfamily B (MDR/TAP), member 1 [EC:3.6.3.44]	EDL84316.1//rCG41101 [Rattus norvegicus];XP_014008280.1//PREDICTED: multidrug resistance protein 1-like [Salmo salar];XP_012421569.1//PREDICTED: multidrug resistance protein 1 isoform X2 [Odobenus rosmarus divergens];XP_021019237.1//multidrug resistance protein 1 isoform X2 [Mus caroli];NP_035205.1//multidrug resistance protein 1B [Mus musculus]	cdna chromosome:GRCm38:5:8798153:8813651:1 gene:ENSMUSG00000028970.9 gene_biotype:protein_coding transcript_biotype:nonsense_mediated_decay gene_symbol:Abcb1b description:ATP-binding cassette, sub-family B (MDR/TAP), member 1B [Source:MGI Symbol;Acc:MGI:97568];cdna chromosome:GRCm38:5:8851860:8854885:1 gene:ENSMUSG00000028970.9 gene_biotype:protein_coding transcript_biotype:retained_intron gene_s…
ENSMUSG00000042476	3841	16.5079	39.4034	1.25517	0.107491	*	0.0203028	Abcb4	GO:0016020//membrane;GO:0070062//extracellular exosome;GO:0005654//nucleoplasm;GO:0005925//focal adhesion;GO:0016324//apical plasma membrane;GO:0030136//clathrin-coated vesicle;GO:0031526//brush border membrane;GO:0046581//intercellular canaliculus;GO:0005737//cytoplasm;GO:0045121//membrane raft;GO:0005829//cytosol;GO:0016021//integral component of membrane;GO:0015629//actin cytoskeleton;GO:00058…	GO:0090554//phosphatidylcholine-translocating ATPase activity;GO:0005524//ATP binding;GO:0042626//ATPase activity, coupled to transmembrane movement of substances;GO:0008525//phosphatidylcholine transporter activity;GO:0016491//oxidoreductase activity	GO:0009914//hormone transport;GO:0001890//placenta development;GO:0036146//cellular response to mycotoxin;GO:0035633//maintenance of permeability of blood-brain barrier;GO:0050892//intestinal absorption;GO:0007420//brain development;GO:1903416//response to glycoside;GO:0045332//phospholipid translocation;GO:0097068//response to thyroxine;GO:1904478//regulation of intestinal absorption;GO:2001140/…	K05659//ATP-binding cassette, subfamily B (MDR/TAP), member 4 [EC:3.6.3.44];K05658//ATP-binding cassette, subfamily B (MDR/TAP), member 1 [EC:3.6.3.44]	CDQ80640.1//unnamed protein product [Oncorhynchus mykiss];XP_021018410.1//phosphatidylcholine translocator ABCB4 isoform X2 [Mus caroli];NP_032856.2//phosphatidylcholine translocator ABCB4 [Mus musculus];AAA39516.1//multidrug resistance protein [Mus musculus domesticus];BAE38214.1//unnamed protein product, partial [Mus musculus]	cdna chromosome:GRCm38:5:8893717:8959226:1 gene:ENSMUSG00000042476.12 gene_biotype:protein_coding transcript_biotype:protein_coding gene_symbol:Abcb4 description:ATP-binding cassette, sub-family B (MDR/TAP), member 4 [Source:MGI Symbol;Acc:MGI:97569];cdna chromosome:GRCm38:5:8893949:8941087:1 gene:ENSMUSG00000042476.12 gene_biotype:protein_coding transcript_biotype:protein_coding gene_symbol:Abcb…
ENSMUSG00000026198	2966	368.737	427.022	0.211718	0.705337	*	0.364133	Abcb6	GO:0005740//mitochondrial envelope;GO:0070062//extracellular exosome;GO:0010008//endosome membrane;GO:0005654//nucleoplasm;GO:0005783//endoplasmic reticulum;GO:0031307//integral component of mitochondrial outer membrane;GO:0005741//mitochondrial outer membrane;GO:0000139//Golgi membrane;GO:0005768//endosome;GO:0005829//cytosol;GO:0005794//Golgi apparatus;GO:0005739//mitochondrion;GO:0005789//endo…	GO:0020037//heme binding;GO:0015562//efflux transmembrane transporter activity;GO:0005524//ATP binding;GO:0015439//heme-transporting ATPase activity	GO:0006810//transport;GO:0043588//skin development;GO:0015886//heme transport;GO:0007420//brain development;GO:0006779//porphyrin-containing compound biosynthetic process	K05661//ATP-binding cassette, subfamily B (MDR/TAP), member 6	NP_076221.1//ATP-binding cassette sub-family B member 6, mitochondrial [Mus musculus];BAE30168.1//unnamed protein product [Mus musculus];BAE29909.1//unnamed protein product, partial [Mus musculus]	cdna chromosome:GRCm38:1:75171717:75180392:-1 gene:ENSMUSG00000026198.15 gene_biotype:protein_coding transcript_biotype:protein_coding gene_symbol:Abcb6 description:ATP-binding cassette, sub-family B (MDR/TAP), member 6 [Source:MGI Symbol;Acc:MGI:1921354];cdna chromosome:GRCm38:1:75172720:75180286:-1 gene:ENSMUSG00000026198.15 gene_biotype:protein_coding transcript_biotype:retained_intron gene_sy…
ENSMUSG00000031333	5667	315.272	217.894	-0.532975	0.434183	*	0.153878	Abcb7	GO:0005743//mitochondrial inner membrane;GO:0016021//integral component of membrane;GO:0005739//mitochondrion	GO:0005524//ATP binding;GO:0042626//ATPase activity, coupled to transmembrane movement of substances	GO:0006879//cellular iron ion homeostasis	K05662//ATP-binding cassette, subfamily B (MDR/TAP), member 7	EDL14083.1//mCG146161, partial [Mus musculus]	cdna chromosome:GRCm38:X:104280657:104413846:-1 gene:ENSMUSG00000031333.7 gene_biotype:protein_coding transcript_biotype:protein_coding gene_symbol:Abcb7 description:ATP-binding cassette, sub-family B (MDR/TAP), member 7 [Source:MGI Symbol;Acc:MGI:109533];cdna chromosome:GRCm38:X:104342266:104413856:-1 gene:ENSMUSG00000031333.7 gene_biotype:protein_coding transcript_biotype:retained_intron gene_s…
ENSMUSG00000027715	2965	1828.2	149.287	-3.61426	3.67931e-15	Down	1.02575e-17	Ccna2	GO:0005634//nucleus;GO:0005654//nucleoplasm;GO:0001940//male pronucleus;GO:0005737//cytoplasm;GO:0000307//cyclin-dependent protein kinase holoenzyme complex;GO:0001939//female pronucleus;GO:0097124//cyclin A2-CDK2 complex;GO:0005829//cytosol	GO:0019904//protein domain specific binding;GO:0097472//cyclin-dependent protein kinase activity;GO:0019901//protein kinase binding	GO:0071456//cellular response to hypoxia;GO:0031100//animal organ regeneration;GO:0044843//cell cycle G1/S phase transition;GO:0071373//cellular response to luteinizing hormone stimulus;GO:0045893//positive regulation of transcription, DNA-templated;GO:1990314//cellular response to insulin-like growth factor stimulus;GO:0036120//cellular response to platelet-derived growth factor stimulus;GO:0044…	K06627//cyclin-A	XP_021014303.1//cyclin-A2 [Mus caroli];EDL35082.1//cyclin A2, isoform CRA_b [Mus musculus];NP_033958.2//cyclin-A2 [Mus musculus]	cdna chromosome:GRCm38:3:36565978:36571551:-1 gene:ENSMUSG00000027715.9 gene_biotype:protein_coding transcript_biotype:protein_coding gene_symbol:Ccna2 description:cyclin A2 [Source:MGI Symbol;Acc:MGI:108069];cdna chromosome:GRCm38:3:36565635:36566845:-1 gene:ENSMUSG00000027715.9 gene_biotype:protein_coding transcript_biotype:processed_transcript gene_symbol:Ccna2 description:cyclin A2 [Source:MG…
ENSMUSG00000029408	3020	212.459	180.065	-0.238668	0.855503	*	0.55294	Abcb9	GO:0005765//lysosomal membrane;GO:0043231//intracellular membrane-bounded organelle;GO:0030176//integral component of endoplasmic reticulum membrane;GO:0016021//integral component of membrane;GO:0043190//ATP-binding cassette (ABC) transporter complex;GO:0005764//lysosome;GO:0005789//endoplasmic reticulum membrane	GO:0015440//peptide-transporting ATPase activity;GO:0005524//ATP binding;GO:0042626//ATPase activity, coupled to transmembrane movement of substances;GO:0042803//protein homodimerization activity	GO:0015833//peptide transport;GO:0015031//protein transport	K05656//ATP-binding cassette, subfamily B (MDR/TAP), member 9	BAG57529.1//unnamed protein product [Homo sapiens];XP_016874593.1//PREDICTED: ATP-binding cassette sub-family B member 9 isoform X3 [Homo sapiens];XP_017176501.1//PREDICTED: ATP-binding cassette sub-family B member 9 isoform X1 [Mus musculus];BAC41480.1//mKIAA1520 protein, partial [Mus musculus];XP_021042604.1//ATP-binding cassette sub-family B member 9 isoform X3 [Mus pahari]	cdna chromosome:GRCm38:5:124071707:124090262:-1 gene:ENSMUSG00000029408.13 gene_biotype:protein_coding transcript_biotype:nonsense_mediated_decay gene_symbol:Abcb9 description:ATP-binding cassette, sub-family B (MDR/TAP), member 9 [Source:MGI Symbol;Acc:MGI:1861729];cdna chromosome:GRCm38:5:124071711:124090262:-1 gene:ENSMUSG00000029408.13 gene_biotype:protein_coding transcript_biotype:nonsense_m…
ENSMUSG00000023088	6753	2488.72	11914.3	2.25922	1.20748e-17	Up	2.28428e-20	Abcc1	GO:0016020//membrane;GO:0070062//extracellular exosome;GO:0016323//basolateral plasma membrane;GO:0005887//integral component of plasma membrane;GO:0016021//integral component of membrane;GO:0005737//cytoplasm;GO:0005886//plasma membrane	GO:0015562//efflux transmembrane transporter activity;GO:0046623//sphingolipid-translocating ATPase activity;GO:0005524//ATP binding;GO:0034634//glutathione transmembrane transporter activity;GO:0042626//ATPase activity, coupled to transmembrane movement of substances;GO:0015238//drug transmembrane transporter activity;GO:0046624//sphingolipid transporter activity;GO:0005324//long-chain fatty aci…	GO:1901215//negative regulation of neuron death;GO:0030335//positive regulation of cell migration;GO:0034775//glutathione transmembrane transport;GO:0045332//phospholipid translocation;GO:0060326//cell chemotaxis;GO:0099039//sphingolipid translocation;GO:0042493//response to drug;GO:0055085//transmembrane transport;GO:1905701//positive regulation of drug transmembrane export;GO:0006979//response …	K05665//ATP-binding cassette, subfamily C (CFTR/MRP), member 1	EAW53945.1//ATP-binding cassette, sub-family C (CFTR/MRP), member 1, isoform CRA_j [Homo sapiens];NP_032602.1//multidrug resistance-associated protein 1 [Mus musculus];XP_017172377.1//PREDICTED: multidrug resistance-associated protein 1 isoform X2 [Mus musculus];XP_016785006.1//PREDICTED: multidrug resistance-associated protein 1 isoform X11 [Pan troglodytes];BAE29240.1//unnamed protein product, …	cdna chromosome:GRCm38:16:14461013:14474042:1 gene:ENSMUSG00000023088.17 gene_biotype:protein_coding transcript_biotype:retained_intron gene_symbol:Abcc1 description:ATP-binding cassette, sub-family C (CFTR/MRP), member 1 [Source:MGI Symbol;Acc:MGI:102676];cdna chromosome:GRCm38:16:14361558:14473902:1 gene:ENSMUSG00000023088.17 gene_biotype:protein_coding transcript_biotype:nonsense_mediated_deca…
ENSMUSG00000032842	4019	195.285	151.527	-0.366011	0.533814	*	0.215658	Abcc10	GO:0005765//lysosomal membrane;GO:0005887//integral component of plasma membrane;GO:0016021//integral component of membrane	GO:0005524//ATP binding;GO:0042626//ATPase activity, coupled to transmembrane movement of substances	GO:0055085//transmembrane transport	K05674//ATP-binding cassette, subfamily C (CFTR/MRP), member 10	NP_733780.1//multidrug resistance-associated protein 7 isoform mrp7B [Mus musculus];XP_017172930.1//PREDICTED: multidrug resistance-associated protein 7 isoform X2 [Mus musculus];EDL23497.1//ATP-binding cassette, sub-family C (CFTR/MRP), member 10, isoform CRA_a, partial [Mus musculus];NP_660122.1//multidrug resistance-associated protein 7 isoform mrp7A [Mus musculus];NP_001334325.1//multidrug re…	cdna chromosome:GRCm38:17:46322858:46327997:-1 gene:ENSMUSG00000032842.13 gene_biotype:protein_coding transcript_biotype:retained_intron gene_symbol:Abcc10 description:ATP-binding cassette, sub-family C (CFTR/MRP), member 10 [Source:MGI Symbol;Acc:MGI:2386976];cdna chromosome:GRCm38:17:46303421:46325766:-1 gene:ENSMUSG00000032842.13 gene_biotype:protein_coding transcript_biotype:protein_coding ge…
ENSMUSG00000036872	3735	4.86803	5.78874	0.249911	0.884265	*	0.742603	Abcc12	GO:0016020//membrane;GO:0016021//integral component of membrane;GO:0005739//mitochondrion	GO:0005524//ATP binding;GO:0042626//ATPase activity, coupled to transmembrane movement of substances	GO:0055085//transmembrane transport	K05672//ATP-binding cassette, subfamily C (CFTR/MRP), member 12	NP_766500.3//multidrug resistance-associated protein 9 [Mus musculus];EDL11025.1//ATP-binding cassette, sub-family C (CFTR/MRP), member 12, partial [Mus musculus];XP_017168307.1//PREDICTED: multidrug resistance-associated protein 9 isoform X3 [Mus musculus]	cdna chromosome:GRCm38:8:86504579:86580686:-1 gene:ENSMUSG00000036872.16 gene_biotype:protein_coding transcript_biotype:protein_coding gene_symbol:Abcc12 description:ATP-binding cassette, sub-family C (CFTR/MRP), member 12 [Source:MGI Symbol;Acc:MGI:2441679];cdna chromosome:GRCm38:8:86504841:86566590:-1 gene:ENSMUSG00000036872.16 gene_biotype:protein_coding transcript_biotype:protein_coding gene_…
ENSMUSG00000020865	4511	64.4161	34.6399	-0.894984	0.367643	*	0.118363	Abcc3	GO:0016323//basolateral plasma membrane;GO:0005887//integral component of plasma membrane;GO:0016021//integral component of membrane	GO:0005524//ATP binding;GO:0015432//bile acid-exporting ATPase activity;GO:0042626//ATPase activity, coupled to transmembrane movement of substances;GO:0008514//organic anion transmembrane transporter activity;GO:0008559//xenobiotic transmembrane transporting ATPase activity;GO:0015238//drug transmembrane transporter activity	GO:0014070//response to organic cyclic compound;GO:0010243//response to organonitrogen compound;GO:0032496//response to lipopolysaccharide;GO:0015722//canalicular bile acid transport;GO:0015893//drug transport;GO:0032355//response to estradiol;GO:0010033//response to organic substance;GO:0042908//xenobiotic transport;GO:0006855//drug transmembrane transport	K05667//ATP-binding cassette, subfamily C (CFTR/MRP), member 3	XP_021032085.1//canalicular multispecific organic anion transporter 2 isoform X2 [Mus caroli];B2RX12.1//RecName: Full=Canalicular multispecific organic anion transporter 2; AltName: Full=ATP-binding cassette sub-family C member 3; AltName: Full=Multidrug resistance-associated protein 3;XP_021067909.1//canalicular multispecific organic anion transporter 2 isoform X2 [Mus pahari];XP_021032084.1//ca…	cdna chromosome:GRCm38:11:94364855:94392920:-1 gene:ENSMUSG00000020865.16 gene_biotype:protein_coding transcript_biotype:processed_transcript gene_symbol:Abcc3 description:ATP-binding cassette, sub-family C (CFTR/MRP), member 3 [Source:MGI Symbol;Acc:MGI:1923658];cdna chromosome:GRCm38:11:94374623:94392997:-1 gene:ENSMUSG00000020865.16 gene_biotype:protein_coding transcript_biotype:processed_tran…
ENSMUSG00000032849	5586	864.925	4768.06	2.46275	1.91481e-17	Up	4.00369e-20	Abcc4	GO:0016020//membrane;GO:0016323//basolateral plasma membrane;GO:0016021//integral component of membrane;GO:0005886//plasma membrane;GO:0031088//platelet dense granule membrane	GO:0015132//prostaglandin transmembrane transporter activity;GO:0005524//ATP binding;GO:0042626//ATPase activity, coupled to transmembrane movement of substances;GO:0015238//drug transmembrane transporter activity	GO:0060271//cilium assembly;GO:0032310//prostaglandin secretion;GO:0006855//drug transmembrane transport	K05673//ATP-binding cassette, subfamily C (CFTR/MRP), member 4	EDL00574.1//mCG120860, isoform CRA_a, partial [Mus musculus];AOP00017.1//ABCC4-N1 [Mus musculus];AAI71974.1//Abcc4 protein [Mus musculus];BAE34169.1//unnamed protein product [Mus musculus];AAI50823.1//ATP-binding cassette, sub-family C (CFTR/MRP), member 4 [Mus musculus]	cdna chromosome:GRCm38:14:118482692:118706219:-1 gene:ENSMUSG00000032849.14 gene_biotype:protein_coding transcript_biotype:protein_coding gene_symbol:Abcc4 description:ATP-binding cassette, sub-family C (CFTR/MRP), member 4 [Source:MGI Symbol;Acc:MGI:2443111];cdna chromosome:GRCm38:14:118484333:118699492:-1 gene:ENSMUSG00000032849.14 gene_biotype:protein_coding transcript_biotype:processed_transc…
ENSMUSG00000022822	2340	807.063	530.47	-0.60541	0.0640385	*	0.0101667	Abcc5	GO:0016020//membrane;GO:0005887//integral component of plasma membrane;GO:0016021//integral component of membrane;GO:0048471//perinuclear region of cytoplasm	GO:0005524//ATP binding;GO:0042626//ATPase activity, coupled to transmembrane movement of substances;GO:0008514//organic anion transmembrane transporter activity	GO:0055085//transmembrane transport;GO:0032868//response to insulin;GO:0032496//response to lipopolysaccharide	K05668//ATP-binding cassette, subfamily C (CFTR/MRP), member 5	XP_021494248.1//multidrug resistance-associated protein 5 isoform X2 [Meriones unguiculatus];XP_017172516.1//PREDICTED: multidrug resistance-associated protein 5 isoform X3 [Mus musculus];XP_015861788.1//PREDICTED: multidrug resistance-associated protein 5 isoform X2 [Peromyscus maniculatus bairdii];NP_038818.2//multidrug resistance-associated protein 5 isoform 1 [Mus musculus];AAH42581.1//Abcc5 …	cdna chromosome:GRCm38:16:20378488:20398948:-1 gene:ENSMUSG00000022822.16 gene_biotype:protein_coding transcript_biotype:nonsense_mediated_decay gene_symbol:Abcc5 description:ATP-binding cassette, sub-family C (CFTR/MRP), member 5 [Source:MGI Symbol;Acc:MGI:1351644];cdna chromosome:GRCm38:16:20405742:20426353:-1 gene:ENSMUSG00000022822.16 gene_biotype:protein_coding transcript_biotype:processed_t…
ENSMUSG00000030834	760	4.03877	1.37488	-1.55461	0.264386	*	0.0722197	Abcc6	GO:0016323//basolateral plasma membrane;GO:0005634//nucleus;GO:0016324//apical plasma membrane;GO:0016021//integral component of membrane;GO:0016328//lateral plasma membrane;GO:0005886//plasma membrane	GO:0005524//ATP binding;GO:0042626//ATPase activity, coupled to transmembrane movement of substances	GO:0055085//transmembrane transport	K05669//ATP-binding cassette, subfamily C (CFTR/MRP), member 6	AAH49980.1//Abcc6 protein, partial [Mus musculus];XP_006541009.1//PREDICTED: multidrug resistance-associated protein 6 isoform X2 [Mus musculus];OBS60370.1//hypothetical protein A6R68_08522 [Neotoma lepida];NP_061265.2//multidrug resistance-associated protein 6 [Mus musculus];XP_006541012.1//PREDICTED: multidrug resistance-associated protein 6 isoform X5 [Mus musculus]	cdna chromosome:GRCm38:7:45996677:46001069:-1 gene:ENSMUSG00000030834.7 gene_biotype:protein_coding transcript_biotype:retained_intron gene_symbol:Abcc6 description:ATP-binding cassette, sub-family C (CFTR/MRP), member 6 [Source:MGI Symbol;Acc:MGI:1351634];cdna chromosome:GRCm38:7:45967559:45973319:-1 gene:ENSMUSG00000030834.7 gene_biotype:protein_coding transcript_biotype:processed_transcript ge…
ENSMUSG00000040136	2832	0.153089	0.170829	0.158183	0.857169	*	0.684234	Abcc8	GO:0008282//inward rectifying potassium channel;GO:0030672//synaptic vesicle membrane;GO:0042383//sarcolemma;GO:0005739//mitochondrion;GO:0005886//plasma membrane;GO:0008076//voltage-gated potassium channel complex	GO:0044325//ion channel binding;GO:0005524//ATP binding;GO:0005267//potassium channel activity;GO:0042626//ATPase activity, coupled to transmembrane movement of substances;GO:0019905//syntaxin binding;GO:0008281//sulfonylurea receptor activity	GO:0008542//visual learning;GO:1905075//positive regulation of occluding junction disassembly;GO:0032496//response to lipopolysaccharide;GO:1903818//positive regulation of voltage-gated potassium channel activity;GO:0071310//cellular response to organic substance;GO:0032760//positive regulation of tumor necrosis factor production;GO:1900721//positive regulation of uterine smooth muscle relaxation…	K05032//ATP-binding cassette subfamily C (CFTR/MRP) member 8	XP_012581017.1//PREDICTED: ATP-binding cassette sub-family C member 8 isoform X6 [Condylura cristata];XP_006540812.1//PREDICTED: ATP-binding cassette sub-family C member 8 isoform X1 [Mus musculus];XP_021022649.1//ATP-binding cassette sub-family C member 8 isoform X6 [Mus caroli];NP_035640.2//ATP-binding cassette sub-family C member 8 [Mus musculus];XP_021022643.1//ATP-binding cassette sub-family…	cdna chromosome:GRCm38:7:46126603:46137968:-1 gene:ENSMUSG00000040136.10 gene_biotype:protein_coding transcript_biotype:protein_coding gene_symbol:Abcc8 description:ATP-binding cassette, sub-family C (CFTR/MRP), member 8 [Source:MGI Symbol;Acc:MGI:1352629];cdna chromosome:GRCm38:7:46104529:46105833:-1 gene:ENSMUSG00000040136.10 gene_biotype:protein_coding transcript_biotype:protein_coding gene_sy…
[truncated: 19,614 more rows]
