# Supplementary material for: Upregulation of the ESCRT pathway and multivesicular bodies accelerates degradation of proteins associated with neurodegeneration
Source: Autophagy Rep. 2023 Jan 22;2(1):2166722. doi: 10.1080/27694127.2023.2166722 (PMC10101321; doi:10.1080/27694127.2023.2166722)
Supplement: Supplemental Material [file KAUO_A_2166722_SM3545.zip › Table_S4.xlsx]

## Sheet: CLEAR genes
GeneID	Length	mHTT_12_Control-Expression	mHTT_12_NCT-Expression	log2FoldChange(mHTT_12_NCT/mHTT_12_Control)	Padj	Up/Down-Regulation	Pvalue	Symbol	Cellular Component	Molecular Function	Biological Process	Kegg Orthology	Nr Description	Description
ENSMUSG00000031591	2591	7685.41	8283.8	0.108172	0.855503	*	0.581961	Asah1	GO:0070062//extracellular exosome;GO:0005615//extracellular space;GO:0005764//lysosome	GO:0017040//ceramidase activity	GO:0006629//lipid metabolic process	K12348//acid ceramidase [EC:3.5.1.23]	BAE35181.1//unnamed protein product [Mus musculus];NP_062708.1//acid ceramidase preproprotein [Mus musculus];BAE31111.1//unnamed protein product [Mus musculus];XP_005362610.1//PREDICTED: acid ceramidase [Microtus ochrogaster];XP_017168022.1//PREDICTED: acid ceramidase isoform X2 [Mus musculus]	cdna chromosome:GRCm38:8:41340197:41374773:-1 gene:ENSMUSG00000031591.14 gene_biotype:protein_coding transcript_biotype:protein_coding gene_symbol:Asah1 description:N-acylsphingosine amidohydrolase 1 [Source:MGI Symbol;Acc:MGI:1277124];cdna chromosome:GRCm38:8:41354027:41374773:-1 gene:ENSMUSG00000031591.14 gene_biotype:protein_coding transcript_biotype:protein_coding gene_symbol:Asah1 descriptio…
ENSMUSG00000017760	2114	12588.1	12912.8	0.0367374	0.975868	*	0.921262	Ctsa	GO:0005765//lysosomal membrane;GO:0016020//membrane;GO:0043231//intracellular membrane-bounded organelle;GO:0070062//extracellular exosome;GO:0005654//nucleoplasm;GO:0005622//intracellular;GO:0005739//mitochondrion;GO:0005764//lysosome	GO:0004185//serine-type carboxypeptidase activity	GO:1904715//negative regulation of chaperone-mediated autophagy;GO:0051603//proteolysis involved in cellular protein catabolic process;GO:0006508//proteolysis;GO:0031647//regulation of protein stability;GO:0016567//protein ubiquitination;GO:0035556//intracellular signal transduction	K16782//neuralized-like protein 2;K13289//cathepsin A (carboxypeptidase C) [EC:3.4.16.5]	NP_032932.2//lysosomal protective protein isoform a preproprotein [Mus musculus];Q9D0S4.1//RecName: Full=Neuralized-like protein 2;XP_021039581.1//lysosomal protective protein [Mus caroli];XP_021039562.1//neuralized-like protein 2 isoform X1 [Mus caroli];NP_001076443.1//neuralized-like protein 2 [Mus musculus]	cdna chromosome:GRCm38:2:164833847:164834874:1 gene:ENSMUSG00000017760.16 gene_biotype:protein_coding transcript_biotype:retained_intron gene_symbol:Ctsa description:cathepsin A [Source:MGI Symbol;Acc:MGI:97748];cdna chromosome:GRCm38:2:164837182:164837660:1 gene:ENSMUSG00000017760.16 gene_biotype:protein_coding transcript_biotype:retained_intron gene_symbol:Ctsa description:cathepsin A [Source:M…
ENSMUSG00000021939	3777	25021.1	25140.3	0.00685633	0.998465	*	0.983614	Ctsb	GO:0043231//intracellular membrane-bounded organelle;GO:0070062//extracellular exosome;GO:0005615//extracellular space;GO:0005730//nucleolus;GO:0005739//mitochondrion;GO:0042470//melanosome;GO:0005764//lysosome;GO:0048471//perinuclear region of cytoplasm	GO:0008233//peptidase activity;GO:0008234//cysteine-type peptidase activity;GO:0005518//collagen binding;GO:0004197//cysteine-type endopeptidase activity;GO:0043394//proteoglycan binding	GO:0046697//decidualization;GO:0051603//proteolysis involved in cellular protein catabolic process;GO:0050790//regulation of catalytic activity;GO:0006508//proteolysis;GO:0097067//cellular response to thyroid hormone stimulus;GO:0030574//collagen catabolic process;GO:0030855//epithelial cell differentiation;GO:0046718//viral entry into host cell	K01363//cathepsin B [EC:3.4.22.1]	NP_031824.1//cathepsin B preproprotein [Mus musculus]	cdna chromosome:GRCm38:14:63122462:63145923:1 gene:ENSMUSG00000021939.8 gene_biotype:protein_coding transcript_biotype:protein_coding gene_symbol:Ctsb description:cathepsin B [Source:MGI Symbol;Acc:MGI:88561];cdna chromosome:GRCm38:14:63135518:63141863:1 gene:ENSMUSG00000021939.8 gene_biotype:protein_coding transcript_biotype:retained_intron gene_symbol:Ctsb description:cathepsin B [Source:MGI Sy…
ENSMUSG00000007891	2123	43259.8	52556.5	0.280843	0.749942	*	0.4121	Ctsd	GO:0070062//extracellular exosome;GO:0005615//extracellular space;GO:0045121//membrane raft;GO:0005739//mitochondrion;GO:0042470//melanosome;GO:0005764//lysosome	GO:0008233//peptidase activity;GO:0016787//hydrolase activity;GO:0004190//aspartic-type endopeptidase activity	GO:0006508//proteolysis;GO:0030163//protein catabolic process;GO:0000045//autophagosome assembly	K01379//cathepsin D [EC:3.4.23.5]	NP_034113.1//cathepsin D precursor [Mus musculus];BAE31380.1//unnamed protein product [Mus musculus]	cdna chromosome:GRCm38:7:142375917:142387857:-1 gene:ENSMUSG00000007891.16 gene_biotype:protein_coding transcript_biotype:protein_coding gene_symbol:Ctsd description:cathepsin D [Source:MGI Symbol;Acc:MGI:88562];cdna chromosome:GRCm38:7:142375911:142388038:-1 gene:ENSMUSG00000007891.16 gene_biotype:protein_coding transcript_biotype:protein_coding gene_symbol:Ctsd description:cathepsin D [Source:M…
ENSMUSG00000083282	1975	1296.75	1137.18	-0.189434	0.88622	*	0.74581	Ctsf	GO:0070062//extracellular exosome;GO:0005615//extracellular space;GO:0005764//lysosome;GO:1903561//extracellular vesicle	GO:0008234//cysteine-type peptidase activity;GO:0004197//cysteine-type endopeptidase activity	GO:0051603//proteolysis involved in cellular protein catabolic process	K01373//cathepsin F [EC:3.4.22.41]	NP_063914.1//cathepsin F precursor [Mus musculus]	cdna chromosome:GRCm38:19:4855129:4860912:1 gene:ENSMUSG00000083282.2 gene_biotype:protein_coding transcript_biotype:protein_coding gene_symbol:Ctsf description:cathepsin F [Source:MGI Symbol;Acc:MGI:1861434]
ENSMUSG00000025579	3441	10308.8	9975.06	-0.0474755	0.967748	*	0.904972	Gaa	GO:0016020//membrane;GO:0005765//lysosomal membrane;GO:0070062//extracellular exosome;GO:0016021//integral component of membrane;GO:0005764//lysosome	GO:0030246//carbohydrate binding;GO:0032450//maltose alpha-glucosidase activity;GO:0004558//alpha-1,4-glucosidase activity;GO:0004574//oligo-1,6-glucosidase activity	GO:0043181//vacuolar sequestering;GO:0005980//glycogen catabolic process;GO:0009888//tissue development;GO:0050884//neuromuscular process controlling posture;GO:0002086//diaphragm contraction;GO:0046716//muscle cell cellular homeostasis;GO:0003007//heart morphogenesis;GO:0006941//striated muscle contraction;GO:0002026//regulation of the force of heart contraction;GO:0005977//glycogen metabolic pr…	K12316//lysosomal alpha-glucosidase [EC:3.2.1.20]	XP_021033646.1//lysosomal alpha-glucosidase [Mus caroli];NP_954549.1//lysosomal alpha-glucosidase precursor [Rattus norvegicus];NP_032090.3//lysosomal alpha-glucosidase preproprotein [Mus musculus];AAH10210.1//Glucosidase, alpha, acid [Mus musculus]	cdna chromosome:GRCm38:11:119277714:119281435:1 gene:ENSMUSG00000025579.14 gene_biotype:protein_coding transcript_biotype:protein_coding gene_symbol:Gaa description:glucosidase, alpha, acid [Source:MGI Symbol;Acc:MGI:95609];cdna chromosome:GRCm38:11:119278876:119279488:1 gene:ENSMUSG00000025579.14 gene_biotype:protein_coding transcript_biotype:processed_transcript gene_symbol:Gaa description:gluc…
ENSMUSG00000015027	2401	738.863	790.706	0.097834	0.857169	*	0.692912	Galns	GO:0070062//extracellular exosome;GO:0005764//lysosome	GO:0046872//metal ion binding;GO:0008484//sulfuric ester hydrolase activity;GO:0043890//N-acetylgalactosamine-6-sulfatase activity	GO:0008152//metabolic process	K01132//N-acetylgalactosamine-6-sulfatase [EC:3.1.6.4]	EDL11693.1//galactosamine (N-acetyl)-6-sulfate sulfatase, isoform CRA_a, partial [Mus musculus];XP_015393254.1//PREDICTED: N-acetylgalactosamine-6-sulfatase, partial [Panthera tigris altaica];BAD90170.1//mFLJ00319 protein, partial [Mus musculus];XP_006531240.1//PREDICTED: N-acetylgalactosamine-6-sulfatase isoform X2 [Mus musculus]	cdna chromosome:GRCm38:8:122578938:122581078:-1 gene:ENSMUSG00000015027.11 gene_biotype:protein_coding transcript_biotype:processed_transcript gene_symbol:Galns description:galactosamine (N-acetyl)-6-sulfate sulfatase [Source:MGI Symbol;Acc:MGI:1355303];cdna chromosome:GRCm38:8:122578389:122611404:-1 gene:ENSMUSG00000015027.11 gene_biotype:protein_coding transcript_biotype:protein_coding gene_sym…
ENSMUSG00000028048	1692	2893.44	3279.68	0.180767	0.810043	*	0.48841	Gba	GO:0005765//lysosomal membrane;GO:0070062//extracellular exosome;GO:0005615//extracellular space;GO:0043202//lysosomal lumen;GO:0005764//lysosome	GO:0016787//hydrolase activity;GO:0005102//receptor binding;GO:0004348//glucosylceramidase activity	GO:0043589//skin morphogenesis;GO:1901215//negative regulation of neuron death;GO:1905037//autophagosome organization;GO:0009267//cellular response to starvation;GO:0043407//negative regulation of MAP kinase activity;GO:0035307//positive regulation of protein dephosphorylation;GO:0032715//negative regulation of interleukin-6 production;GO:0071356//cellular response to tumor necrosis factor;GO:004…	K01201//glucosylceramidase [EC:3.2.1.45]	EDL15229.1//glucosidase, beta, acid, isoform CRA_a, partial [Mus musculus]	cdna chromosome:GRCm38:3:89205485:89206388:1 gene:ENSMUSG00000028048.11 gene_biotype:protein_coding transcript_biotype:retained_intron gene_symbol:Gba description:glucosidase, beta, acid [Source:MGI Symbol;Acc:MGI:95665];cdna chromosome:GRCm38:3:89208217:89208966:1 gene:ENSMUSG00000028048.11 gene_biotype:protein_coding transcript_biotype:retained_intron gene_symbol:Gba description:glucosidase, be…
ENSMUSG00000031266	3145	616.894	1073.84	0.799686	0.0919609	*	0.0164996	Gla	GO:0070062//extracellular exosome;GO:0005794//Golgi apparatus;GO:0005764//lysosome	GO:0004553//hydrolase activity, hydrolyzing O-glycosyl compounds;GO:0016936//galactoside binding;GO:0005102//receptor binding;GO:0042803//protein homodimerization activity;GO:0004557//alpha-galactosidase activity	GO:0009311//oligosaccharide metabolic process;GO:0005975//carbohydrate metabolic process	K01189//alpha-galactosidase [EC:3.2.1.22]	NP_038491.2//alpha-galactosidase A [Mus musculus];BAE26260.1//unnamed protein product [Mus musculus]	cdna chromosome:GRCm38:X:134595289:134600300:-1 gene:ENSMUSG00000031266.6 gene_biotype:protein_coding transcript_biotype:protein_coding gene_symbol:Gla description:galactosidase, alpha [Source:MGI Symbol;Acc:MGI:1347344];cdna chromosome:GRCm38:X:134588149:134601125:-1 gene:ENSMUSG00000031266.6 gene_biotype:protein_coding transcript_biotype:protein_coding gene_symbol:Gla description:galactosidase,…
ENSMUSG00000045594	2397	2131.34	2152.81	0.0144551	0.982249	*	0.936238	Glb1	GO:0043231//intracellular membrane-bounded organelle;GO:0070062//extracellular exosome;GO:0005615//extracellular space;GO:0005794//Golgi apparatus;GO:0005764//lysosome;GO:0005737//cytoplasm;GO:0005773//vacuole	GO:0016787//hydrolase activity;GO:0004565//beta-galactosidase activity;GO:0016936//galactoside binding	GO:0019388//galactose catabolic process;GO:1904016//response to Thyroglobulin triiodothyronine;GO:0044262//cellular carbohydrate metabolic process;GO:0051413//response to cortisone	K12309//beta-galactosidase [EC:3.2.1.23]	EDL09309.1//galactosidase, beta 1, isoform CRA_a, partial [Mus musculus];AAA37292.1//acid beta-galactosidase [Mus musculus];NP_033882.1//beta-galactosidase preproprotein [Mus musculus]	cdna chromosome:GRCm38:9:114401076:114474377:1 gene:ENSMUSG00000045594.10 gene_biotype:protein_coding transcript_biotype:protein_coding gene_symbol:Glb1 description:galactosidase, beta 1 [Source:MGI Symbol;Acc:MGI:88151];cdna chromosome:GRCm38:9:114401108:114474898:1 gene:ENSMUSG00000045594.10 gene_biotype:protein_coding transcript_biotype:nonsense_mediated_decay gene_symbol:Glb1 description:gala…
ENSMUSG00000034707	3631	13900.5	15924.6	0.196123	0.751202	*	0.413241	Gns	GO:0070062//extracellular exosome;GO:0005764//lysosome	GO:0046872//metal ion binding;GO:0008484//sulfuric ester hydrolase activity;GO:0043199//sulfate binding;GO:0005539//glycosaminoglycan binding;GO:0008449//N-acetylglucosamine-6-sulfatase activity	GO:0042340//keratan sulfate catabolic process;GO:0030203//glycosaminoglycan metabolic process	K01137//N-acetylglucosamine-6-sulfatase [EC:3.1.6.14]	EDL24417.1//glucosamine (N-acetyl)-6-sulfatase, isoform CRA_b, partial [Mus musculus];BAE30054.1//unnamed protein product, partial [Mus musculus];BAE29132.1//unnamed protein product, partial [Mus musculus];EDL24416.1//glucosamine (N-acetyl)-6-sulfatase, isoform CRA_a [Mus musculus];BAC35632.1//unnamed protein product [Mus musculus]	cdna chromosome:GRCm38:10:121365108:121372250:1 gene:ENSMUSG00000034707.7 gene_biotype:protein_coding transcript_biotype:retained_intron gene_symbol:Gns description:glucosamine (N-acetyl)-6-sulfatase [Source:MGI Symbol;Acc:MGI:1922862];cdna chromosome:GRCm38:10:121365090:121397245:1 gene:ENSMUSG00000034707.7 gene_biotype:protein_coding transcript_biotype:protein_coding gene_symbol:Gns description…
ENSMUSG00000025534	2421	2579.79	2390.04	-0.110216	0.857169	*	0.651742	Gusb	GO:0016020//membrane;GO:0043231//intracellular membrane-bounded organelle;GO:0070062//extracellular exosome;GO:0005615//extracellular space;GO:0005783//endoplasmic reticulum;GO:0005764//lysosome	GO:0019904//protein domain specific binding;GO:0016787//hydrolase activity;GO:0005102//receptor binding;GO:0004566//beta-glucuronidase activity	GO:0005975//carbohydrate metabolic process	K01195//beta-glucuronidase [EC:3.2.1.31]	BAE34865.1//unnamed protein product [Mus musculus];AAH04616.1//Gusb protein [Mus musculus];EDL19487.1//glucuronidase, beta, isoform CRA_c, partial [Mus musculus];NP_034498.1//beta-glucuronidase precursor [Mus musculus];EDL19486.1//glucuronidase, beta, isoform CRA_b [Mus musculus]	cdna chromosome:GRCm38:5:129999599:130002881:-1 gene:ENSMUSG00000025534.17 gene_biotype:protein_coding transcript_biotype:protein_coding gene_symbol:Gusb description:glucuronidase, beta [Source:MGI Symbol;Acc:MGI:95872];cdna chromosome:GRCm38:5:129989581:129990642:-1 gene:ENSMUSG00000025534.17 gene_biotype:protein_coding transcript_biotype:retained_intron gene_symbol:Gusb description:glucuronidas…
ENSMUSG00000025232	1996	6236.46	6251.8	0.00354554	0.998465	*	0.992835	Hexa	GO:0016020//membrane;GO:0070062//extracellular exosome;GO:0005764//lysosome;GO:0042582//azurophil granule	GO:0102148//N-acetyl-beta-D-galactosaminidase activity;GO:0008375//acetylglucosaminyltransferase activity;GO:0004563//beta-N-acetylhexosaminidase activity;GO:0046982//protein heterodimerization activity	GO:0006024//glycosaminoglycan biosynthetic process;GO:0019953//sexual reproduction;GO:0005975//carbohydrate metabolic process;GO:0006689//ganglioside catabolic process;GO:0007040//lysosome organization;GO:0030203//glycosaminoglycan metabolic process;GO:0042552//myelination;GO:0050884//neuromuscular process controlling posture;GO:0048667//cell morphogenesis involved in neuron differentiation;GO:00…	K12373//hexosaminidase [EC:3.2.1.52]	NP_034551.2//beta-hexosaminidase subunit alpha preproprotein [Mus musculus]	cdna chromosome:GRCm38:9:59539540:59565109:1 gene:ENSMUSG00000025232.8 gene_biotype:protein_coding transcript_biotype:protein_coding gene_symbol:Hexa description:hexosaminidase A [Source:MGI Symbol;Acc:MGI:96073]
ENSMUSG00000021665	1897	1749.48	1842.68	0.0748842	0.914806	*	0.799539	Hexb	GO:0016020//membrane;GO:0070062//extracellular exosome;GO:0005615//extracellular space;GO:0001669//acrosomal vesicle;GO:0005764//lysosome;GO:0042582//azurophil granule	GO:0008375//acetylglucosaminyltransferase activity;GO:0046982//protein heterodimerization activity;GO:0042803//protein homodimerization activity;GO:0102148//N-acetyl-beta-D-galactosaminidase activity;GO:0004563//beta-N-acetylhexosaminidase activity;GO:0016231//beta-N-acetylglucosaminidase activity;GO:0030246//carbohydrate binding;GO:0016787//hydrolase activity;GO:0015929//hexosaminidase activity	GO:0048477//oogenesis;GO:0006687//glycosphingolipid metabolic process;GO:0019953//sexual reproduction;GO:0008654//phospholipid biosynthetic process;GO:0009313//oligosaccharide catabolic process;GO:0044267//cellular protein metabolic process;GO:0007341//penetration of zona pellucida;GO:0007338//single fertilization;GO:0031323//regulation of cellular metabolic process;GO:0006874//cellular calcium i…	K12373//hexosaminidase [EC:3.2.1.52]	NP_034552.1//beta-hexosaminidase subunit beta precursor [Mus musculus];EDL00872.1//hexosaminidase B, isoform CRA_a, partial [Mus musculus]	cdna chromosome:GRCm38:13:97176331:97198357:-1 gene:ENSMUSG00000021665.9 gene_biotype:protein_coding transcript_biotype:protein_coding gene_symbol:Hexb description:hexosaminidase B [Source:MGI Symbol;Acc:MGI:96074];cdna chromosome:GRCm38:13:97183676:97198295:-1 gene:ENSMUSG00000021665.9 gene_biotype:protein_coding transcript_biotype:processed_transcript gene_symbol:Hexb description:hexosaminidase…
ENSMUSG00000110777	744	718.899	1326.87	0.884171	0.0146643	*	0.0014608	Ifi30	GO:0043231//intracellular membrane-bounded organelle;GO:0005829//cytosol;GO:0005576//extracellular region;GO:0030054//cell junction;GO:0005764//lysosome	GO:0016667//oxidoreductase activity, acting on a sulfur group of donors;GO:0015036//disulfide oxidoreductase activity	GO:0042590//antigen processing and presentation of exogenous peptide antigen via MHC class I;GO:0019886//antigen processing and presentation of exogenous peptide antigen via MHC class II;GO:0050821//protein stabilization;GO:0048147//negative regulation of fibroblast proliferation	K08059//interferon, gamma-inducible protein 30	NP_075552.2//gamma-interferon-inducible lysosomal thiol reductase precursor [Mus musculus]	cdna chromosome:GRCm38:CHR_MG190_MG3751_PATCH:70762974:70766626:-1 gene:ENSMUSG00000110777.2 gene_biotype:protein_coding transcript_biotype:protein_coding gene_symbol:Ifi30 description:interferon gamma inducible protein 30 [Source:NCBI gene;Acc:65972]
ENSMUSG00000001751	2508	1542.44	1580.32	0.0349984	0.979401	*	0.929277	Naglu	GO:0070062//extracellular exosome	NA	GO:0046548//retinal rod cell development;GO:0021680//cerebellar Purkinje cell layer development;GO:0042474//middle ear morphogenesis;GO:0060119//inner ear receptor cell development;GO:0045475//locomotor rhythm;GO:0007040//lysosome organization	K01205//alpha-N-acetylglucosaminidase [EC:3.2.1.50]	AAB88084.1//Naglu [Mus musculus];EDL03875.1//alpha-N-acetylglucosaminidase (Sanfilippo disease IIIB), isoform CRA_a [Mus musculus];NP_038820.2//alpha-N-acetylglucosaminidase precursor [Mus musculus]	cdna chromosome:GRCm38:11:101071963:101076806:1 gene:ENSMUSG00000001751.9 gene_biotype:protein_coding transcript_biotype:processed_transcript gene_symbol:Naglu description:alpha-N-acetylglucosaminidase (Sanfilippo disease IIIB) [Source:MGI Symbol;Acc:MGI:1351641];cdna chromosome:GRCm38:11:101071552:101076571:1 gene:ENSMUSG00000001751.9 gene_biotype:protein_coding transcript_biotype:processed_tran…
ENSMUSG00000007038	2535	757.295	737.457	-0.0382968	0.96673	*	0.902769	Neu1	GO:0016020//membrane;GO:0005765//lysosomal membrane;GO:0043231//intracellular membrane-bounded organelle;GO:0070062//extracellular exosome;GO:0031410//cytoplasmic vesicle;GO:0030054//cell junction;GO:0005764//lysosome;GO:0043202//lysosomal lumen;GO:0005886//plasma membrane	GO:0052796//exo-alpha-(2->8)-sialidase activity;GO:0004308//exo-alpha-sialidase activity;GO:0052795//exo-alpha-(2->6)-sialidase activity;GO:0052794//exo-alpha-(2->3)-sialidase activity	GO:0009313//oligosaccharide catabolic process;GO:0006689//ganglioside catabolic process	K01186//sialidase-1 [EC:3.2.1.18]	EDL26721.1//neuraminidase 1, isoform CRA_c [Mus musculus];EDL26720.1//neuraminidase 1, isoform CRA_b, partial [Mus musculus];NP_035023.3//sialidase-1 precursor [Mus musculus]	cdna chromosome:GRCm38:17:34931314:34935953:1 gene:ENSMUSG00000007038.5 gene_biotype:protein_coding transcript_biotype:retained_intron gene_symbol:Neu1 description:neuraminidase 1 [Source:MGI Symbol;Acc:MGI:97305];cdna chromosome:GRCm38:17:34931863:34932765:1 gene:ENSMUSG00000007038.5 gene_biotype:protein_coding transcript_biotype:retained_intron gene_symbol:Neu1 description:neuraminidase 1 [Sour…
ENSMUSG00000029598	4142	5426	6199.08	0.192165	0.759213	*	0.421617	Plbd2	GO:0070062//extracellular exosome;GO:0043202//lysosomal lumen;GO:0005764//lysosome	GO:0016787//hydrolase activity	GO:0016042//lipid catabolic process	K17989//L-serine/L-threonine ammonia-lyase [EC:4.3.1.17 4.3.1.19]	BAE41924.1//unnamed protein product [Mus musculus];NP_076114.2//putative phospholipase B-like 2 precursor [Mus musculus];EDL19769.1//RIKEN cDNA 1300012G16, isoform CRA_c, partial [Mus musculus]	cdna chromosome:GRCm38:5:120487299:120503612:-1 gene:ENSMUSG00000029598.12 gene_biotype:protein_coding transcript_biotype:retained_intron gene_symbol:Plbd2 description:phospholipase B domain containing 2 [Source:MGI Symbol;Acc:MGI:1919022];cdna chromosome:GRCm38:5:120483282:120503625:-1 gene:ENSMUSG00000029598.12 gene_biotype:protein_coding transcript_biotype:protein_coding gene_symbol:Plbd2 desc…
ENSMUSG00000028657	2319	3443.71	3250.52	-0.0832947	0.920892	*	0.811528	Ppt1	GO:0016020//membrane;GO:0070062//extracellular exosome;GO:0030425//dendrite;GO:0030424//axon;GO:0005634//nucleus;GO:0005615//extracellular space;GO:0008021//synaptic vesicle;GO:0005764//lysosome;GO:0043025//neuronal cell body;GO:0045121//membrane raft;GO:0005829//cytosol;GO:0005794//Golgi apparatus;GO:0005576//extracellular region	GO:0008474//palmitoyl-(protein) hydrolase activity;GO:0016290//palmitoyl-CoA hydrolase activity	GO:0007399//nervous system development;GO:0016042//lipid catabolic process;GO:0044265//cellular macromolecule catabolic process;GO:0044257//cellular protein catabolic process;GO:0002084//protein depalmitoylation;GO:0008344//adult locomotory behavior;GO:0007601//visual perception;GO:0007420//brain development;GO:0051181//cofactor transport;GO:0007269//neurotransmitter secretion;GO:0032429//regulat…	K01074//palmitoyl-protein thioesterase [EC:3.1.2.22]	NP_032943.2//palmitoyl-protein thioesterase 1 precursor [Mus musculus];BAE42600.1//unnamed protein product [Mus musculus];BAE41238.1//unnamed protein product [Mus musculus];BAE28475.1//unnamed protein product [Mus musculus]	cdna chromosome:GRCm38:4:122836250:122859175:1 gene:ENSMUSG00000028657.14 gene_biotype:protein_coding transcript_biotype:nonsense_mediated_decay gene_symbol:Ppt1 description:palmitoyl-protein thioesterase 1 [Source:MGI Symbol;Acc:MGI:1298204];cdna chromosome:GRCm38:4:122836242:122859078:1 gene:ENSMUSG00000028657.14 gene_biotype:protein_coding transcript_biotype:protein_coding gene_symbol:Ppt1 des…
ENSMUSG00000004207	2616	36627.9	32898.2	-0.154937	0.857169	*	0.669945	Psap	GO:0043231//intracellular membrane-bounded organelle;GO:0031012//extracellular matrix;GO:0070062//extracellular exosome;GO:0005615//extracellular space;GO:0005739//mitochondrion;GO:0005764//lysosome	GO:1905573//ganglioside GM1 binding;GO:1905574//ganglioside GM2 binding;GO:0042803//protein homodimerization activity;GO:0005543//phospholipid binding;GO:1905577//ganglioside GP1c binding;GO:1905576//ganglioside GT1b binding;GO:0004565//beta-galactosidase activity;GO:0001664//G-protein coupled receptor binding;GO:1905575//ganglioside GM3 binding;GO:0008047//enzyme activator activity	GO:0007193//adenylate cyclase-inhibiting G-protein coupled receptor signaling pathway;GO:0043408//regulation of MAPK cascade;GO:0071310//cellular response to organic substance;GO:0060742//epithelial cell differentiation involved in prostate gland development;GO:1903206//negative regulation of hydrogen peroxide-induced cell death;GO:0006665//sphingolipid metabolic process;GO:1905572//ganglioside G…	K12382//saposin	NP_035309.3//prosaposin isoform B precursor [Mus musculus];NP_001139596.1//prosaposin isoform F [Mus musculus];NP_001139593.1//prosaposin isoform C precursor [Mus musculus];NP_001139592.1//prosaposin isoform A precursor [Mus musculus]	cdna chromosome:GRCm38:10:60277628:60302597:1 gene:ENSMUSG00000004207.14 gene_biotype:protein_coding transcript_biotype:protein_coding gene_symbol:Psap description:prosaposin [Source:MGI Symbol;Acc:MGI:97783];cdna chromosome:GRCm38:10:60277627:60302594:1 gene:ENSMUSG00000004207.14 gene_biotype:protein_coding transcript_biotype:protein_coding gene_symbol:Psap description:prosaposin [Source:MGI Sym…
ENSMUSG00000000278	2097	14841.5	16354.9	0.140086	0.857169	*	0.641988	Scpep1	GO:0070062//extracellular exosome;GO:0005829//cytosol	GO:0004185//serine-type carboxypeptidase activity	GO:0042573//retinoic acid metabolic process;GO:0045776//negative regulation of blood pressure;GO:0051603//proteolysis involved in cellular protein catabolic process;GO:0097755//positive regulation of blood vessel diameter	K09646//serine carboxypeptidase 1 [EC:3.4.16.-]	NP_083299.3//retinoid-inducible serine carboxypeptidase precursor [Mus musculus]	cdna chromosome:GRCm38:11:88924020:88955465:-1 gene:ENSMUSG00000000278.10 gene_biotype:protein_coding transcript_biotype:protein_coding gene_symbol:Scpep1 description:serine carboxypeptidase 1 [Source:MGI Symbol;Acc:MGI:1921867]
ENSMUSG00000005043	4356	1383.83	1259.3	-0.136039	0.855503	*	0.559635	Sgsh	GO:0070062//extracellular exosome;GO:0005764//lysosome	GO:0016250//N-sulfoglucosamine sulfohydrolase activity;GO:0008484//sulfuric ester hydrolase activity	GO:0030201//heparan sulfate proteoglycan metabolic process;GO:0030200//heparan sulfate proteoglycan catabolic process;GO:0006027//glycosaminoglycan catabolic process	K01565//N-sulfoglucosamine sulfohydrolase [EC:3.10.1.1]	EDL34698.1//N-sulfoglucosamine sulfohydrolase (sulfamidase), isoform CRA_d, partial [Mus musculus];BAE24624.1//unnamed protein product, partial [Mus musculus];XP_008561680.1//PREDICTED: N-sulphoglucosamine sulphohydrolase [Galeopterus variegatus];EDL34697.1//N-sulfoglucosamine sulfohydrolase (sulfamidase), isoform CRA_c, partial [Mus musculus];BAC87657.1//unnamed protein product [Mus musculus]	cdna chromosome:GRCm38:11:119346242:119355530:-1 gene:ENSMUSG00000005043.13 gene_biotype:protein_coding transcript_biotype:processed_transcript gene_symbol:Sgsh description:N-sulfoglucosamine sulfohydrolase (sulfamidase) [Source:MGI Symbol;Acc:MGI:1350341];cdna chromosome:GRCm38:11:119343482:119355536:-1 gene:ENSMUSG00000005043.13 gene_biotype:protein_coding transcript_biotype:protein_coding gene…
ENSMUSG00000030894	3273	5223.95	5414.74	0.051752	0.921547	*	0.814101	Tpp1	GO:0070062//extracellular exosome;GO:0005739//mitochondrion;GO:0042470//melanosome;GO:0005764//lysosome	GO:0004252//serine-type endopeptidase activity;GO:0004175//endopeptidase activity;GO:0046872//metal ion binding;GO:0008233//peptidase activity;GO:0008240//tripeptidyl-peptidase activity;GO:0008236//serine-type peptidase activity	GO:0007399//nervous system development;GO:0045453//bone resorption;GO:0006508//proteolysis;GO:0050885//neuromuscular process controlling balance;GO:0043171//peptide catabolic process;GO:0007417//central nervous system development;GO:0007040//lysosome organization;GO:0030855//epithelial cell differentiation	K01279//tripeptidyl-peptidase I [EC:3.4.14.9]	NP_034036.1//tripeptidyl-peptidase 1 preproprotein [Mus musculus];EDL16819.1//tripeptidyl peptidase I, isoform CRA_b [Mus musculus];BAE41462.1//unnamed protein product [Mus musculus];BAE32994.1//unnamed protein product [Mus musculus]	cdna chromosome:GRCm38:7:105749374:105752095:-1 gene:ENSMUSG00000030894.5 gene_biotype:protein_coding transcript_biotype:processed_transcript gene_symbol:Tpp1 description:tripeptidyl peptidase I [Source:MGI Symbol;Acc:MGI:1336194];cdna chromosome:GRCm38:7:105750273:105752196:-1 gene:ENSMUSG00000030894.5 gene_biotype:protein_coding transcript_biotype:retained_intron gene_symbol:Tpp1 description:tr…
ENSMUSG00000025351	1062	20470.4	30009.6	0.551883	0.0256013	*	0.00302827	Cd63	GO:0005765//lysosomal membrane;GO:0070062//extracellular exosome;GO:0010008//endosome membrane;GO:0031226//intrinsic component of plasma membrane;GO:0005615//extracellular space;GO:0005770//late endosome;GO:0032585//multivesicular body membrane;GO:0031902//late endosome membrane;GO:0097487//multivesicular body, internal vesicle;GO:0042470//melanosome;GO:0005764//lysosome;GO:0009986//cell surface;…	NA	GO:0016477//cell migration;GO:2000680//regulation of rubidium ion transport;GO:0002092//positive regulation of receptor internalization;GO:0045807//positive regulation of endocytosis;GO:0007160//cell-matrix adhesion;GO:0007155//cell adhesion;GO:0048757//pigment granule maturation;GO:0043473//pigmentation;GO:0034613//cellular protein localization;GO:0050931//pigment cell differentiation;GO:1900746…	K06497//CD63 antigen	BAC25821.1//unnamed protein product [Mus musculus];BAE29734.1//unnamed protein product [Mus musculus];NP_031679.1//CD63 antigen [Mus musculus]	cdna chromosome:GRCm38:10:128910622:128912063:1 gene:ENSMUSG00000025351.14 gene_biotype:protein_coding transcript_biotype:processed_transcript gene_symbol:Cd63 description:CD63 antigen [Source:MGI Symbol;Acc:MGI:99529];cdna chromosome:GRCm38:10:128900989:128912822:1 gene:ENSMUSG00000025351.14 gene_biotype:protein_coding transcript_biotype:protein_coding gene_symbol:Cd63 description:CD63 antigen […
ENSMUSG00000036636	3940	1880.23	2333.64	0.311672	0.580008	*	0.251269	Clcn7	GO:0016020//membrane;GO:0005765//lysosomal membrane;GO:0031410//cytoplasmic vesicle;GO:0016021//integral component of membrane	GO:0005524//ATP binding;GO:0005247//voltage-gated chloride channel activity;GO:0015297//antiporter activity	GO:0009268//response to pH;GO:1902476//chloride transmembrane transport	K10624//E3 ubiquitin-protein ligase RBBP6 [EC:2.3.2.27];K06225//patched 1;K05016//chloride channel 7	NP_036060.1//H(+)/Cl(-) exchange transporter 7 isoform 1 [Mus musculus];XP_015298146.1//PREDICTED: H(+)/Cl(-) exchange transporter 7 [Macaca fascicularis];XP_021076601.1//H(+)/Cl(-) exchange transporter 7 isoform X3 [Mus pahari];XP_010595736.1//PREDICTED: H(+)/Cl(-) exchange transporter 7 isoform X3 [Loxodonta africana];KOF84551.1//hypothetical protein OCBIM_22021891mg, partial [Octopus bimaculoi…	cdna chromosome:GRCm38:17:25145809:25150586:1 gene:ENSMUSG00000036636.9 gene_biotype:protein_coding transcript_biotype:protein_coding gene_symbol:Clcn7 description:chloride channel, voltage-sensitive 7 [Source:MGI Symbol;Acc:MGI:1347048];cdna chromosome:GRCm38:17:25136622:25162098:1 gene:ENSMUSG00000036636.9 gene_biotype:protein_coding transcript_biotype:protein_coding gene_symbol:Clcn7 descripti…
ENSMUSG00000030720	1228	128.264	152.374	0.248496	0.855503	*	0.563481	Cln3	GO:0005783//endoplasmic reticulum;GO:0005770//late endosome;GO:0031410//cytoplasmic vesicle;GO:0005737//cytoplasm;GO:0000139//Golgi membrane;GO:0005795//Golgi stack;GO:0005901//caveola;GO:0016021//integral component of membrane;GO:0005886//plasma membrane;GO:0005776//autophagosome;GO:0005769//early endosome;GO:0005765//lysosomal membrane;GO:0005634//nucleus;GO:0008021//synaptic vesicle;GO:0005764…	GO:0048306//calcium-dependent protein binding	GO:0035752//lysosomal lumen pH elevation;GO:0016477//cell migration;GO:0042987//amyloid precursor protein catabolic process;GO:0051480//regulation of cytosolic calcium ion concentration;GO:0006672//ceramide metabolic process;GO:0097352//autophagosome maturation;GO:0016485//protein processing;GO:0051489//regulation of filopodium assembly;GO:0030036//actin cytoskeleton organization;GO:0006520//cell…	K12389//battenin	EDL17391.1//ceroid lipofuscinosis, neuronal 3, juvenile (Batten, Spielmeyer-Vogt disease), isoform CRA_b [Mus musculus];AAH47120.1//Cln3 protein [Mus musculus];AAC52957.1//homolog of human gene underlying Batten disease (juvenile neuronal ceroid lipofuscinosis) [Mus musculus];OBS78173.1//hypothetical protein A6R68_19432 [Neotoma lepida];EDL17395.1//ceroid lipofuscinosis, neuronal 3, juvenile (Bat…	cdna chromosome:GRCm38:7:126572090:126575087:-1 gene:ENSMUSG00000030720.16 gene_biotype:protein_coding transcript_biotype:processed_transcript gene_symbol:Cln3 description:ceroid lipofuscinosis, neuronal 3, juvenile (Batten, Spielmeyer-Vogt disease) [Source:MGI Symbol;Acc:MGI:107537];cdna chromosome:GRCm38:7:126580270:126583114:-1 gene:ENSMUSG00000030720.16 gene_biotype:protein_coding transcript_…
ENSMUSG00000005949	2573	841.4	805.057	-0.0637002	0.933056	*	0.839829	Ctns	GO:0005765//lysosomal membrane;GO:0043231//intracellular membrane-bounded organelle;GO:0070062//extracellular exosome;GO:0005770//late endosome;GO:0045111//intermediate filament cytoskeleton;GO:0042470//melanosome;GO:0005764//lysosome;GO:0016021//integral component of membrane;GO:0005886//plasma membrane	GO:0015184//L-cystine transmembrane transporter activity	GO:0008542//visual learning;GO:0046034//ATP metabolic process;GO:0010730//negative regulation of hydrogen peroxide biosynthetic process;GO:0007420//brain development;GO:0007616//long-term memory;GO:0010918//positive regulation of mitochondrial membrane potential;GO:0042438//melanin biosynthetic process;GO:0050890//cognition;GO:0006749//glutathione metabolic process;GO:0007628//adult walking behav…	K12386//cystinosin	XP_011247625.1//PREDICTED: cystinosin isoform X1 [Mus musculus];BAE42058.1//unnamed protein product [Mus musculus];NP_112541.1//cystinosin precursor [Mus musculus]	cdna chromosome:GRCm38:11:73191713:73198995:-1 gene:ENSMUSG00000005949.9 gene_biotype:protein_coding transcript_biotype:processed_transcript gene_symbol:Ctns description:cystinosis, nephropathic [Source:MGI Symbol;Acc:MGI:1932872];cdna chromosome:GRCm38:11:73183596:73199042:-1 gene:ENSMUSG00000005949.9 gene_biotype:protein_coding transcript_biotype:protein_coding gene_symbol:Ctns description:cyst…
ENSMUSG00000004567	1962	1157.29	1412.88	0.287882	0.524382	*	0.21006	Mcoln1	GO:0016020//membrane;GO:0005765//lysosomal membrane;GO:0042995//cell projection;GO:0005770//late endosome;GO:0031902//late endosome membrane;GO:0030670//phagocytic vesicle membrane;GO:0005764//lysosome;GO:0001891//phagocytic cup;GO:0043235//receptor complex;GO:0005829//cytosol;GO:0016021//integral component of membrane;GO:0005886//plasma membrane	GO:0072345//NAADP-sensitive calcium-release channel activity;GO:0005261//cation channel activity	GO:0016197//endosomal transport;GO:0097352//autophagosome maturation;GO:0051209//release of sequestered calcium ion into cytosol;GO:0002250//adaptive immune response	K04992//mucolipin 1;K10367//formin 1	XP_019283424.1//PREDICTED: mucolipin-1 isoform X2 [Panthera pardus];KFO22960.1//Mucolipin-1 [Fukomys damarensis];XP_014408626.1//PREDICTED: mucolipin-1 isoform X1 [Camelus ferus];XP_012374551.1//PREDICTED: mucolipin-1 isoform X1 [Dasypus novemcinctus];EDL21912.1//mucolipin 1, isoform CRA_c, partial [Mus musculus];XP_019523180.1//PREDICTED: mucolipin-1 isoform X2 [Hipposideros armiger];EDL21911.1/…	cdna chromosome:GRCm38:8:3500495:3503383:1 gene:ENSMUSG00000004567.16 gene_biotype:protein_coding transcript_biotype:retained_intron gene_symbol:Mcoln1 description:mucolipin 1 [Source:MGI Symbol;Acc:MGI:1890498];cdna chromosome:GRCm38:8:3510667:3513022:1 gene:ENSMUSG00000004567.16 gene_biotype:protein_coding transcript_biotype:retained_intron gene_symbol:Mcoln1 description:mucolipin 1 [Source:MGI…
ENSMUSG00000020261	5236	783.633	1643.7	1.06869	0.0189248	Up	0.00202466	Slc36a1	GO:0005774//vacuolar membrane;GO:0005765//lysosomal membrane;GO:0005783//endoplasmic reticulum;GO:0016021//integral component of membrane;GO:0005764//lysosome;GO:0005886//plasma membrane	GO:0015193//L-proline transmembrane transporter activity;GO:0015175//neutral amino acid transmembrane transporter activity;GO:0015187//glycine transmembrane transporter activity;GO:0015180//L-alanine transmembrane transporter activity;GO:0005280//hydrogen:amino acid symporter activity;GO:0015078//hydrogen ion transmembrane transporter activity	GO:0015816//glycine transport;GO:0015808//L-alanine transport;GO:0015804//neutral amino acid transport;GO:0015824//proline transport;GO:0015992//proton transport	K14209//solute carrier family 36 (proton-coupled amino acid transporter)	XP_021068140.1//proton-coupled amino acid transporter 1 [Mus pahari];XP_005350105.1//PREDICTED: proton-coupled amino acid transporter 1 [Microtus ochrogaster];XP_009872492.1//PREDICTED: proton-coupled amino acid transporter 1-like [Apaloderma vittatum]	cdna chromosome:GRCm38:11:55204374:55222074:1 gene:ENSMUSG00000020261.15 gene_biotype:protein_coding transcript_biotype:protein_coding gene_symbol:Slc36a1 description:solute carrier family 36 (proton/amino acid symporter), member 1 [Source:MGI Symbol;Acc:MGI:2445299];cdna chromosome:GRCm38:11:55204362:55214262:1 gene:ENSMUSG00000020261.15 gene_biotype:protein_coding transcript_biotype:processed_t…
ENSMUSG00000031447	2227	27565.6	30684.5	0.154642	0.766898	*	0.429054	Lamp1	GO:0016020//membrane;GO:0010008//endosome membrane;GO:0030425//dendrite;GO:0005770//late endosome;GO:0009897//external side of plasma membrane;GO:0044194//cytolytic granule;GO:0042470//melanosome;GO:0031982//vesicle;GO:0005737//cytoplasm;GO:0043025//neuronal cell body;GO:0045335//phagocytic vesicle;GO:0044754//autolysosome;GO:0005829//cytosol;GO:0016021//integral component of membrane;GO:0005886/…	GO:0019904//protein domain specific binding;GO:0019899//enzyme binding	GO:0090160//Golgi to lysosome transport;GO:0072594//establishment of protein localization to organelle;GO:0007283//spermatogenesis;GO:0008626//granzyme-mediated apoptotic signaling pathway;GO:0043323//positive regulation of natural killer cell degranulation;GO:0045954//positive regulation of natural killer cell mediated cytotoxicity;GO:0048102//autophagic cell death;GO:0050821//protein stabilizat…	K06528//lysosomal-associated membrane protein 1/2	NP_034814.2//lysosome-associated membrane glycoprotein 1 isoform 2 precursor [Mus musculus];BAE35032.1//unnamed protein product [Mus musculus]	cdna chromosome:GRCm38:8:13173181:13173884:1 gene:ENSMUSG00000031447.7 gene_biotype:protein_coding transcript_biotype:retained_intron gene_symbol:Lamp1 description:lysosomal-associated membrane protein 1 [Source:MGI Symbol;Acc:MGI:96745];cdna chromosome:GRCm38:8:13159161:13175338:1 gene:ENSMUSG00000031447.7 gene_biotype:protein_coding transcript_biotype:protein_coding gene_symbol:Lamp1 descriptio…
ENSMUSG00000035953	1491	1039.09	1551.74	0.578571	0.411252	*	0.141267	Tmem55b	GO:0005765//lysosomal membrane;GO:0005634//nucleus;GO:0005654//nucleoplasm;GO:0005783//endoplasmic reticulum;GO:0031902//late endosome membrane;GO:0016607//nuclear speck;GO:0005813//centrosome;GO:0005737//cytoplasm;GO:0048471//perinuclear region of cytoplasm;GO:0005730//nucleolus;GO:0005667//transcription factor complex;GO:0016021//integral component of membrane;GO:0005739//mitochondrion	GO:0003691//double-stranded telomeric DNA binding;GO:0003723//RNA binding;GO:0003677//DNA binding;GO:0031490//chromatin DNA binding;GO:0008309//double-stranded DNA exodeoxyribonuclease activity;GO:0004521//endoribonuclease activity;GO:0008408//3'-5' exonuclease activity;GO:0140080//class III/IV DNA-(apurinic or apyrimidinic site) lyase activity;GO:0016491//oxidoreductase activity;GO:0003906//DNA-…	GO:0006284//base-excision repair;GO:0006355//regulation of transcription, DNA-templated;GO:0080111//DNA demethylation;GO:0071320//cellular response to cAMP;GO:0045454//cell redox homeostasis;GO:0043488//regulation of mRNA stability;GO:0070301//cellular response to hydrogen peroxide;GO:0071417//cellular response to organonitrogen compound;GO:1900087//positive regulation of G1/S transition of mitot…	K10771//AP endonuclease 1 [EC:4.2.99.18];K13084//phosphatidylinositol-4,5-bisphosphate 4-phosphatase [EC:3.1.3.78]	XP_021058957.1//type 1 phosphatidylinositol 4,5-bisphosphate 4-phosphatase isoform X3 [Mus pahari];NP_001297435.1//type 1 phosphatidylinositol 4,5-bisphosphate 4-phosphatase isoform 3 [Mus musculus];NP_001297436.1//type 1 phosphatidylinositol 4,5-bisphosphate 4-phosphatase isoform 4 [Mus musculus];ERE89961.1//transmembrane protein 55B-like protein [Cricetulus griseus];XP_006518903.1//PREDICTED: t…	cdna chromosome:GRCm38:14:50927215:50930856:-1 gene:ENSMUSG00000035953.14 gene_biotype:protein_coding transcript_biotype:protein_coding gene_symbol:Tmem55b description:transmembrane protein 55b [Source:MGI Symbol;Acc:MGI:2448501];cdna chromosome:GRCm38:14:50926068:50930849:-1 gene:ENSMUSG00000035953.14 gene_biotype:protein_coding transcript_biotype:protein_coding gene_symbol:Tmem55b description:t…
ENSMUSG00000019087	2181	9189.08	10316.8	0.16701	0.748097	*	0.410267	Atp6ap1	GO:0070062//extracellular exosome;GO:0005623//cell;GO:0016021//integral component of membrane;GO:0033116//endoplasmic reticulum-Golgi intermediate compartment membrane;GO:0005789//endoplasmic reticulum membrane;GO:0033180//proton-transporting V-type ATPase, V1 domain	GO:0005524//ATP binding;GO:0017137//Rab GTPase binding;GO:0046961//proton-transporting ATPase activity, rotational mechanism;GO:0046933//proton-transporting ATP synthase activity, rotational mechanism	GO:0006879//cellular iron ion homeostasis;GO:0045851//pH reduction;GO:0036295//cellular response to increased oxygen levels;GO:0045921//positive regulation of exocytosis;GO:2001206//positive regulation of osteoclast development;GO:0045669//positive regulation of osteoblast differentiation;GO:0045780//positive regulation of bone resorption;GO:0015991//ATP hydrolysis coupled proton transport;GO:005…	K03662//V-type H+-transporting ATPase S1 subunit	CAT00736.1//ATPase, H+ transporting, lysosomal accessory protein, partial [Mus musculus];BAE36502.1//unnamed protein product [Mus musculus];NP_061264.1//V-type proton ATPase subunit S1 precursor [Mus musculus];BAD90172.1//mFLJ00383 protein, partial [Mus musculus];BAE39022.1//unnamed protein product [Mus musculus]	cdna chromosome:GRCm38:X:74297233:74303463:1 gene:ENSMUSG00000019087.13 gene_biotype:protein_coding transcript_biotype:nonsense_mediated_decay gene_symbol:Atp6ap1 description:ATPase, H+ transporting, lysosomal accessory protein 1 [Source:MGI Symbol;Acc:MGI:109629];cdna chromosome:GRCm38:X:74297163:74304689:1 gene:ENSMUSG00000019087.13 gene_biotype:protein_coding transcript_biotype:protein_coding …
ENSMUSG00000019302	3720	4068.02	4616.46	0.182459	0.855503	*	0.579193	Atp6v0a1	GO:0043231//intracellular membrane-bounded organelle;GO:0070062//extracellular exosome;GO:0000220//vacuolar proton-transporting V-type ATPase, V0 domain;GO:0008021//synaptic vesicle;GO:0016607//nuclear speck;GO:0042470//melanosome;GO:0043195//terminal bouton;GO:0005737//cytoplasm;GO:0005829//cytosol;GO:0005794//Golgi apparatus;GO:0030285//integral component of synaptic vesicle membrane;GO:0016021…	GO:0015078//hydrogen ion transmembrane transporter activity;GO:0051117//ATPase binding;GO:0046961//proton-transporting ATPase activity, rotational mechanism	GO:0016241//regulation of macroautophagy;GO:0015986//ATP synthesis coupled proton transport;GO:0015991//ATP hydrolysis coupled proton transport;GO:1901998//toxin transport;GO:0070072//vacuolar proton-transporting V-type ATPase complex assembly;GO:0007035//vacuolar acidification	K02154//V-type H+-transporting ATPase subunit a	EDL03872.1//ATPase, H+ transporting, lysosomal V0 subunit A1, isoform CRA_i [Mus musculus];NP_058616.1//V-type proton ATPase 116 kDa subunit a isoform 1 isoform 1 [Mus musculus];XP_006532112.1//PREDICTED: V-type proton ATPase 116 kDa subunit a isoform X1 [Mus musculus];EDL03869.1//ATPase, H+ transporting, lysosomal V0 subunit A1, isoform CRA_f [Mus musculus];NP_001229980.1//V-type proton ATPase 1…	cdna chromosome:GRCm38:11:101009452:101063719:1 gene:ENSMUSG00000019302.16 gene_biotype:protein_coding transcript_biotype:protein_coding gene_symbol:Atp6v0a1 description:ATPase, H+ transporting, lysosomal V0 subunit A1 [Source:MGI Symbol;Acc:MGI:103286];cdna chromosome:GRCm38:11:101043815:101044826:1 gene:ENSMUSG00000019302.16 gene_biotype:protein_coding transcript_biotype:processed_transcript ge…
ENSMUSG00000033379	978	1799	3754.44	1.0614	0.000545898	Up	2.48731e-05	Atp6v0b	GO:0010008//endosome membrane;GO:0033179//proton-transporting V-type ATPase, V0 domain;GO:0005768//endosome;GO:0000220//vacuolar proton-transporting V-type ATPase, V0 domain;GO:0016021//integral component of membrane;GO:0030670//phagocytic vesicle membrane;GO:0016471//vacuolar proton-transporting V-type ATPase complex	GO:0015078//hydrogen ion transmembrane transporter activity;GO:0008553//hydrogen-exporting ATPase activity, phosphorylative mechanism;GO:0005215//transporter activity;GO:0046961//proton-transporting ATPase activity, rotational mechanism	GO:0016241//regulation of macroautophagy;GO:0015991//ATP hydrolysis coupled proton transport;GO:0008286//insulin receptor signaling pathway;GO:0034220//ion transmembrane transport;GO:0033572//transferrin transport;GO:0090383//phagosome acidification;GO:0015992//proton transport;GO:0007035//vacuolar acidification	K03661//V-type H+-transporting ATPase 21kDa proteolipid subunit	XP_017824482.1//PREDICTED: V-type proton ATPase 21 kDa proteolipid subunit isoform X2 [Callithrix jacchus];XP_009915849.1//PREDICTED: V-type proton ATPase 21 kDa proteolipid subunit isoform X1 [Haliaeetus albicilla];XP_012504449.1//PREDICTED: V-type proton ATPase 21 kDa proteolipid subunit [Propithecus coquereli];NP_291095.1//V-type proton ATPase 21 kDa proteolipid subunit [Mus musculus];XP_00797…	cdna chromosome:GRCm38:4:117885635:117887287:-1 gene:ENSMUSG00000033379.13 gene_biotype:protein_coding transcript_biotype:protein_coding gene_symbol:Atp6v0b description:ATPase, H+ transporting, lysosomal V0 subunit B [Source:MGI Symbol;Acc:MGI:1890510];cdna chromosome:GRCm38:4:117884330:117885894:-1 gene:ENSMUSG00000033379.13 gene_biotype:protein_coding transcript_biotype:retained_intron gene_sym…
ENSMUSG00000024121	1161	13031.1	21255.3	0.70586	0.189729	*	0.0448048	Atp6v0c	GO:0033179//proton-transporting V-type ATPase, V0 domain;GO:0005765//lysosomal membrane;GO:0070062//extracellular exosome;GO:0000220//vacuolar proton-transporting V-type ATPase, V0 domain;GO:0005925//focal adhesion;GO:0005764//lysosome;GO:0005774//vacuolar membrane;GO:0005794//Golgi apparatus;GO:0016021//integral component of membrane;GO:0016471//vacuolar proton-transporting V-type ATPase complex	GO:0042625//ATPase coupled ion transmembrane transporter activity;GO:0031625//ubiquitin protein ligase binding;GO:0015078//hydrogen ion transmembrane transporter activity;GO:0008553//hydrogen-exporting ATPase activity, phosphorylative mechanism;GO:0046961//proton-transporting ATPase activity, rotational mechanism	GO:0030177//positive regulation of Wnt signaling pathway;GO:0015991//ATP hydrolysis coupled proton transport;GO:0007042//lysosomal lumen acidification;GO:0007035//vacuolar acidification	K02155//V-type H+-transporting ATPase 16kDa proteolipid subunit	EDM03811.1//ATPase, H transporting, lysosomal V0 subunit c, isoform CRA_c [Rattus norvegicus];AAH50939.1//Atp6v0c protein, partial [Mus musculus];XP_014418590.1//PREDICTED: V-type proton ATPase 16 kDa proteolipid subunit [Camelus ferus];XP_021500442.1//V-type proton ATPase 16 kDa proteolipid subunit [Meriones unguiculatus];EDM03809.1//ATPase, H transporting, lysosomal V0 subunit c, isoform CRA_a …	cdna chromosome:GRCm38:17:24164542:24169702:-1 gene:ENSMUSG00000024121.13 gene_biotype:protein_coding transcript_biotype:protein_coding gene_symbol:Atp6v0c description:ATPase, H+ transporting, lysosomal V0 subunit C [Source:MGI Symbol;Acc:MGI:88116];cdna chromosome:GRCm38:17:24163866:24167029:-1 gene:ENSMUSG00000024121.13 gene_biotype:protein_coding transcript_biotype:processed_transcript gene_sy…
ENSMUSG00000013160	1626	5009.07	5794.45	0.210128	0.768178	*	0.429883	Atp6v0d1	GO:0016020//membrane;GO:0010008//endosome membrane;GO:0033179//proton-transporting V-type ATPase, V0 domain;GO:0005765//lysosomal membrane;GO:0070062//extracellular exosome;GO:0016324//apical plasma membrane;GO:0008021//synaptic vesicle;GO:0005813//centrosome;GO:0030670//phagocytic vesicle membrane;GO:0043005//neuron projection;GO:0043234//protein complex;GO:0005623//cell;GO:0043679//axon terminu…	GO:0015078//hydrogen ion transmembrane transporter activity;GO:0008553//hydrogen-exporting ATPase activity, phosphorylative mechanism;GO:0032403//protein complex binding;GO:0046961//proton-transporting ATPase activity, rotational mechanism	GO:0016241//regulation of macroautophagy;GO:0006879//cellular iron ion homeostasis;GO:0008286//insulin receptor signaling pathway;GO:0034220//ion transmembrane transport;GO:0036295//cellular response to increased oxygen levels;GO:0090383//phagosome acidification;GO:0007420//brain development;GO:0007034//vacuolar transport;GO:0007035//vacuolar acidification;GO:0015991//ATP hydrolysis coupled proto…	K02146//V-type H+-transporting ATPase subunit d	XP_008054933.1//V-type proton ATPase subunit d 1-like, partial [Carlito syrichta];NP_038505.2//V-type proton ATPase subunit d 1 [Mus musculus]	cdna chromosome:GRCm38:8:105530651:105539476:-1 gene:ENSMUSG00000013160.7 gene_biotype:protein_coding transcript_biotype:retained_intron gene_symbol:Atp6v0d1 description:ATPase, H+ transporting, lysosomal V0 subunit D1 [Source:MGI Symbol;Acc:MGI:1201778];cdna chromosome:GRCm38:8:105524465:105566047:-1 gene:ENSMUSG00000013160.7 gene_biotype:protein_coding transcript_biotype:protein_coding gene_sym…
ENSMUSG00000028238	2539	4.83791	16.1794	1.7417	0.0760169	*	0.0127711	Atp6v0d2	GO:0033179//proton-transporting V-type ATPase, V0 domain;GO:0016020//membrane;GO:0005765//lysosomal membrane;GO:0070062//extracellular exosome;GO:0016324//apical plasma membrane;GO:0016471//vacuolar proton-transporting V-type ATPase complex;GO:0005769//early endosome	GO:0008553//hydrogen-exporting ATPase activity, phosphorylative mechanism;GO:0046961//proton-transporting ATPase activity, rotational mechanism	GO:0015991//ATP hydrolysis coupled proton transport;GO:0007034//vacuolar transport;GO:0007035//vacuolar acidification	K02146//V-type H+-transporting ATPase subunit d	NP_780615.2//V-type proton ATPase subunit d 2 [Mus musculus];BAE41545.1//unnamed protein product [Mus musculus]	cdna chromosome:GRCm38:4:19890832:19916940:-1 gene:ENSMUSG00000028238.6 gene_biotype:protein_coding transcript_biotype:protein_coding gene_symbol:Atp6v0d2 description:ATPase, H+ transporting, lysosomal V0 subunit D2 [Source:MGI Symbol;Acc:MGI:1924415];cdna chromosome:GRCm38:4:19876841:19922605:-1 gene:ENSMUSG00000028238.6 gene_biotype:protein_coding transcript_biotype:protein_coding gene_symbol:A…
ENSMUSG00000015575	795	3423.45	4255.48	0.31387	0.474735	*	0.177818	Atp6v0e	GO:0033179//proton-transporting V-type ATPase, V0 domain;GO:0016020//membrane;GO:0010008//endosome membrane;GO:0016021//integral component of membrane;GO:0030670//phagocytic vesicle membrane	GO:0042625//ATPase coupled ion transmembrane transporter activity;GO:0016787//hydrolase activity;GO:0015078//hydrogen ion transmembrane transporter activity;GO:0005215//transporter activity;GO:0046961//proton-transporting ATPase activity, rotational mechanism	GO:0016241//regulation of macroautophagy;GO:0043200//response to amino acid;GO:0008286//insulin receptor signaling pathway;GO:0034220//ion transmembrane transport;GO:0090383//phagosome acidification;GO:0007035//vacuolar acidification;GO:0016049//cell growth;GO:0015991//ATP hydrolysis coupled proton transport;GO:0033572//transferrin transport;GO:0015992//proton transport	K02153//V-type H+-transporting ATPase subunit e	NP_079548.1//V-type proton ATPase subunit e 1 [Mus musculus]	cdna chromosome:GRCm38:17:26676396:26699644:1 gene:ENSMUSG00000015575.14 gene_biotype:protein_coding transcript_biotype:protein_coding gene_symbol:Atp6v0e description:ATPase, H+ transporting, lysosomal V0 subunit E [Source:MGI Symbol;Acc:MGI:1328318];cdna chromosome:GRCm38:17:26676412:26697951:1 gene:ENSMUSG00000015575.14 gene_biotype:protein_coding transcript_biotype:protein_coding gene_symbol:A…
ENSMUSG00000052459	4103	3242.27	4799.12	0.565765	0.200196	*	0.0483073	Atp6v1a	GO:0005765//lysosomal membrane;GO:0070062//extracellular exosome;GO:0016324//apical plasma membrane;GO:0043209//myelin sheath;GO:0005902//microvillus;GO:0005829//cytosol;GO:0005739//mitochondrion;GO:0033180//proton-transporting V-type ATPase, V1 domain;GO:0005886//plasma membrane	GO:0005524//ATP binding;GO:0046961//proton-transporting ATPase activity, rotational mechanism	GO:0006879//cellular iron ion homeostasis;GO:0046034//ATP metabolic process;GO:0015991//ATP hydrolysis coupled proton transport;GO:0036295//cellular response to increased oxygen levels	K02145//V-type H+-transporting ATPase subunit A [EC:3.6.3.14]	BAE24506.1//unnamed protein product [Mus musculus];XP_021041200.1//V-type proton ATPase catalytic subunit A isoform X1 [Mus caroli]	cdna chromosome:GRCm38:16:44085645:44139196:-1 gene:ENSMUSG00000052459.13 gene_biotype:protein_coding transcript_biotype:protein_coding gene_symbol:Atp6v1a description:ATPase, H+ transporting, lysosomal V1 subunit A [Source:MGI Symbol;Acc:MGI:1201780];cdna chromosome:GRCm38:16:44109623:44139018:-1 gene:ENSMUSG00000052459.13 gene_biotype:protein_coding transcript_biotype:protein_coding gene_symbol…
ENSMUSG00000006273	2732	2405.96	4303.75	0.838984	0.0418311	*	0.00572478	Atp6v1b2	GO:0043231//intracellular membrane-bounded organelle;GO:0005765//lysosomal membrane;GO:0070062//extracellular exosome;GO:0043209//myelin sheath;GO:0042470//melanosome;GO:0005737//cytoplasm;GO:0005902//microvillus;GO:0001726//ruffle;GO:0012505//endomembrane system;GO:0005829//cytosol;GO:0016021//integral component of membrane;GO:0033180//proton-transporting V-type ATPase, V1 domain;GO:0005886//pla…	GO:0005524//ATP binding	GO:0046034//ATP metabolic process;GO:0030641//regulation of cellular pH;GO:0015991//ATP hydrolysis coupled proton transport;GO:0007035//vacuolar acidification	K02147//V-type H+-transporting ATPase subunit B	NP_476561.1//V-type proton ATPase subunit B, brain isoform [Rattus norvegicus];AQS27596.1//hypothetical protein [Mus musculus];XP_003479390.1//PREDICTED: V-type proton ATPase subunit B, brain isoform [Cavia porcellus];XP_005530877.1//PREDICTED: V-type proton ATPase subunit B, brain isoform [Pseudopodoces humilis];XP_021026683.1//V-type proton ATPase subunit B, brain isoform [Mus caroli]	cdna chromosome:GRCm38:8:69103128:69108340:1 gene:ENSMUSG00000006273.14 gene_biotype:protein_coding transcript_biotype:retained_intron gene_symbol:Atp6v1b2 description:ATPase, H+ transporting, lysosomal V1 subunit B2 [Source:MGI Symbol;Acc:MGI:109618];cdna chromosome:GRCm38:8:69088646:69113711:1 gene:ENSMUSG00000006273.14 gene_biotype:protein_coding transcript_biotype:protein_coding gene_symbol:A…
ENSMUSG00000116394	2062	685.139	930.704	0.441926	0.425099	*	0.148855	Atp6v1c1	GO:0005765//lysosomal membrane;GO:0070062//extracellular exosome;GO:0031410//cytoplasmic vesicle;GO:0045177//apical part of cell;GO:0033180//proton-transporting V-type ATPase, V1 domain;GO:0000221//vacuolar proton-transporting V-type ATPase, V1 domain;GO:0005886//plasma membrane	GO:0008553//hydrogen-exporting ATPase activity, phosphorylative mechanism;GO:0046961//proton-transporting ATPase activity, rotational mechanism	GO:0015991//ATP hydrolysis coupled proton transport	K02148//V-type H+-transporting ATPase subunit C	BAE40727.1//unnamed protein product [Mus musculus];EDM16360.1//rCG60064, isoform CRA_a [Rattus norvegicus];EDL08792.1//\ATPase, H+ transporting, lysosomal V1 subunit C1, isoform CRA_b, partial [Mus musculus];XP_012578506.1//PREDICTED: V-type proton ATPase subunit C 1 [Condylura cristata];XP_021517325.1//V-type proton ATPase subunit C 1 isoform X1 [Meriones unguiculatus]	cdna chromosome:GRCm38:CHR_MG4261_PATCH:38675689:38679368:1 gene:ENSMUSG00000116394.1 gene_biotype:protein_coding transcript_biotype:retained_intron gene_symbol:Atp6v1c1 description:ATPase, H+ transporting, lysosomal V1 subunit C1 [Source:MGI Symbol;Acc:MGI:1913585];cdna chromosome:GRCm38:CHR_MG4261_PATCH:38661944:38676113:1 gene:ENSMUSG00000116394.1 gene_biotype:protein_coding transcript_biotype…
ENSMUSG00000021114	1543	1708.7	2116.83	0.309007	0.615761	*	0.281307	Atp6v1d	GO:0016020//membrane;GO:0005765//lysosomal membrane;GO:0070062//extracellular exosome;GO:0005929//cilium;GO:0033176//proton-transporting V-type ATPase complex;GO:0005813//centrosome	GO:0042626//ATPase activity, coupled to transmembrane movement of substances	GO:0060271//cilium assembly;GO:0061512//protein localization to cilium;GO:0015992//proton transport	K02149//V-type H+-transporting ATPase subunit D	ERE72905.1//V-type proton ATPase subunit D-like protein [Cricetulus griseus];EDM03701.1//ATPase, H+ transporting, V1 subunit D, isoform CRA_a [Rattus norvegicus];XP_018864804.1//PREDICTED: V-type proton ATPase subunit D [Gorilla gorilla gorilla];XP_004739031.1//PREDICTED: V-type proton ATPase subunit D [Mustela putorius furo]	cdna chromosome:GRCm38:12:78843002:78845391:-1 gene:ENSMUSG00000021114.9 gene_biotype:protein_coding transcript_biotype:retained_intron gene_symbol:Atp6v1d description:ATPase, H+ transporting, lysosomal V1 subunit D [Source:MGI Symbol;Acc:MGI:1921084];cdna chromosome:GRCm38:12:78858674:78861495:-1 gene:ENSMUSG00000021114.9 gene_biotype:protein_coding transcript_biotype:processed_transcript gene_s…
ENSMUSG00000019210	1313	2347.17	2427.56	0.0485849	0.915477	*	0.800884	Atp6v1e1	GO:0005765//lysosomal membrane;GO:0070062//extracellular exosome;GO:0016324//apical plasma membrane;GO:0016469//proton-transporting two-sector ATPase complex;GO:0005737//cytoplasm;GO:0005902//microvillus;GO:0005768//endosome;GO:0033178//proton-transporting two-sector ATPase complex, catalytic domain;GO:0005829//cytosol;GO:0005739//mitochondrion	GO:0008553//hydrogen-exporting ATPase activity, phosphorylative mechanism;GO:0051117//ATPase binding;GO:0046961//proton-transporting ATPase activity, rotational mechanism	GO:0016241//regulation of macroautophagy;GO:0015991//ATP hydrolysis coupled proton transport;GO:0008286//insulin receptor signaling pathway;GO:0034220//ion transmembrane transport;GO:0033572//transferrin transport;GO:0090383//phagosome acidification;GO:0015992//proton transport	K02150//V-type H+-transporting ATPase subunit E;K00901//diacylglycerol kinase (ATP) [EC:2.7.1.107];K01745//histidine ammonia-lyase [EC:4.3.1.3]	XP_010379379.1//PREDICTED: V-type proton ATPase subunit E 1 [Rhinopithecus roxellana];XP_011158447.1//PREDICTED: V-type proton ATPase subunit E [Solenopsis invicta];EDK99645.1//VATPase, H+ transporting, lysosomal V1 subunit E1, isoform CRA_a, partial [Mus musculus];XP_021245960.1//V-type proton ATPase subunit E 1 [Numida meleagris]	cdna chromosome:GRCm38:6:120795254:120818399:-1 gene:ENSMUSG00000019210.10 gene_biotype:protein_coding transcript_biotype:protein_coding gene_symbol:Atp6v1e1 description:ATPase, H+ transporting, lysosomal V1 subunit E1 [Source:MGI Symbol;Acc:MGI:894326];cdna chromosome:GRCm38:6:120795244:120822793:-1 gene:ENSMUSG00000019210.10 gene_biotype:protein_coding transcript_biotype:protein_coding gene_sym…
ENSMUSG00000039105	1135	2297.06	4012.07	0.804559	0.00648686	*	0.000517703	Atp6v1g1	GO:0005765//lysosomal membrane;GO:0070062//extracellular exosome;GO:0005829//cytosol;GO:0005622//intracellular;GO:0016471//vacuolar proton-transporting V-type ATPase complex;GO:0005886//plasma membrane	GO:0008553//hydrogen-exporting ATPase activity, phosphorylative mechanism;GO:0051117//ATPase binding;GO:0016887//ATPase activity	GO:0006879//cellular iron ion homeostasis;GO:0036295//cellular response to increased oxygen levels	K02152//V-type H+-transporting ATPase subunit G	NP_077135.1//V-type proton ATPase subunit G 1 [Mus musculus]	cdna chromosome:GRCm38:4:63544772:63550750:1 gene:ENSMUSG00000039105.6 gene_biotype:protein_coding transcript_biotype:protein_coding gene_symbol:Atp6v1g1 description:ATPase, H+ transporting, lysosomal V1 subunit G1 [Source:MGI Symbol;Acc:MGI:1913540]
ENSMUSG00000033793	2122	1878.45	3106.08	0.72555	0.00717937	*	0.000588303	Atp6v1h	GO:0005765//lysosomal membrane;GO:0070062//extracellular exosome;GO:0000221//vacuolar proton-transporting V-type ATPase, V1 domain	GO:0046961//proton-transporting ATPase activity, rotational mechanism	GO:0015991//ATP hydrolysis coupled proton transport;GO:0006897//endocytosis;GO:0007035//vacuolar acidification	K02144//V-type H+-transporting ATPase subunit H	NP_001013951.1//V-type proton ATPase subunit H [Rattus norvegicus];EDL33388.1//mCG1045525, partial [Mus musculus];XP_019484549.1//PREDICTED: V-type proton ATPase subunit H [Hipposideros armiger];NP_001297371.1//V-type proton ATPase subunit H isoform 2 [Mus musculus];XP_021517621.1//V-type proton ATPase subunit H [Meriones unguiculatus];NP_598587.2//V-type proton ATPase subunit H isoform 1 [Mus mu…	cdna chromosome:GRCm38:1:5083132:5086779:1 gene:ENSMUSG00000033793.12 gene_biotype:protein_coding transcript_biotype:retained_intron gene_symbol:Atp6v1h description:ATPase, H+ transporting, lysosomal V1 subunit H [Source:MGI Symbol;Acc:MGI:1914864];cdna chromosome:GRCm38:1:5083124:5145052:1 gene:ENSMUSG00000033793.12 gene_biotype:protein_coding transcript_biotype:retained_intron gene_symbol:Atp6v…
ENSMUSG00000023143	1776	583.253	546.323	-0.0943667	0.875934	*	0.72924	Nagpa	GO:0005887//integral component of plasma membrane;GO:0032580//Golgi cisterna membrane	GO:0003944//N-acetylglucosamine-1-phosphodiester alpha-N-acetylglucosaminidase activity	GO:0006486//protein glycosylation;GO:0033299//secretion of lysosomal enzymes	K01125//N-acetylglucosamine-1-phosphodiester alpha-N-acetylglucosaminidase [EC:3.1.4.45]	NP_038824.2//N-acetylglucosamine-1-phosphodiester alpha-N-acetylglucosaminidase precursor [Mus musculus];EDK97281.1//N-acetylglucosamine-1-phosphodiester alpha-N-acetylglucosaminidase, isoform CRA_c [Mus musculus];EDK97280.1//N-acetylglucosamine-1-phosphodiester alpha-N-acetylglucosaminidase, isoform CRA_b, partial [Mus musculus]	cdna chromosome:GRCm38:16:5199813:5203477:-1 gene:ENSMUSG00000023143.10 gene_biotype:protein_coding transcript_biotype:retained_intron gene_symbol:Nagpa description:N-acetylglucosamine-1-phosphodiester alpha-N-acetylglucosaminidase [Source:MGI Symbol;Acc:MGI:1351598];cdna chromosome:GRCm38:16:5195289:5204012:-1 gene:ENSMUSG00000023143.10 gene_biotype:protein_coding transcript_biotype:protein_codi…
ENSMUSG00000035521	1373	606.413	640.873	0.0797378	0.936945	*	0.846082	Gnptg	GO:0070062//extracellular exosome;GO:0005794//Golgi apparatus;GO:0000139//Golgi membrane	GO:0003976//UDP-N-acetylglucosamine-lysosomal-enzyme N-acetylglucosaminephosphotransferase activity;GO:0042803//protein homodimerization activity	GO:0016256//N-glycan processing to lysosome;GO:0046835//carbohydrate phosphorylation	K10087//N-acetylglucosamine-1-phosphate transferase, gamma subunit	XP_017172872.1//PREDICTED: N-acetylglucosamine-1-phosphotransferase subunit gamma isoform X1 [Mus musculus];NP_766117.2//N-acetylglucosamine-1-phosphotransferase subunit gamma isoform 1 precursor [Mus musculus];EDL01199.1//N-acetylglucosamine-1-phosphotransferase, gamma subunit, isoform CRA_c, partial [Mus musculus]	cdna chromosome:GRCm38:17:25233331:25240124:-1 gene:ENSMUSG00000035521.13 gene_biotype:protein_coding transcript_biotype:protein_coding gene_symbol:Gnptg description:N-acetylglucosamine-1-phosphotransferase, gamma subunit [Source:MGI Symbol;Acc:MGI:2147006];cdna chromosome:GRCm38:17:25234317:25240116:-1 gene:ENSMUSG00000035521.13 gene_biotype:protein_coding transcript_biotype:protein_coding gene_…
ENSMUSG00000023830	8887	5565.46	5420.73	-0.0380134	0.958573	*	0.888968	Igf2r	GO:0016020//membrane;GO:0005615//extracellular space;GO:0005770//late endosome;GO:0005737//cytoplasm;GO:0016021//integral component of membrane;GO:0005886//plasma membrane;GO:0005641//nuclear envelope lumen;GO:0005769//early endosome;GO:0005765//lysosomal membrane;GO:0070062//extracellular exosome;GO:0005634//nucleus;GO:0030140//trans-Golgi network transport vesicle;GO:0005925//focal adhesion;GO:…	GO:0005010//insulin-like growth factor-activated receptor activity;GO:0005520//insulin-like growth factor binding;GO:0042802//identical protein binding;GO:0031995//insulin-like growth factor II binding;GO:0005537//mannose binding;GO:0004930//G-protein coupled receptor activity;GO:0001965//G-protein alpha-subunit binding;GO:0001972//retinoic acid binding;GO:0019899//enzyme binding;GO:0005215//tran…	GO:0007186//G-protein coupled receptor signaling pathway;GO:0031100//animal organ regeneration;GO:0001889//liver development;GO:0007283//spermatogenesis;GO:0032526//response to retinoic acid;GO:0043065//positive regulation of apoptotic process;GO:0009791//post-embryonic development;GO:0015031//protein transport;GO:0042981//regulation of apoptotic process	K06564//insulin-like growth factor 2 receptor	EDL02050.1//insulin-like growth factor 2 receptor, isoform CRA_b, partial [Mus musculus];XP_021076982.1//cation-independent mannose-6-phosphate receptor [Mus pahari];AAA19568.1//cation-independent mannose 6-phosphate/insulin-like growth factor II receptor precursor [Mus musculus domesticus]	cdna chromosome:GRCm38:17:12748653:12751412:-1 gene:ENSMUSG00000023830.13 gene_biotype:protein_coding transcript_biotype:protein_coding gene_symbol:Igf2r description:insulin-like growth factor 2 receptor [Source:MGI Symbol;Acc:MGI:96435];cdna chromosome:GRCm38:17:12748653:12750800:-1 gene:ENSMUSG00000023830.13 gene_biotype:protein_coding transcript_biotype:protein_coding gene_symbol:Igf2r descrip…
ENSMUSG00000007458	2519	3141.64	5238.77	0.737712	0.00881384	*	0.000765238	M6pr	GO:0016020//membrane;GO:0005765//lysosomal membrane;GO:0030904//retromer complex;GO:0005770//late endosome;GO:0005802//trans-Golgi network;GO:0048471//perinuclear region of cytoplasm;GO:0005768//endosome;GO:0016021//integral component of membrane;GO:0000323//lytic vacuole	GO:0015578//mannose transmembrane transporter activity;GO:1905394//retromer complex binding;GO:0005537//mannose binding	GO:0006886//intracellular protein transport;GO:0033299//secretion of lysosomal enzymes	K10089//cation-dependent mannose-6-phosphate receptor	XP_005365221.1//PREDICTED: cation-dependent mannose-6-phosphate receptor isoform X1 [Microtus ochrogaster];NP_034879.2//cation-dependent mannose-6-phosphate receptor precursor [Mus musculus]	cdna chromosome:GRCm38:6:122308720:122317680:1 gene:ENSMUSG00000007458.14 gene_biotype:protein_coding transcript_biotype:protein_coding gene_symbol:M6pr description:mannose-6-phosphate receptor, cation dependent [Source:MGI Symbol;Acc:MGI:96904];cdna chromosome:GRCm38:6:122308999:122316789:1 gene:ENSMUSG00000007458.14 gene_biotype:protein_coding transcript_biotype:retained_intron gene_symbol:M6pr…
ENSMUSG00000057667	3188	430.767	705.73	0.71221	0.0198449	*	0.00215435	Bloc1s3	GO:0031083//BLOC-1 complex;GO:1904115//axon cytoplasm;GO:0030133//transport vesicle;GO:0005829//cytosol;GO:0005737//cytoplasm	GO:0008320//protein transmembrane transporter activity	GO:0016197//endosomal transport;GO:0042493//response to drug;GO:0001654//eye development;GO:0007596//blood coagulation;GO:0030168//platelet activation;GO:0060155//platelet dense granule organization;GO:0033299//secretion of lysosomal enzymes;GO:0043473//pigmentation;GO:0048066//developmental pigmentation;GO:0032816//positive regulation of natural killer cell activation;GO:0048490//anterograde syn…	K20186//biogenesis of lysosome-related organelles complex 1 subunit 3	EDL23149.1//biogenesis of lysosome-related organelles complex-1, subunit 3, partial [Mus musculus]	cdna chromosome:GRCm38:7:19504486:19508367:-1 gene:ENSMUSG00000057667.7 gene_biotype:protein_coding transcript_biotype:protein_coding gene_symbol:Bloc1s3 description:biogenesis of lysosomal organelles complex-1, subunit 3 [Source:MGI Symbol;Acc:MGI:2678952]
ENSMUSG00000025188	2897	760.884	862.031	0.180063	0.833593	*	0.524407	Hps1	GO:0031410//cytoplasmic vesicle;GO:0031085//BLOC-3 complex	GO:0005085//guanyl-nucleotide exchange factor activity;GO:0046983//protein dimerization activity	GO:0060041//retina development in camera-type eye;GO:0007596//blood coagulation;GO:0006996//organelle organization;GO:0033299//secretion of lysosomal enzymes;GO:0048069//eye pigmentation;GO:0043473//pigmentation;GO:0032816//positive regulation of natural killer cell activation;GO:0030318//melanocyte differentiation;GO:1903232//melanosome assembly	K20193//Hermansky-Pudlak syndrome 1 protein	AAH46329.1//Hps1 protein, partial [Mus musculus];AAB61333.1//Hermansky-Pudlak syndrome protein, partial [Mus musculus];BAE42327.1//unnamed protein product [Mus musculus];XP_006526836.1//PREDICTED: Hermansky-Pudlak syndrome 1 protein homolog isoform X2 [Mus musculus];EDL41895.1//Hermansky-Pudlak syndrome 1 homolog (human) [Mus musculus];NP_001333632.1//Hermansky-Pudlak syndrome 1 protein homolog i…	cdna chromosome:GRCm38:19:42755105:42779978:-1 gene:ENSMUSG00000025188.15 gene_biotype:protein_coding transcript_biotype:protein_coding gene_symbol:Hps1 description:HPS1, biogenesis of lysosomal organelles complex 3 subunit 1 [Source:MGI Symbol;Acc:MGI:2177763];cdna chromosome:GRCm38:19:42760365:42763876:-1 gene:ENSMUSG00000025188.15 gene_biotype:protein_coding transcript_biotype:retained_intron …
ENSMUSG00000027615	3129	286.136	203.606	-0.490918	0.415894	*	0.144258	Hps3	GO:0031084//BLOC-2 complex;GO:0005737//cytoplasm	NA	GO:0043473//pigmentation;GO:0006996//organelle organization	K20190//Hermansky-Pudlak syndrome 3 protein	BAE41891.1//unnamed protein product, partial [Mus musculus];AAK84181.1//Hermansky-Pudlak syndrome type-3 protein [Mus musculus];XP_021052826.1//Hermansky-Pudlak syndrome 3 protein isoform X2 [Mus pahari];NP_001139796.1//Hermansky-Pudlak syndrome 3 protein homolog isoform 3 [Mus musculus];BAE42766.1//unnamed protein product [Mus musculus];XP_008759090.1//PREDICTED: Hermansky-Pudlak syndrome 3 prot…	cdna chromosome:GRCm38:3:19996167:20035302:-1 gene:ENSMUSG00000027615.14 gene_biotype:protein_coding transcript_biotype:protein_coding gene_symbol:Hps3 description:HPS3, biogenesis of lysosomal organelles complex 2 subunit 1 [Source:MGI Symbol;Acc:MGI:2153839];cdna chromosome:GRCm38:3:20015221:20035296:-1 gene:ENSMUSG00000027615.14 gene_biotype:protein_coding transcript_biotype:processed_transcri…
ENSMUSG00000014418	4513	612.875	508.708	-0.268755	0.564466	*	0.238353	Hps5	GO:0031084//BLOC-2 complex	NA	GO:0043473//pigmentation;GO:0007596//blood coagulation;GO:0006996//organelle organization	K20191//Hermansky-Pudlak syndrome 5 protein	AAH46405.1//Hps5 protein, partial [Mus musculus];XP_021510885.1//Hermansky-Pudlak syndrome 5 protein isoform X2 [Meriones unguiculatus];EDL22940.1//mCG145355, isoform CRA_a, partial [Mus musculus];AAO25960.1//HPS5 protein isoform 1 [Mus musculus];XP_021048593.1//Hermansky-Pudlak syndrome 5 protein isoform X1 [Mus pahari];XP_017381344.1//PREDICTED: Hermansky-Pudlak syndrome 5 protein isoform X4 [C…	cdna chromosome:GRCm38:7:46762944:46774916:-1 gene:ENSMUSG00000014418.16 gene_biotype:protein_coding transcript_biotype:protein_coding gene_symbol:Hps5 description:HPS5, biogenesis of lysosomal organelles complex 2 subunit 2 [Source:MGI Symbol;Acc:MGI:2180307];cdna chromosome:GRCm38:7:46762944:46769092:-1 gene:ENSMUSG00000014418.16 gene_biotype:protein_coding transcript_biotype:protein_coding gen…
ENSMUSG00000030101	2513	2044.1	1980.23	-0.0457929	0.936976	*	0.846203	Sumf1	GO:0005788//endoplasmic reticulum lumen;GO:0005783//endoplasmic reticulum	GO:0046872//metal ion binding;GO:0042803//protein homodimerization activity;GO:0016491//oxidoreductase activity	NA	K13444//sulfatase modifying factor 1	XP_006506507.1//PREDICTED: sulfatase-modifying factor 1 isoform X1 [Mus musculus];BAE34887.1//unnamed protein product [Mus musculus];BAE30762.1//unnamed protein product [Mus musculus];XP_021020353.1//sulfatase-modifying factor 1 [Mus caroli];BAG58233.1//unnamed protein product [Homo sapiens]	cdna chromosome:GRCm38:6:108108476:108185556:-1 gene:ENSMUSG00000030101.15 gene_biotype:protein_coding transcript_biotype:protein_coding gene_symbol:Sumf1 description:sulfatase modifying factor 1 [Source:MGI Symbol;Acc:MGI:1889844];cdna chromosome:GRCm38:6:108108347:108127063:-1 gene:ENSMUSG00000030101.15 gene_biotype:protein_coding transcript_biotype:processed_transcript gene_symbol:Sumf1 descri…
ENSMUSG00000035086	2037	1759.86	1566.66	-0.167775	0.595209	*	0.263454	Becn1	GO:0016020//membrane;GO:0010008//endosome membrane;GO:0030425//dendrite;GO:0005783//endoplasmic reticulum;GO:0019898//extrinsic component of membrane;GO:0031410//cytoplasmic vesicle;GO:0005737//cytoplasm;GO:0045335//phagocytic vesicle;GO:0035032//phosphatidylinositol 3-kinase complex, class III;GO:0005829//cytosol;GO:0005739//mitochondrion;GO:0005776//autophagosome;GO:0034272//phosphatidylinosito…	GO:0043548//phosphatidylinositol 3-kinase binding;GO:0031625//ubiquitin protein ligase binding;GO:0051020//GTPase binding	GO:0034198//cellular response to amino acid starvation;GO:0071275//cellular response to aluminum ion;GO:0048666//neuron development;GO:0000422//autophagy of mitochondrion;GO:0050435//amyloid-beta metabolic process;GO:0007080//mitotic metaphase plate congression;GO:1902425//positive regulation of attachment of mitotic spindle microtubules to kinetochore;GO:0016579//protein deubiquitination;GO:0033…	K08334//beclin	EDM06112.1//beclin 1 (coiled-coil, myosin-like BCL2-interacting protein), isoform CRA_c [Rattus norvegicus];EDM06110.1//beclin 1 (coiled-coil, myosin-like BCL2-interacting protein), isoform CRA_b [Rattus norvegicus];XP_021031901.1//beclin-1 [Mus caroli];NP_062530.2//beclin-1 [Mus musculus];XP_009430407.1//PREDICTED: beclin-1 isoform X2 [Pan troglodytes];XP_004859363.1//beclin-1 isoform X1 [Hetero…	cdna chromosome:GRCm38:11:101288876:101302237:-1 gene:ENSMUSG00000035086.13 gene_biotype:protein_coding transcript_biotype:nonsense_mediated_decay gene_symbol:Becn1 description:beclin 1, autophagy related [Source:MGI Symbol;Acc:MGI:1891828];cdna chromosome:GRCm38:11:101290484:101301737:-1 gene:ENSMUSG00000035086.13 gene_biotype:protein_coding transcript_biotype:protein_coding gene_symbol:Becn1 de…
ENSMUSG00000018567	1151	16264	18958.1	0.221128	0.769739	*	0.432533	Gabarap	NA	NA	NA	K08341//GABA(A) receptor-associated protein	XP_011364042.1//PREDICTED: gamma-aminobutyric acid receptor-associated protein-like 1 isoform X1 [Pteropus vampyrus];EDL12513.1//gamma-aminobutyric acid receptor associated protein, isoform CRA_c [Mus musculus];EDL12512.1//gamma-aminobutyric acid receptor associated protein, isoform CRA_b [Mus musculus];EDL12511.1//gamma-aminobutyric acid receptor associated protein, isoform CRA_a [Mus musculus]	cdna chromosome:GRCm38:11:69991684:69994935:1 gene:ENSMUSG00000018567.14 gene_biotype:protein_coding transcript_biotype:retained_intron gene_symbol:Gabarap description:gamma-aminobutyric acid receptor associated protein [Source:MGI Symbol;Acc:MGI:1861742];cdna chromosome:GRCm38:11:69991143:69994951:1 gene:ENSMUSG00000018567.14 gene_biotype:protein_coding transcript_biotype:protein_coding gene_sym…
ENSMUSG00000021109	4635	6885.83	5098.81	-0.433471	0.424151	*	0.148338	Hif1a	GO:0005634//nucleus;GO:1904115//axon cytoplasm;GO:0031514//motile cilium;GO:0005829//cytosol;GO:0005737//cytoplasm	GO:0003677//DNA binding;GO:0070888//E-box binding;GO:0003700//DNA binding transcription factor activity;GO:0035035//histone acetyltransferase binding;GO:0019899//enzyme binding;GO:0046983//protein dimerization activity	GO:0001922//B-1 B cell homeostasis;GO:0001525//angiogenesis;GO:0006351//transcription, DNA-templated;GO:0001568//blood vessel development;GO:0019896//axonal transport of mitochondrion	K08268//hypoxia-inducible factor 1 alpha	XP_006515541.1//PREDICTED: hypoxia-inducible factor 1-alpha isoform X1 [Mus musculus];NP_001300849.1//hypoxia-inducible factor 1-alpha isoform 3 [Mus musculus];EDL36501.1//hypoxia inducible factor 1, alpha subunit, isoform CRA_b, partial [Mus musculus];XP_021034481.1//hypoxia-inducible factor 1-alpha isoform X1 [Mus caroli]	cdna chromosome:GRCm38:12:73901375:73947530:1 gene:ENSMUSG00000021109.13 gene_biotype:protein_coding transcript_biotype:protein_coding gene_symbol:Hif1a description:hypoxia inducible factor 1, alpha subunit [Source:MGI Symbol;Acc:MGI:106918];cdna chromosome:GRCm38:12:73937670:73939881:1 gene:ENSMUSG00000021109.13 gene_biotype:protein_coding transcript_biotype:processed_transcript gene_symbol:Hif1…
ENSMUSG00000115942	1813	331.813	368.096	0.149712	0.796359	*	0.472359	Nrbf2	GO:0035032//phosphatidylinositol 3-kinase complex, class III;GO:0005634//nucleus;GO:0005667//transcription factor complex;GO:0031410//cytoplasmic vesicle;GO:0005737//cytoplasm;GO:0005776//autophagosome	GO:0003713//transcription coactivator activity;GO:0016922//ligand-dependent nuclear receptor binding	GO:2000327//positive regulation of ligand-dependent nuclear receptor transcription coactivator activity;GO:0006357//regulation of transcription from RNA polymerase II promoter;GO:0034976//response to endoplasmic reticulum stress;GO:0006914//autophagy;GO:0006351//transcription, DNA-templated;GO:0045893//positive regulation of transcription, DNA-templated;GO:0043550//regulation of lipid kinase acti…	K21246//nuclear receptor-binding factor 2	NP_001031370.1//nuclear receptor-binding factor 2 [Mus musculus];XP_006514001.1//PREDICTED: nuclear receptor-binding factor 2 isoform X3 [Mus musculus]	cdna chromosome:GRCm38:CHR_MG3530_PATCH:67266689:67285305:-1 gene:ENSMUSG00000115942.1 gene_biotype:protein_coding transcript_biotype:protein_coding gene_symbol:Nrbf2 description:nuclear receptor binding factor 2 [Source:MGI Symbol;Acc:MGI:1354950];cdna chromosome:GRCm38:CHR_MG3530_PATCH:67267841:67285180:-1 gene:ENSMUSG00000115942.1 gene_biotype:protein_coding transcript_biotype:protein_coding g…
ENSMUSG00000028944	2018	400.72	216.796	-0.886259	0.00125636	*	6.85986e-05	Prkag2	GO:0031588//nucleotide-activated protein kinase complex;GO:0005654//nucleoplasm;GO:0005615//extracellular space;GO:0005829//cytosol	GO:0005524//ATP binding;GO:0016301//kinase activity;GO:0016208//AMP binding;GO:0030295//protein kinase activator activity;GO:0019901//protein kinase binding;GO:0043531//ADP binding;GO:0004679//AMP-activated protein kinase activity;GO:0004862//cAMP-dependent protein kinase inhibitor activity;GO:0008603//cAMP-dependent protein kinase regulator activity;GO:0008607//phosphorylase kinase regulator act…	GO:0019217//regulation of fatty acid metabolic process;GO:0035556//intracellular signal transduction;GO:0006110//regulation of glycolytic process;GO:0007005//mitochondrion organization;GO:0061024//membrane organization;GO:0010800//positive regulation of peptidyl-threonine phosphorylation;GO:0005977//glycogen metabolic process;GO:0006469//negative regulation of protein kinase activity;GO:0045860//…	K07200//5'-AMP-activated protein kinase, regulatory gamma subunit	NP_663376.2//5'-AMP-activated protein kinase subunit gamma-2 isoform 1 [Mus musculus];NP_001297409.1//5'-AMP-activated protein kinase subunit gamma-2 isoform 4 [Mus musculus];XP_021045221.1//5'-AMP-activated protein kinase subunit gamma-2 isoform X1 [Mus pahari];XP_012641667.1//5'-AMP-activated protein kinase subunit gamma-2 isoform X1 [Microcebus murinus];XP_016052445.1//PREDICTED: 5'-AMP-activa…	cdna chromosome:GRCm38:5:24863776:24871753:-1 gene:ENSMUSG00000028944.14 gene_biotype:protein_coding transcript_biotype:retained_intron gene_symbol:Prkag2 description:protein kinase, AMP-activated, gamma 2 non-catalytic subunit [Source:MGI Symbol;Acc:MGI:1336153];cdna chromosome:GRCm38:5:24874874:24889152:-1 gene:ENSMUSG00000028944.14 gene_biotype:protein_coding transcript_biotype:retained_intron…
ENSMUSG00000079477	2158	8931.93	12272.5	0.458389	0.114547	*	0.0221405	Rab7	GO:0010008//endosome membrane;GO:0030904//retromer complex;GO:0005770//late endosome;GO:0032419//extrinsic component of lysosome membrane;GO:0031410//cytoplasmic vesicle;GO:0005737//cytoplasm;GO:0045335//phagocytic vesicle;GO:0098993//anchored component of synaptic vesicle membrane;GO:0005829//cytosol;GO:0005886//plasma membrane;GO:0034045//phagophore assembly site membrane;GO:0005765//lysosomal …	GO:0048365//Rac GTPase binding;GO:0019003//GDP binding;GO:0005525//GTP binding;GO:1905394//retromer complex binding;GO:0003924//GTPase activity	GO:1903543//positive regulation of exosomal secretion;GO:0045022//early endosome to late endosome transport;GO:0090382//phagosome maturation;GO:0090385//phagosome-lysosome fusion;GO:0016042//lipid catabolic process;GO:0090383//phagosome acidification;GO:0061724//lipophagy;GO:0022615//protein to membrane docking;GO:0043312//neutrophil degranulation;GO:0006897//endocytosis;GO:0008333//endosome to l…	K07897//Ras-related protein Rab-7A	NP_004628.4//ras-related protein Rab-7a [Homo sapiens];XP_012696614.1//PREDICTED: ras-related protein Rab-7a isoform X1 [Clupea harengus]	cdna chromosome:GRCm38:6:88005096:88045231:-1 gene:ENSMUSG00000079477.9 gene_biotype:protein_coding transcript_biotype:protein_coding gene_symbol:Rab7 description:RAB7, member RAS oncogene family [Source:MGI Symbol;Acc:MGI:105068];cdna chromosome:GRCm38:6:88000364:88045198:-1 gene:ENSMUSG00000079477.9 gene_biotype:protein_coding transcript_biotype:protein_coding gene_symbol:Rab7 description:RAB7,…
ENSMUSG00000035354	3617	1025.23	940.401	-0.124593	0.857169	*	0.653045	Uvrag	GO:0005783//endoplasmic reticulum;GO:0005770//late endosome;GO:0005813//centrosome;GO:0005764//lysosome;GO:0000775//chromosome, centromeric region;GO:0030496//midbody;GO:0045335//phagocytic vesicle;GO:0005768//endosome;GO:0043234//protein complex;GO:0005769//early endosome;GO:0070418//DNA-dependent protein kinase complex;GO:0000323//lytic vacuole	GO:0000149//SNARE binding;GO:0017124//SH3 domain binding	GO:0060627//regulation of vesicle-mediated transport;GO:0097680//double-strand break repair via classical nonhomologous end joining;GO:0035493//SNARE complex assembly;GO:0071900//regulation of protein serine/threonine kinase activity;GO:0032801//receptor catabolic process;GO:0006281//DNA repair;GO:0007059//chromosome segregation;GO:0007098//centrosome cycle;GO:0006890//retrograde vesicle-mediated…	K21249//UV radiation resistance-associated gene protein	BAC40990.1//unnamed protein product [Mus musculus];BAC37120.1//unnamed protein product [Mus musculus];EDL16365.1//UV radiation resistance associated gene, isoform CRA_d [Mus musculus];EDM18423.1//similar to UV radiation resistance associated, isoform CRA_a [Rattus norvegicus];EDL16363.1//UV radiation resistance associated gene, isoform CRA_b [Mus musculus];AAH34176.1//UV radiation resistance asso…	cdna chromosome:GRCm38:7:99056063:99099427:-1 gene:ENSMUSG00000035354.9 gene_biotype:protein_coding transcript_biotype:processed_transcript gene_symbol:Uvrag description:UV radiation resistance associated gene [Source:MGI Symbol;Acc:MGI:1925860];cdna chromosome:GRCm38:7:98979249:99141132:-1 gene:ENSMUSG00000035354.9 gene_biotype:protein_coding transcript_biotype:retained_intron gene_symbol:Uvrag …
ENSMUSG00000033653	3551	926.575	1012.05	0.127306	0.81789	*	0.499032	Vps8	GO:0005769//early endosome;GO:0033263//CORVET complex	GO:0046872//metal ion binding	GO:0034058//endosomal vesicle fusion	K20178//vacuolar protein sorting-associated protein 8	BAE24795.1//unnamed protein product [Mus musculus];XP_021040414.1//vacuolar protein sorting-associated protein 8 homolog [Mus caroli];XP_006522019.1//PREDICTED: vacuolar protein sorting-associated protein 8 homolog isoform X2 [Mus musculus];EDK97604.1//mCG141781, isoform CRA_b, partial [Mus musculus];EDK97605.1//mCG141781, isoform CRA_c, partial [Mus musculus];NP_001272822.1//vacuolar protein sor…	cdna chromosome:GRCm38:16:21607846:21644245:1 gene:ENSMUSG00000033653.18 gene_biotype:protein_coding transcript_biotype:processed_transcript gene_symbol:Vps8 description:VPS8 CORVET complex subunit [Source:MGI Symbol;Acc:MGI:2146407];cdna chromosome:GRCm38:16:21602564:21644257:1 gene:ENSMUSG00000033653.18 gene_biotype:protein_coding transcript_biotype:processed_transcript gene_symbol:Vps8 descrip…
ENSMUSG00000032127	3538	1280.2	1163.33	-0.138109	0.793008	*	0.468651	Vps11	GO:0005765//lysosomal membrane;GO:0005770//late endosome;GO:0030136//clathrin-coated vesicle;GO:0031902//late endosome membrane;GO:0005764//lysosome;GO:0005884//actin filament;GO:0005768//endosome;GO:0030139//endocytic vesicle;GO:0030897//HOPS complex;GO:0005776//autophagosome;GO:0005769//early endosome;GO:0033263//CORVET complex	GO:0046872//metal ion binding;GO:0019904//protein domain specific binding;GO:0030674//protein binding, bridging;GO:0000166//nucleotide binding;GO:0019905//syntaxin binding	GO:2000643//positive regulation of early endosome to late endosome transport;GO:1903364//positive regulation of cellular protein catabolic process;GO:1903955//positive regulation of protein targeting to mitochondrion;GO:0006904//vesicle docking involved in exocytosis;GO:0006886//intracellular protein transport;GO:1901998//toxin transport;GO:0031647//regulation of protein stability;GO:0006914//aut…	K20179//vacuolar protein sorting-associated protein 11	XP_021515047.1//vacuolar protein sorting-associated protein 11 homolog [Meriones unguiculatus];EDL25582.1//vacuolar protein sorting 11 (yeast), isoform CRA_a [Mus musculus];XP_021061681.1//vacuolar protein sorting-associated protein 11 homolog [Mus pahari];NP_082165.1//vacuolar protein sorting-associated protein 11 homolog [Mus musculus];EDL25584.1//vacuolar protein sorting 11 (yeast), isoform CR…	cdna chromosome:GRCm38:9:44355770:44359637:-1 gene:ENSMUSG00000032127.9 gene_biotype:protein_coding transcript_biotype:protein_coding gene_symbol:Vps11 description:VPS11, CORVET/HOPS core subunit [Source:MGI Symbol;Acc:MGI:1918982];cdna chromosome:GRCm38:9:44354434:44358112:-1 gene:ENSMUSG00000032127.9 gene_biotype:protein_coding transcript_biotype:nonsense_mediated_decay gene_symbol:Vps11 descri…
ENSMUSG00000034216	3980	1128.83	2610.79	1.20966	0.133415	*	0.0272051	Vps18	GO:0005765//lysosomal membrane;GO:0005770//late endosome;GO:0005764//lysosome;GO:0005884//actin filament;GO:0005768//endosome;GO:0030897//HOPS complex;GO:0030123//AP-3 adaptor complex;GO:0005769//early endosome;GO:0033263//CORVET complex	GO:0003779//actin binding;GO:0030674//protein binding, bridging;GO:0019905//syntaxin binding	GO:0006886//intracellular protein transport;GO:0006904//vesicle docking involved in exocytosis;GO:0008333//endosome to lysosome transport;GO:0035542//regulation of SNARE complex assembly;GO:0007032//endosome organization;GO:0046718//viral entry into host cell;GO:0007040//lysosome organization	K20181//vacuolar protein sorting-associated protein 18	XP_021011246.1//vacuolar protein sorting-associated protein 18 homolog [Mus caroli];BAC32106.1//unnamed protein product [Mus musculus]	cdna chromosome:GRCm38:2:119288740:119295487:1 gene:ENSMUSG00000034216.12 gene_biotype:protein_coding transcript_biotype:retained_intron gene_symbol:Vps18 description:VPS18 CORVET/HOPS core subunit [Source:MGI Symbol;Acc:MGI:2443626];cdna chromosome:GRCm38:2:119288787:119298326:1 gene:ENSMUSG00000034216.12 gene_biotype:protein_coding transcript_biotype:processed_transcript gene_symbol:Vps18 descr…
ENSMUSG00000020078	2592	2342.5	5765.33	1.29935	0.00616563	Up	0.000488045	Vps26a	GO:0070062//extracellular exosome;GO:0010008//endosome membrane;GO:0097422//tubular endosome;GO:0030904//retromer complex;GO:0030906//retromer, cargo-selective complex;GO:0005764//lysosome;GO:0031982//vesicle;GO:0005768//endosome;GO:0005829//cytosol;GO:0005769//early endosome	GO:0008565//protein transporter activity	GO:0006886//intracellular protein transport;GO:1990126//retrograde transport, endosome to plasma membrane;GO:0042147//retrograde transport, endosome to Golgi	K18466//vacuolar protein sorting-associated protein 26	NP_598433.1//vacuolar protein sorting-associated protein 26A isoform a [Mus musculus];EHB03042.1//Vacuolar protein sorting-associated protein 26A-B [Heterocephalus glaber];NP_001106826.1//vacuolar protein sorting-associated protein 26A isoform b [Mus musculus];EDL32095.1//vacuolar protein sorting 26 homolog A (yeast), isoform CRA_b [Mus musculus]	cdna chromosome:GRCm38:10:62455235:62486598:-1 gene:ENSMUSG00000020078.16 gene_biotype:protein_coding transcript_biotype:protein_coding gene_symbol:Vps26a description:VPS26 retromer complex component A [Source:MGI Symbol;Acc:MGI:1353654];cdna chromosome:GRCm38:10:62468321:62486746:-1 gene:ENSMUSG00000020078.16 gene_biotype:protein_coding transcript_biotype:protein_coding gene_symbol:Vps26a descri…
ENSMUSG00000029434	4178	1255.97	1531.06	0.285729	0.700277	*	0.355211	Vps33a	GO:0005765//lysosomal membrane;GO:0005770//late endosome;GO:0030136//clathrin-coated vesicle;GO:0031902//late endosome membrane;GO:0005764//lysosome;GO:0048471//perinuclear region of cytoplasm;GO:0030897//HOPS complex;GO:0005776//autophagosome;GO:0005769//early endosome;GO:0033263//CORVET complex	NA	GO:0035751//regulation of lysosomal lumen pH;GO:0006904//vesicle docking involved in exocytosis;GO:0016192//vesicle-mediated transport;GO:0032400//melanosome localization;GO:0048070//regulation of developmental pigmentation;GO:0097352//autophagosome maturation;GO:0043473//pigmentation;GO:0030220//platelet formation;GO:0008333//endosome to lysosome transport;GO:0032418//lysosome localization;GO:00…	K20182//vacuolar protein sorting-associated protein 33	XP_021042440.1//vacuolar protein sorting-associated protein 33A isoform X1 [Mus pahari];ELW65502.1//Vacuolar protein sorting-associated protein 33A, partial [Tupaia chinensis];NP_084205.3//vacuolar protein sorting-associated protein 33A [Mus musculus];AAH46417.1//Vacuolar protein sorting 33A (yeast) [Mus musculus]	cdna chromosome:GRCm38:5:123528659:123573038:-1 gene:ENSMUSG00000029434.12 gene_biotype:protein_coding transcript_biotype:protein_coding gene_symbol:Vps33a description:VPS33A CORVET/HOPS core subunit [Source:MGI Symbol;Acc:MGI:1924823];cdna chromosome:GRCm38:5:123565062:123572979:-1 gene:ENSMUSG00000029434.12 gene_biotype:protein_coding transcript_biotype:nonsense_mediated_decay gene_symbol:Vps33…
ENSMUSG00000031696	3462	5170.5	6201.68	0.262355	0.582853	*	0.253284	Vps35	GO:0010008//endosome membrane;GO:0097422//tubular endosome;GO:0030904//retromer complex;GO:0005770//late endosome;GO:0030906//retromer, cargo-selective complex;GO:0005737//cytoplasm;GO:0043025//neuronal cell body;GO:0099073//mitochondrion-derived vesicle;GO:0005829//cytosol;GO:0016021//integral component of membrane;GO:0005739//mitochondrion;GO:0005769//early endosome;GO:0070062//extracellular ex…	GO:0008565//protein transporter activity;GO:0031748//D1 dopamine receptor binding	GO:1901215//negative regulation of neuron death;GO:1903828//negative regulation of cellular protein localization;GO:0060161//positive regulation of dopamine receptor signaling pathway;GO:0010629//negative regulation of gene expression;GO:0050728//negative regulation of inflammatory response;GO:2000331//regulation of terminal button organization;GO:0050882//voluntary musculoskeletal movement;GO:00…	K18468//vacuolar protein sorting-associated protein 35	NP_075373.1//vacuolar protein sorting-associated protein 35 [Mus musculus];AAL84320.1//titin-L1 fusion protein, partial [Mus musculus];OWK15923.1//VPS35, partial [Cervus elaphus hippelaphus];XP_016303890.1//PREDICTED: vacuolar protein sorting-associated protein 35-like isoform X1 [Sinocyclocheilus anshuiensis];XP_017314683.1//PREDICTED: vacuolar protein sorting-associated protein 35 isoform X1 [I…	cdna chromosome:GRCm38:8:85291345:85299463:-1 gene:ENSMUSG00000031696.9 gene_biotype:protein_coding transcript_biotype:processed_transcript gene_symbol:Vps35 description:VPS35 retromer complex component [Source:MGI Symbol;Acc:MGI:1890467];cdna chromosome:GRCm38:8:85289184:85299469:-1 gene:ENSMUSG00000031696.9 gene_biotype:protein_coding transcript_biotype:processed_transcript gene_symbol:Vps35 de…
ENSMUSG00000039382	1412	565.27	918.092	0.699699	0.0211439	*	0.00233875	Wdr45	GO:0019898//extrinsic component of membrane;GO:0005829//cytosol;GO:0034045//phagophore assembly site membrane	GO:0080025//phosphatidylinositol-3,5-bisphosphate binding;GO:0032266//phosphatidylinositol-3-phosphate binding	GO:0034497//protein localization to phagophore assembly site;GO:0006497//protein lipidation;GO:0044804//autophagy of nucleus;GO:0006914//autophagy;GO:0000422//autophagy of mitochondrion	K14810//ATP-dependent RNA helicase DDX56/DBP9 [EC:3.6.4.13];K17908//autophagy-related protein 18;K20392//PRA1 family protein 2	XP_005641405.1//WD repeat domain phosphoinositide-interacting protein 4 isoform X3 [Canis lupus familiaris];XP_006943789.1//PREDICTED: WD repeat domain phosphoinositide-interacting protein 4 isoform X3 [Felis catus];XP_017174047.1//PREDICTED: WD repeat domain phosphoinositide-interacting protein 4 isoform X2 [Mus musculus];XP_017174052.1//PREDICTED: WD repeat domain phosphoinositide-interacting p…	cdna chromosome:GRCm38:X:7722250:7728182:1 gene:ENSMUSG00000039382.12 gene_biotype:protein_coding transcript_biotype:protein_coding gene_symbol:Wdr45 description:WD repeat domain 45 [Source:MGI Symbol;Acc:MGI:1859606];cdna chromosome:GRCm38:X:7727067:7727489:1 gene:ENSMUSG00000039382.12 gene_biotype:protein_coding transcript_biotype:retained_intron gene_symbol:Wdr45 description:WD repeat domain 4…
ENSMUSG00000015837	2026	14006	75161.3	2.42394	7.8811e-09	Up	7.61156e-11	Sqstm1	GO:0005783//endoplasmic reticulum;GO:0005770//late endosome;GO:0000932//P-body;GO:0016234//inclusion body;GO:0005737//cytoplasm;GO:0044754//autolysosome;GO:0005829//cytosol;GO:0005776//autophagosome;GO:0070062//extracellular exosome;GO:0043231//intracellular membrane-bounded organelle;GO:0016605//PML body;GO:0016235//aggresome;GO:0044753//amphisome;GO:0097413//Lewy body;GO:0000407//phagophore ass…	GO:0042802//identical protein binding;GO:0031625//ubiquitin protein ligase binding;GO:0042803//protein homodimerization activity;GO:0042169//SH2 domain binding;GO:0019901//protein kinase binding;GO:0070530//K63-linked polyubiquitin modification-dependent protein binding;GO:0043130//ubiquitin binding;GO:0005080//protein kinase C binding;GO:0008270//zinc ion binding;GO:0003712//transcription cofact…	GO:0035973//aggrephagy;GO:0000122//negative regulation of transcription from RNA polymerase II promoter;GO:0006511//ubiquitin-dependent protein catabolic process;GO:0002376//immune system process;GO:0001934//positive regulation of protein phosphorylation;GO:1903078//positive regulation of protein localization to plasma membrane;GO:0006914//autophagy;GO:1905719//protein localization to perinuclear…	K14381//sequestosome 1	NP_001277698.1//sequestosome-1 isoform 2 [Mus musculus];NP_035148.1//sequestosome-1 isoform 1 [Mus musculus];EDL33718.1//sequestosome 1, isoform CRA_b, partial [Mus musculus];EDL33717.1//sequestosome 1, isoform CRA_a [Mus musculus]	cdna chromosome:GRCm38:11:50202443:50203118:-1 gene:ENSMUSG00000015837.15 gene_biotype:protein_coding transcript_biotype:retained_intron gene_symbol:Sqstm1 description:sequestosome 1 [Source:MGI Symbol;Acc:MGI:107931];cdna chromosome:GRCm38:11:50202312:50206100:-1 gene:ENSMUSG00000015837.15 gene_biotype:protein_coding transcript_biotype:retained_intron gene_symbol:Sqstm1 description:sequestosome …
ENSMUSG00000018209	5029	594.253	844.889	0.507683	0.505828	*	0.197207	Stk4	GO:0005634//nucleus;GO:0005654//nucleoplasm;GO:0043234//protein complex;GO:0016604//nuclear body;GO:0005829//cytosol;GO:0005737//cytoplasm	GO:0000287//magnesium ion binding;GO:0005524//ATP binding;GO:0042802//identical protein binding;GO:0042803//protein homodimerization activity;GO:0046983//protein dimerization activity;GO:0004674//protein serine/threonine kinase activity;GO:0004672//protein kinase activity;GO:0008134//transcription factor binding	GO:0023014//signal transduction by protein phosphorylation;GO:0001841//neural tube formation;GO:0097284//hepatocyte apoptotic process;GO:0007346//regulation of mitotic cell cycle;GO:0060800//regulation of cell differentiation involved in embryonic placenta development;GO:0035329//hippo signaling;GO:0030216//keratinocyte differentiation;GO:0035556//intracellular signal transduction;GO:0032092//pos…	K04411//serine/threonine kinase 4	BAD92552.1//serine/threonine kinase 4 variant, partial [Homo sapiens];XP_005260589.1//PREDICTED: serine/threonine-protein kinase 4 isoform X3 [Homo sapiens];BAC26783.1//unnamed protein product [Mus musculus];NP_067395.1//serine/threonine-protein kinase 4 [Mus musculus];XP_021049543.1//serine/threonine-protein kinase 4 [Mus pahari]	cdna chromosome:GRCm38:2:164099720:164118369:1 gene:ENSMUSG00000018209.15 gene_biotype:protein_coding transcript_biotype:protein_coding gene_symbol:Stk4 description:serine/threonine kinase 4 [Source:MGI Symbol;Acc:MGI:1929004];cdna chromosome:GRCm38:2:164081597:164096857:1 gene:ENSMUSG00000018209.15 gene_biotype:protein_coding transcript_biotype:processed_transcript gene_symbol:Stk4 description:s…
ENSMUSG00000028646	2535	3659.81	5236.14	0.516735	0.341056	*	0.105289	Rragc	GO:0043231//intracellular membrane-bounded organelle;GO:0005634//nucleus;GO:1990131//Gtr1-Gtr2 GTPase complex;GO:0034448//EGO complex;GO:0005764//lysosome;GO:0005737//cytoplasm	GO:0019003//GDP binding;GO:0046982//protein heterodimerization activity;GO:0051020//GTPase binding;GO:0005525//GTP binding;GO:0003924//GTPase activity	GO:0034198//cellular response to amino acid starvation;GO:0043200//response to amino acid;GO:0032006//regulation of TOR signaling;GO:0009267//cellular response to starvation;GO:0032008//positive regulation of TOR signaling;GO:1903432//regulation of TORC1 signaling;GO:0071230//cellular response to amino acid stimulus;GO:0010506//regulation of autophagy	K16186//Ras-related GTP-binding protein C/D	NP_001155339.1//ras-related GTP-binding protein C [Ovis aries];XP_021482548.1//ras-related GTP-binding protein C [Meriones unguiculatus];XP_005736140.1//PREDICTED: ras-related GTP-binding protein C isoform X2 [Pundamilia nyererei];EDL30366.1//Ras-related GTP binding C, isoform CRA_a, partial [Mus musculus];XP_006134300.1//PREDICTED: ras-related GTP-binding protein C [Pelodiscus sinensis]	cdna chromosome:GRCm38:4:123919087:123920991:1 gene:ENSMUSG00000028646.16 gene_biotype:protein_coding transcript_biotype:processed_transcript gene_symbol:Rragc description:Ras-related GTP binding C [Source:MGI Symbol;Acc:MGI:1858751];cdna chromosome:GRCm38:4:123917474:123936993:1 gene:ENSMUSG00000028646.16 gene_biotype:protein_coding transcript_biotype:nonsense_mediated_decay gene_symbol:Rragc de…
